# Supplementary material for: Molecular and Cellular Analysis of the Repair of Zebrafish Optic Tectum Meninges Following Laser Injury
Source: Cells. 2022 Jun 24;11(13):2016. doi: 10.3390/cells11132016 (PMC9266167; doi:10.3390/cells11132016)
Supplement: Supplementary file 1 [file cells-11-02016-s001.zip]

Archive with 3 entries (3 files):
- banerjee_Supplementary Table S1_resubmission.xlsx
- banerjee_Supplementary_Table S2_resubmission.xlsm
- cells-1724495-Supplementary-figures.pdf
