# Supplementary material for: Molecular and Cellular Analysis of the Repair of Zebrafish Optic Tectum Meninges Following Laser Injury
Source: Cells. 2022 Jun 24;11(13):2016. doi: 10.3390/cells11132016 (PMC9266167; doi:10.3390/cells11132016)
Supplement: Supplementary file 1 [file cells-11-02016-s001.zip › banerjee_Supplementary Table S1_resubmission.xlsx]

## Sheet: Cluster0
	p_val	avg_log2FC	pct.1	pct.2	p_val_adj
ENSDARG00000018404 - krt18a.1	3.46879388504904e - 163	2.84016242228328	0.979	0.239	7.02916392866338e - 159
abcg2a	4.27903799845532e - 160	2.53654017896921	0.979	0.218	8.67104260006987e - 156
kdrl	9.40919802990086e - 156	3.44971919797425	0.985	0.36	1.90667988877911e - 151
abcb4	2.42724374517418e - 153	2.39934073172515	0.976	0.213	4.91856672522095e - 149
pecam1	7.59512191984213e - 149	2.48410480036817	0.94	0.184	1.53907550583681e - 144
tmsb4x	1.28046062129855e - 148	1.50861787866151	0.994	0.914	2.59472540299939e - 144
ENSDARG00000058358 - krt8	2.17452929416485e - 148	2.51516185223498	0.979	0.382	4.40646616169565e - 144
gstp1	1.19852566379791e - 146	2.30861432909809	0.994	0.738	2.42869240512008e - 142
cldn5a	2.09039906507917e - 139	2.20179727789066	0.94	0.375	4.23598466547644e - 135
bsg	7.48831050490573e - 139	2.12650711261389	0.991	0.852	1.5174312407141e - 134
sox7	2.11775293816111e - 138	2.38083379571141	0.918	0.192	4.29141455388967e - 134
ENSDARG00000055791 - zgc:158423	1.87617069199693e - 131	2.40278291012331	0.958	0.263	3.80187229026257e - 127
ENSDARG00000057671 - epas1b	2.73065719652062e - 128	2.03646757008148	0.991	0.377	5.53340374302939e - 124
kdr	6.763681176245e - 127	2.15042429380093	0.912	0.192	1.37059235355429e - 122
ENSDARG00000014031 - abcc2	1.71891517695699e - 126	2.17214383010324	0.909	0.179	3.48320971458564e - 122
she	6.81803362363144e - 123	1.96733229162088	0.9	0.175	1.38160633349268e - 118
jam2a	3.77682119574653e - 122	2.08209900076347	0.906	0.189	7.65335047106077e - 118
ptprb	4.51979766068529e - 122	2.02311394627917	0.897	0.173	9.15891797961268e - 118
fli1a	7.1153193647274e - 121	1.86904847476477	0.921	0.212	1.44184831606836e - 116
SLC16A7	1.47702648969439e - 119	2.37472198476033	0.912	0.236	2.99304647871671e - 115
plecb	1.93945786037439e - 119	1.92235190771039	0.937	0.293	3.93011740826267e - 115
slco1d1	9.87096830325382e - 117	1.938751098559	0.906	0.228	2.00025301697135e - 112
fgd5a	1.59140111471503e - 116	2.07059147237872	0.909	0.201	3.22481521885854e - 112
limch1b	2.61395364548865e - 116	1.93782109834737	0.909	0.239	5.29691566721821e - 112
ENSDARG00000001437 - slc2a1a	1.27850889723852e - 113	2.39249998284505	0.885	0.182	2.59077042936415e - 109
slco1c1	6.79234760835397e - 113	2.03330901022182	0.867	0.175	1.37640131935685e - 108
ENSDARG00000019371 - flt1	2.15332808339487e - 112	2.14383380084613	0.879	0.178	4.36350402819137e - 108
tie1	3.69367645038059e - 111	2.04067278188264	0.837	0.148	7.48486595905123e - 107
pdgfbb	2.30815475852839e - 110	1.79876517504584	0.9	0.212	4.67724480268193e - 106
ENSDARG00000099265 - slc7a5	6.7859549488954e - 107	2.25168433004997	0.946	0.383	1.37510591084416e - 102
cldn5b	7.42430164630095e - 107	2.51887225258573	0.789	0.125	1.50446048560643e - 102
CU927890.1	1.81654088454198e - 106	1.87818099539865	0.937	0.276	3.68103844843587e - 102
ca16b	2.8930586027366e - 106	1.81314870277493	0.903	0.242	5.86249395258545e - 102
slc47a4	6.3419266753854e - 106	1.85325607847412	0.834	0.152	1.2851280215001e - 101
ENSDARG00000016963 - slc16a1a	1.72196459287999e - 105	2.16025892690974	0.822	0.149	3.48938905101201e - 101
elovl1b	4.76979492741759e - 105	1.75314749339807	0.855	0.185	9.66551244091901e - 101
cdh5	6.41347949932762e - 104	1.91748784259902	0.888	0.227	1.29962748574375e - 99
srgn	9.13892812789626e - 104	1.49517849903578	0.888	0.229	1.8519123958369e - 99
sox18	2.20302852282763e - 102	2.19253093180151	0.785	0.139	4.46421699865791e - 98
epas1a	6.83678234514298e - 100	1.53318078635462	0.982	0.376	1.38540557441977e - 95
zgc:154058	1.97576659692563e - 98	1.95717706245941	0.885	0.305	4.0036934320101e - 94
actb2	2.04474316495833e - 98	0.817307223533914	1	0.982	4.14346754947155e - 94
anxa2a	6.63521839439608e - 95	2.12319966360338	0.834	0.189	1.34456065544042e - 90
si:dkey - 126g1.9	1.83267999795081e - 94	1.59781945361984	0.813	0.167	3.71374274784753e - 90
adgrl4	4.28711602094471e - 94	1.6306703918611	0.779	0.143	8.68741190484236e - 90
fabp11a	2.53125554916717e - 93	2.96137193091401	0.834	0.256	5.12933624483234e - 89
igfbp7	4.81180857046993e - 93	1.45817559058069	0.958	0.412	9.75064888720028e - 89
eppk1	2.07692056078219e - 92	1.85477713146499	0.807	0.18	4.20867182436902e - 88
mob2b	1.69765046546776e - 91	1.79191359927909	0.828	0.208	3.44011890322387e - 87
podxl	1.27176953686139e - 89	1.76565552419168	0.909	0.409	2.57711378949592e - 85
ENSDARG00000060498 - tnfrsf9a	1.32791868565474e - 89	1.89971052891389	0.834	0.201	2.69089442461076e - 85
ENSDARG00000027065 - slc38a3a	8.32377121333726e - 89	1.98674372456254	0.943	0.539	1.68672899867066e - 84
slco4a1	8.04839074361305e - 88	2.04426003968821	0.782	0.168	1.63092590028575e - 83
mcamb	3.94060310771873e - 87	1.04691652875301	0.949	0.363	7.98523813748124e - 83
lef1	4.7229745720545e - 87	1.82045617871575	0.843	0.263	9.57063567281124e - 83
heg1	4.97560851783427e - 87	1.87286638750529	0.801	0.204	1.00825731005394e - 82
elovl5	1.76305696495917e - 86	1.65300332113319	0.798	0.193	3.57265863379327e - 82
csrp2	6.21062329373935e - 86	1.90672762903127	0.891	0.341	1.25852070424334e - 81
mgll	1.10785803730004e - 85	1.61202783402503	0.921	0.336	2.2449635267848e - 81
acvrl1	1.5569593327535e - 85	1.67739802648418	0.773	0.16	3.15502239189168e - 81
slco2a1	2.20060490865515e - 85	1.6888549562857	0.731	0.134	4.45930578689879e - 81
slc9a3r1b	6.59092808899774e - 85	1.73271758927748	0.798	0.193	1.3355856679545e - 80
ENSDARG00000074316 - itga1	2.26153424466209e - 83	1.22562999867685	0.9	0.291	4.58277299338326e - 79
ENSDARG00000010625 - clic2	4.41761193002458e - 83	2.0000525001892	0.792	0.183	8.95184881500181e - 79
ENSDARG00000058953 - abcc4	2.17823150232599e - 82	1.56201100091824	0.764	0.168	4.41396831631339e - 78
ENSDARG00000062948 - wasf3b	2.48093219460929e - 81	1.41825479536011	0.9	0.474	5.02736099915627e - 77
mmrn2a	5.3684778668951e - 81	1.61700374564356	0.719	0.133	1.08786835494762e - 76
slc7a3a	1.87914531479817e - 80	1.78118985282216	0.807	0.284	3.80790006590701e - 76
si:dkey - 49n23.1	2.15328017473048e - 80	1.59971840868908	0.81	0.208	4.36340694607385e - 76
egfl7	2.74871166790133e - 80	1.50099668104663	0.701	0.127	5.56998932383525e - 76
map4k2	3.89550580845853e - 80	1.56162105254586	0.752	0.159	7.89385297026037e - 76
ftr82	5.42337802505868e - 79	1.44843228838075	0.704	0.137	1.09899332299789e - 74
yrk	8.50045089951942e - 79	1.45923506344464	0.737	0.152	1.72253137027862e - 74
si:ch211 - 156j16.1	1.3695551992529e - 78	1.62408792971424	0.674	0.117	2.77526665576607e - 74
krt94	1.48494466015661e - 78	2.39994487844091	0.782	0.216	3.00909185934135e - 74
ENSDARG00000042667 - klf2a	1.58414065076741e - 78	1.71622921864417	0.755	0.17	3.21010261471508e - 74
perp	7.23605090783748e - 76	1.526862648082	0.918	0.503	1.46631335596419e - 71
afdna	2.93687875302998e - 75	1.43228778444132	0.828	0.336	5.95129110513994e - 71
alas1	5.97550586412686e - 75	1.66835947501349	0.852	0.331	1.21087650830667e - 70
rca2.2	3.70601478731515e - 74	1.75610012702006	0.704	0.139	7.50986836501542e - 70
cavin2b	1.46922610758476e - 73	1.4273059645965	0.785	0.217	2.97723978440975e - 69
icn	5.28514227069306e - 73	2.18896051872068	0.819	0.272	1.07098122973324e - 68
si:dkey - 19b23.8	1.37057381107192e - 72	1.42807734157859	0.686	0.134	2.77733077075613e - 68
notchl	1.98698013199863e - 72	1.35806612251059	0.644	0.108	4.02641653948203e - 68
si:dkey - 23a13.2	1.58120690651022e - 70	1.611000351429	0.653	0.115	3.20415767535232e - 66
rasip1	6.94451063810439e - 69	1.28838167287607	0.616	0.098	1.40723563570547e - 64
ENSDARG00000055678 - akap12b	7.16598785021063e - 69	1.56380675629841	0.891	0.452	1.45211577796668e - 64
ackr3a	1.11598056897934e - 67	1.46678142294096	0.668	0.133	2.26142302497974e - 63
clec14a	2.03036989466956e - 67	1.30743533119114	0.637	0.117	4.11434155455839e - 63
ENSDARG00000079497 - tcima	6.78080209221785e - 67	1.99524625534859	0.752	0.209	1.37406173596703e - 62
ENSDARG00000015495 - klf3	2.08137155301735e - 66	1.33069177063094	0.701	0.164	4.21769131503436e - 62
ENSDARG00000019130 - plk2b	4.05469983035167e - 66	1.54736577605244	0.686	0.159	8.21644373622463e - 62
tmem204	4.69851808635928e - 66	1.02626877026151	0.737	0.195	9.52107705019845e - 62
ENSDARG00000056091 - cttnbp2nlb	2.09533607859901e - 65	1.399755493509	0.755	0.258	4.24598902967302e - 61
selenow1	2.29269839268269e - 65	1.44413484602597	0.903	0.536	4.6459240229322e - 61
coro2bb	8.03317972841377e - 65	1.22497375214491	0.64	0.123	1.62784354016577e - 60
cd302	1.17964561920949e - 64	1.59449352821188	0.801	0.326	2.39043388276612e - 60
myo1ea	1.99877307030754e - 64	1.38925036340043	0.628	0.129	4.05031374967121e - 60
ENSDARG00000035810 - rgcc	2.28667451084249e - 64	1.88616678596794	0.782	0.259	4.63371722877122e - 60
si:ch211 - 145b13.6	2.32159216018445e - 64	1.48621264389218	0.622	0.117	4.70447435339778e - 60
timp4.1	2.93355359110979e - 64	1.44139305695531	0.656	0.135	5.94455299702489e - 60
hopx	3.08338855770976e - 64	1.54349079853209	0.843	0.383	6.24817857334305e - 60
tek	5.03086958065688e - 64	1.3795983906488	0.64	0.135	1.01945541182431e - 59
bcl6b	1.37299162217368e - 63	2.33998832276796	0.598	0.112	2.78223022317274e - 59
CYTL1	2.42220860548191e - 63	1.58558906656617	0.607	0.113	4.90836351814854e - 59
ptn	3.27899962240887e - 63	0.453673926179269	0.879	0.417	6.64456483484934e - 59
rbpms2a	4.312510786107e - 63	0.560794539002015	0.849	0.341	8.73887185696723e - 59
dll4	1.84257310910323e - 62	1.47312315409132	0.64	0.142	3.73379014828679e - 58
ENSDARG00000068992 - hspa8	2.25989785366637e - 62	1.05997244039035	0.955	0.697	4.57945701066953e - 58
tns1b	2.01571358605496e - 61	1.12797075715197	0.828	0.321	4.08464201078177e - 57
ly75	1.23679124130519e - 60	1.41297117118231	0.668	0.175	2.50623377138084e - 56
col4a1	1.59739410237738e - 60	0.842808019731553	0.782	0.274	3.23695940905753e - 56
sptbn1	6.18156458567279e - 60	1.28818665855312	0.949	0.645	1.25263224764073e - 55
si:ch211 - 1a19.3	1.50350389848403e - 59	1.47557353811208	0.677	0.187	3.04670029988803e - 55
hic1	1.68006581475359e - 59	1.01430508993227	0.813	0.297	3.40448536701667e - 55
fxyd1	4.19482658974593e - 59	1.14992371255862	0.659	0.164	8.50039660146115e - 55
kank4	5.91836659794679e - 59	1.2102801773674	0.674	0.167	1.19929780740794e - 54
klf2b	9.55629238743163e - 59	1.35840507596629	0.595	0.113	1.93648708938915e - 54
ENSDARG00000062972 - hip1	1.15830070508729e - 58	1.26437548247794	0.785	0.333	2.34718054878888e - 54
sash1a	1.3981919894234e - 58	1.30531122514579	0.767	0.279	2.83329624736759e - 54
plekhg5a	1.82834259937795e - 58	1.24324037510871	0.713	0.198	3.70495344337948e - 54
frem1b	7.61214344658076e - 58	1.23220370897333	0.571	0.104	1.54252474801513e - 53
mbnl2	3.70940017272148e - 57	1.25163659090915	0.894	0.5	7.5167285100028e - 53
slc38a5b	1.39288858644362e - 56	1.3240631491745	0.647	0.174	2.82254943156935e - 52
myl9a	1.25264504747661e - 55	1.12011443554649	0.568	0.114	2.5383599242066e - 51
igfbp1a	3.1270416039178e - 55	1.96991179019244	0.553	0.103	6.33663710617904e - 51
f2rl2	1.32971225279601e - 54	1.0699427624519	0.508	0.076	2.69452890906583e - 50
ahnak	1.44290220425888e - 54	1.19141950717981	0.909	0.513	2.92389702671019e - 50
cav1	1.49344219193745e - 54	1.34589936969349	0.74	0.246	3.02631125774206e - 50
si:dkey - 38p12.3	7.55791544468268e - 54	1.20263622383016	0.586	0.133	1.5315359857105e - 49
palm1b	9.10032626964685e - 54	1.37277606520138	0.843	0.43	1.84409011528124e - 49
ablim1a	5.18822981025736e - 53	1.17025166787803	0.574	0.123	1.05134288875055e - 48
si:ch211 - 248e11.2	6.97267115391266e - 53	1.26146564549695	0.595	0.138	1.41294208262886e - 48
myct1b	9.96994907950807e - 53	1.18544027386608	0.517	0.085	2.02031048147152e - 48
shroom4	1.00694275125103e - 52	1.18547897730257	0.625	0.169	2.04046879113509e - 48
FQ311908.1	1.69511902384565e - 52	1.27210275968876	0.541	0.114	3.43498918992082e - 48
col4a2	1.94120147545964e - 52	0.721544349235768	0.695	0.231	3.93365066987142e - 48
pdgfba	2.37926743736089e - 52	1.20693432466858	0.541	0.107	4.82134753506811e - 48
nfe2l2a	3.43121798613829e - 52	1.17831885436152	0.825	0.353	6.95302012711064e - 48
oplah	5.23668193913533e - 52	1.31476772276215	0.64	0.217	1.06116122814638e - 47
fli1b	8.1951033865001e - 52	1.06666221113115	0.553	0.108	1.66065575024038e - 47
ecscr	1.06850060525629e - 51	1.03417922256303	0.489	0.074	2.16520962649135e - 47
cdc42se1	1.09478449164032e - 51	1.09019218873496	0.592	0.147	2.21847129385994e - 47
mt - co3	1.14721464299188e - 51	0.684241606427927	1	0.951	2.32471575255874e - 47
ENSDARG00000042874 - phlda2	5.96596179578087e - 51	1.59336977117756	0.517	0.104	1.20894249829704e - 46
sh3gl3b	7.7706726541145e - 51	1.139672160112	0.583	0.155	1.57464910662976e - 46
myh9b	9.19830768956418e - 51	1.10602597386061	0.816	0.372	1.86394507021328e - 46
edn1	1.13800968258488e - 50	1.68578384146831	0.544	0.109	2.30606282079e - 46
shank3b	1.86347696938284e - 50	1.05477221521993	0.574	0.127	3.77614973075738e - 46
myh11a	2.1482694335352e - 50	0.26332625123628	0.689	0.272	4.35325318011572e - 46
ENSDARG00000013961 - slc31a1	4.99632636029036e - 50	1.21068942867831	0.74	0.292	1.01245557364924e - 45
ponzr1	1.73958057893818e - 49	1.13626523938382	0.529	0.104	3.52508608516032e - 45
si:ch211 - 136m16.8	1.26146495962559e - 48	1.28234603497155	0.659	0.207	2.5562325941853e - 44
foxc1a	1.47996498677768e - 48	1.07935005523292	0.532	0.107	2.99900104920629e - 44
b2m	1.92519803577998e - 48	1.13073731305805	0.846	0.422	3.90122129970455e - 44
slc25a5	4.68792501726739e - 48	0.596949888067782	0.997	0.986	9.49961125499065e - 44
mfng	9.06335001572048e - 48	1.15649727549474	0.52	0.103	1.8365972471856e - 43
ENSDARG00000045749 - ppfibp1a	1.53146444056108e - 47	0.953647463655791	0.598	0.157	3.10335954235297e - 43
pcdh1b	2.13150481570178e - 47	0.286374971415753	0.837	0.424	4.31928135853809e - 43
amotl2a	3.74641000266851e - 47	1.46181955358129	0.746	0.331	7.59172522940748e - 43
vwa1	4.17699707058776e - 47	1.23989911363228	0.553	0.124	8.46426686383904e - 43
ENSDARG00000070266 - spock3	4.70442549572034e - 47	1.21062368691129	0.749	0.286	9.53304782452769e - 43
gata2a	5.75147884948525e - 47	1.01322507963714	0.532	0.11	1.16547967405969e - 42
si:dkeyp - 97a10.2	7.73049293965946e - 47	0.890546764920245	0.483	0.083	1.56650708929259e - 42
ushbp1	8.12590594128325e - 47	1.07159985251102	0.523	0.109	1.64663357994164e - 42
ahr2	1.92940583989358e - 46	1.08625048443569	0.858	0.501	3.90974799396036e - 42
tln1	2.0097112381832e - 46	0.627694035780979	0.864	0.497	4.07247885305445e - 42
crip2	2.08376975207046e - 46	0.976252271642188	0.701	0.252	4.22255102559558e - 42
ENSDARG00000059507 -	2.12461955338537e - 46	1.01162259898163	0.619	0.17	4.30532906298011e - 42
snx22	3.79164802805908e - 46	1.02393127569825	0.532	0.114	7.68339556405891e - 42
pald1a	4.51432502312055e - 46	1.12820455499029	0.647	0.219	9.14782822685149e - 42
si:ch73 - 334d15.2	5.61049195115956e - 46	0.936091974949716	0.48	0.085	1.13691008898297e - 41
LRATD2	8.4579626026899e - 46	0.954207820629575	0.483	0.089	1.71392154180908e - 41
tpm4a	1.08152259455066e - 45	0.791518000137626	0.867	0.484	2.19159738559746e - 41
ENSDARG00000025522 - sgk1	2.41471911929735e - 45	1.60463593320981	0.807	0.429	4.89318682334415e - 41
csrp1a	2.4197644300185e - 45	0.929714865910718	0.505	0.105	4.9034106409895e - 41
cdc42ep1a	2.78473769657075e - 45	1.10004528249223	0.577	0.152	5.64299246833098e - 41
si:ch211 - 71m22.1	3.27847561103494e - 45	1.05784990176386	0.559	0.134	6.6435029782012e - 41
ENSDARG00000061654 - wwc3	7.82010332244994e - 45	0.947629458264247	0.695	0.257	1.58466573726126e - 40
mef2cb	1.13347156105549e - 44	1.02168878915429	0.647	0.198	2.29686677132284e - 40
rplp2	1.4656604742448e - 44	0.7150844811564	0.979	0.891	2.97001438500966e - 40
ccm2l	1.79744958476036e - 44	0.98439825174069	0.468	0.084	3.64235183855839e - 40
cast	9.71389315892995e - 44	1.09500030393369	0.713	0.284	1.96842330972556e - 39
gpd1b	1.01127243154285e - 43	1.24114983975174	0.749	0.338	2.04924245527843e - 39
cgnl1	1.0618132343693e - 43	1.24979644280462	0.613	0.211	2.15165833812595e - 39
abhd2a	1.14278376514969e - 43	1.15564579949612	0.834	0.457	2.31573702169933e - 39
CABZ01076275.1	1.35918591803306e - 43	1.19039602320423	0.752	0.313	2.7542543443022e - 39
scarb2a	1.43840181746933e - 43	1.33246184716282	0.773	0.411	2.91477744291984e - 39
CABZ01109021.1	2.66506863814478e - 43	1.59017506385267	0.592	0.169	5.40049508833658e - 39
ENSDARG00000086996 - si:ch73 - 234b20.5	4.01726913384819e - 43	0.896869916897769	0.523	0.118	8.14059417282998e - 39
znf366	5.74254227376936e - 43	0.976988374582845	0.495	0.102	1.16366876635662e - 38
f8	6.0769648690471e - 43	1.25360377936354	0.465	0.088	1.2314361610637e - 38
cav2	8.00654068521686e - 43	1.00854244872637	0.526	0.125	1.62244540445234e - 38
adma	1.04722179181976e - 42	1.77604756910718	0.408	0.066	2.12209023894355e - 38
rbpms2b	1.27974793162405e - 42	0.709617331456017	0.698	0.266	2.59328120864298e - 38
ENSDARG00000043395 - crip3	1.30072497247023e - 42	1.1334058543819	0.719	0.283	2.63578908421367e - 38
cemip	1.30645560315904e - 42	0.987203121385947	0.453	0.084	2.64740163424148e - 38
ENSDARG00000018688 - elk3	1.64318610686767e - 42	0.880672330667948	0.52	0.12	3.32975232695664e - 38
ehd2b	1.95762837696205e - 42	1.05963185445035	0.447	0.078	3.9669381430759e - 38
ENSDARG00000020488 - arhgap17a	2.403856529736e - 42	1.04828034552978	0.625	0.199	4.87117487185703e - 38
ENSDARG00000036442 - atp11c	2.66849848354774e - 42	1.06200813840825	0.604	0.184	5.40744532706115e - 38
ENSDARG00000030367 - metrn	6.37432803059443e - 42	1.06772617974866	0.61	0.19	1.29169383211966e - 37
mtss1la	7.86469426905917e - 42	1.14628365142001	0.598	0.18	1.59370164668215e - 37
prickle1b	1.77881755183458e - 41	1.17114964721743	0.568	0.154	3.6045958870376e - 37
kank1a	1.87560882882336e - 41	1.04409654478635	0.625	0.202	3.80073373072765e - 37
ENSDARG00000070391 - tspan4b	2.82393334513661e - 41	0.814587362198522	0.526	0.129	5.72241853058483e - 37
hlx1	4.00206233228807e - 41	1.0793211003105	0.429	0.075	8.10977911014855e - 37
adgrl1a	4.1347538276472e - 41	1.18613233079009	0.622	0.204	8.37866515634429e - 37
ENSDARG00000058128 - msna	5.84511066515303e - 41	0.83204812558588	0.861	0.509	1.18445322518661e - 36
hspa12b	8.81871689660059e - 41	0.905165695661613	0.526	0.134	1.78702479192714e - 36
MYO1D	1.02268979254578e - 40	1.00713489313417	0.583	0.172	2.07237859561476e - 36
tlnrd1	1.34957924401056e - 40	1.03544927373186	0.565	0.162	2.734787380063e - 36
arhgap27l	1.4261989014524e - 40	0.817883056846809	0.432	0.079	2.89004945390314e - 36
rhoab	2.30009882199777e - 40	0.939018118641124	0.692	0.278	4.66092025289628e - 36
b2ml	2.74691322012704e - 40	0.822243630937097	0.964	0.802	5.56634494926544e - 36
agtr2	3.10341398197111e - 40	0.894461539362636	0.495	0.113	6.28875809306626e - 36
galnt18b	4.4240129989647e - 40	0.889897641557054	0.492	0.112	8.96481994110208e - 36
adipor2	5.70261450302697e - 40	1.25017059550673	0.77	0.376	1.15557780289338e - 35
magixa	6.86886440533014e - 40	0.957650717305639	0.529	0.137	1.3919066830961e - 35
rgs3a	7.92255619094229e - 40	0.493192237681896	0.625	0.233	1.60542678653254e - 35
eef1a1l1	9.67088807713701e - 40	0.464806779638864	1	0.985	1.95970875995104e - 35
mt - co2	1.12714621574618e - 39	0.600573807190383	1	0.966	2.28404909158806e - 35
ENSDARG00000011876 - ednraa	1.5388660640006e - 39	0.256615046892665	0.604	0.252	3.11835819209081e - 35
tuba8l3	2.07311030054859e - 39	0.818506653544674	0.568	0.169	4.20095071303165e - 35
caskin1	2.74410733776371e - 39	0.985935357614098	0.798	0.42	5.56065910924437e - 35
id1	3.18109287166193e - 39	1.04669659467291	0.912	0.645	6.44616659513574e - 35
ramp2	5.14410784248863e - 39	0.707887335821641	0.553	0.164	1.0424020132019e - 34
anks1ab	5.91691168342599e - 39	0.763745655564379	0.366	0.05	1.19900298352944e - 34
hhex	8.50657107839192e - 39	0.936738302742032	0.353	0.048	1.72377156332534e - 34
ENSDARG00000056379 - si:ch73 - 86n18.1	1.50577142705404e - 38	0.585096775652193	0.622	0.234	3.05129521978231e - 34
si:ch73 - 335l21.4	2.66397169413711e - 38	1.58003555078174	0.486	0.112	5.39827224099944e - 34
wu:fj16a03	3.67399605518885e - 38	1.63382190079032	0.45	0.093	7.44498560623469e - 34
st3gal4	4.81466810222192e - 38	0.943047358414048	0.459	0.103	9.7564434423425e - 34
pxdn	4.88636973283556e - 38	1.00261888307959	0.559	0.162	9.90173962661798e - 34
fam53b	6.2994240608794e - 38	0.782031434350717	0.686	0.296	1.2765152916966e - 33
ldb2a	8.34907165619663e - 38	0.978210920880192	0.505	0.127	1.69185588041168e - 33
arhgap31	8.95284532259929e - 38	0.89824216370482	0.511	0.129	1.81420457617152e - 33
ENSDARG00000061039 - atp10a	1.50499795266276e - 37	1.06826813036316	0.556	0.169	3.04972785127581e - 33
tbc1d4	1.93448949350869e - 37	0.898936214751567	0.381	0.066	3.92004950964601e - 33
sult1st7	2.18775528372976e - 37	0.886757858938791	0.498	0.125	4.43326730694998e - 33
notch1b	2.40674115424277e - 37	0.885491883469549	0.798	0.406	4.87702027495755e - 33
scarf1	2.47851184057302e - 37	0.763227897170592	0.384	0.059	5.02245639373716e - 33
fblim1	2.54510387512477e - 37	0.859690146767488	0.387	0.069	5.15739849255283e - 33
ppiaa	7.26095985537626e - 37	0.760783192683071	0.964	0.776	1.47136090509344e - 32
zgc:153867	8.76562605840316e - 37	0.790596023915069	0.87	0.61	1.77626646447482e - 32
dspa	1.18702637223334e - 36	0.888583326639229	0.565	0.17	2.40539024069363e - 32
gulp1b	1.19301676488558e - 36	0.833143396236342	0.42	0.081	2.41752917236414e - 32
ctnnb2	1.62045093123737e - 36	0.978745745509951	0.65	0.268	3.2836817670594e - 32
itsn2a	1.67869356646379e - 36	1.01867105678192	0.465	0.115	3.40170464308222e - 32
lnx2b	1.84422076090943e - 36	0.83361548642358	0.426	0.083	3.73712894990688e - 32
uck2a	2.14398047839302e - 36	0.962416177325079	0.517	0.163	4.34456204141562e - 32
abcc12	2.27401566785367e - 36	0.866913386735415	0.366	0.058	4.60806534933867e - 32
ENSDARG00000069608 - palm2akap2	5.49520794343522e - 36	0.991134946395277	0.619	0.224	1.11354893765771e - 31
abca1b	5.68081267113939e - 36	0.889630143833935	0.408	0.075	1.15115987967969e - 31
ENSDARG00000070787 - jupa	6.64209364159267e - 36	0.933109810377565	0.659	0.283	1.34595385553234e - 31
ENSDARG00000051899 - exoc3l1	6.7742120130453e - 36	0.823658076277035	0.372	0.061	1.3727263223235e - 31
si:ch211 - 71n6.4	7.98958571551753e - 36	0.953140722801876	0.701	0.31	1.61900964939247e - 31
ENSDARG00000038703 - hkdc1	9.74583851651641e - 36	0.775598281084629	0.369	0.056	1.97489671698689e - 31
kitlga	1.03209926750051e - 35	0.880008693053896	0.502	0.13	2.09144595566304e - 31
arap3	1.81167839389821e - 35	0.668303349372808	0.577	0.197	3.67118509739533e - 31
si:dkey - 28n18.9	2.27004452409646e - 35	0.768427197649648	0.363	0.056	4.60001822362906e - 31
rap1b	2.3584115197699e - 35	0.504938525331119	0.731	0.382	4.77908510366172e - 31
ENSDARG00000056125 - myct1a	3.22453669474003e - 35	0.769499693970027	0.414	0.08	6.53420115822119e - 31
MRAS	3.73168225799128e - 35	0.810931998303506	0.402	0.078	7.56188092759353e - 31
esama	4.70451758638289e - 35	0.671218365524893	0.526	0.157	9.53323443704629e - 31
rps19	4.74874130340154e - 35	0.365558362207555	0.994	0.922	9.62284937721288e - 31
si:ch211 - 285f17.1	6.68664948390333e - 35	0.874607083828865	0.707	0.312	1.35498265141817e - 30
ktn1	9.56933323899874e - 35	0.958628440061023	0.689	0.355	1.9391296875507e - 30
tcf12	9.5948120109737e - 35	0.975643105577243	0.779	0.434	1.94429270590371e - 30
afap1	1.00133576193238e - 34	0.951240040877863	0.55	0.172	2.02910678797977e - 30
si:zfos - 464b6.2	1.87146527387504e - 34	0.634573388023408	0.483	0.137	3.79233723098039e - 30
ENSDARG00000011769 - cpm	1.9849134879723e - 34	0.812053265822665	0.465	0.113	4.02222869202707e - 30
ap2m1a	2.42403948505831e - 34	0.885037273015732	0.795	0.5	4.91207361252217e - 30
ENSDARG00000021389 - jag2b	2.74575218857948e - 34	1.02704666418433	0.465	0.117	5.56399223493746e - 30
lin7a	2.75868392469483e - 34	0.986594138179085	0.462	0.12	5.59019710500159e - 30
ppp1r13l	3.70755782817664e - 34	0.829915848517974	0.405	0.083	7.51299518301713e - 30
plpp1a	4.87340689683165e - 34	1.00313253415822	0.556	0.185	9.87547173573965e - 30
si:ch211 - 225h24.2	8.41991750258155e - 34	0.863587882520444	0.42	0.089	1.70621208272312e - 29
si:ch211 - 66e2.3	1.0153953921198e - 33	0.72958320361319	0.405	0.083	2.05759722259157e - 29
eno3	1.31312668776948e - 33	0.719014355249692	0.665	0.301	2.66091992009607e - 29
ccdc141	1.51978164825959e - 33	0.768721077817308	0.36	0.061	3.07968553203324e - 29
rpl24	2.29151826848568e - 33	0.280048407597976	0.997	0.95	4.64353261925937e - 29
pabpc1a	2.39667978593574e - 33	0.68981328807277	0.967	0.783	4.85663191822018e - 29
gpr146	3.1476314426714e - 33	0.961709033647091	0.722	0.357	6.37836035542932e - 29
dlc1	3.32724639112588e - 33	0.536099819926719	0.495	0.16	6.74233208697748e - 29
myo10	3.68848409248496e - 33	0.847742637326479	0.511	0.152	7.47434416501153e - 29
tspan17	3.84611339118202e - 33	1.13893212267313	0.707	0.356	7.79376417589124e - 29
si:dkeyp - 19e1.3	4.62622641531944e - 33	0.845125057922602	0.423	0.093	9.37458520800331e - 29
tns2a	4.92884087638574e - 33	0.556384537055085	0.764	0.383	9.98780315190805e - 29
mhc1zba	6.14138147497147e - 33	0.776016003291452	0.873	0.55	1.24448954208822e - 28
ENSDARG00000033182 - arl4ab	7.02060442511266e - 33	0.837260360700698	0.631	0.248	1.42265528070483e - 28
zgc:158659	8.67254115902044e - 33	0.830156161642986	0.435	0.103	1.7574037404639e - 28
RASGRP2	1.76240143438007e - 32	0.727065223203782	0.411	0.089	3.57133026662777e - 28
rps2	1.98962058608424e - 32	0.297276679490716	0.994	0.95	4.0317671556411e - 28
pnpla7a	2.51602696070645e - 32	0.88458842975683	0.565	0.201	5.09847703317554e - 28
sh3gl3a	2.61338869724463e - 32	0.947023750986142	0.637	0.272	5.29577085609651e - 28
mt - co1	3.20915090757004e - 32	0.433689969360583	0.994	0.955	6.50302339909992e - 28
ENSDARG00000036316 - rpl39	3.31043635351065e - 32	0.342791890915839	0.994	0.957	6.70826822675399e - 28
myh10	4.14650008695392e - 32	0.98098953929767	0.671	0.346	8.40246777620343e - 28
tpt1	4.26094543119429e - 32	0.577385860681041	0.979	0.86	8.63437982177212e - 28
lrch1	1.12937523755697e - 31	0.82202941394867	0.619	0.247	2.28856598138545e - 27
sema7a	2.22435144653594e - 31	0.967480844372585	0.429	0.105	4.50742577126042e - 27
dock6	2.43105653866682e - 31	0.855721549397512	0.553	0.204	4.92629296995444e - 27
cyp2p6	2.72223326429837e - 31	0.552383451213218	0.583	0.232	5.51633348677423e - 27
foxf2b	3.00370459343364e - 31	0.936703489272517	0.381	0.078	6.08670698813392e - 27
FAR2	3.07078242096968e - 31	0.759545285868551	0.393	0.086	6.22263349785297e - 27
ENSDARG00000032161 - srgap2	3.69291439269118e - 31	0.801872081191079	0.707	0.342	7.4833217253494e - 27
pcdh12	8.24858576996535e - 31	0.661463085883998	0.299	0.04	1.67149342042578e - 26
lmo2	1.07786455183583e - 30	0.688170890894654	0.505	0.158	2.18418472784012e - 26
tjp1a	1.15536731115495e - 30	0.814280906157396	0.77	0.449	2.34123631932439e - 26
limk1b	1.96636592888696e - 30	0.823774924926168	0.468	0.144	3.98464391829654e - 26
cd82b	1.99922830364282e - 30	0.903385011925665	0.535	0.193	4.05123623450181e - 26
emp2	2.10372890462582e - 30	0.650334386530835	0.489	0.15	4.26299625233377e - 26
id3	4.17803665264567e - 30	0.926873753790406	0.722	0.367	8.46637347292118e - 26
tbx3a	4.61939036979134e - 30	0.974677822822451	0.366	0.081	9.36073264534516e - 26
plxnd1	8.83872843386079e - 30	0.659938219818411	0.344	0.064	1.79107992983755e - 25
kank3	8.97948384699553e - 30	0.791734966217625	0.514	0.164	1.81960260675517e - 25
ENSDARG00000075273 - thsd1	1.00620599670495e - 29	0.70239678378635	0.347	0.065	2.03897583172291e - 25
cyp2ad3	1.45344166175993e - 29	0.814854876006607	0.647	0.286	2.94525418339032e - 25
myl12.1	2.86575444015354e - 29	0.656705389322937	0.798	0.509	5.80716479752713e - 25
si:ch73 - 138n13.1	4.64739572925378e - 29	0.618686245008852	0.574	0.238	9.41748270575986e - 25
gypc	4.83728478442122e - 29	0.702267988577137	0.471	0.145	9.80227388715116e - 25
tns3.2	5.19752339474431e - 29	0.312913555696014	0.486	0.192	1.05322614071099e - 24
plk2a	5.76270211990716e - 29	1.093266336214	0.601	0.278	1.16775395757799e - 24
pros1	8.15626374070178e - 29	0.438375116630948	0.728	0.39	1.65278528441581e - 24
mef2aa	8.38708877430322e - 29	0.678396883817625	0.671	0.315	1.6995596692248e - 24
si:ch211 - 284f22.3	9.19829884519063e - 29	0.78249343986126	0.767	0.429	1.86394327798943e - 24
rbms2a	1.07536870176472e - 28	0.750578509279274	0.65	0.293	2.17912713725602e - 24
rps28	1.40445169241328e - 28	0.253387215572619	0.979	0.919	2.84598090950626e - 24
ildr2	1.69212661818914e - 28	0.797724103109456	0.511	0.182	3.42892537909847e - 24
oaz2a	1.82615044167504e - 28	0.567845177202918	0.653	0.299	3.7005112550103e - 24
ENSDARG00000070792 - lrrc15	2.04363226981216e - 28	0.593446895016175	0.329	0.058	4.14121643154736e - 24
dacha	3.0162161651747e - 28	0.572860210606284	0.523	0.203	6.11206043711002e - 24
hyal2a	3.47012197580891e - 28	0.368037557899833	0.477	0.18	7.03185517177918e - 24
tshz3b	3.84945893716047e - 28	0.712380038000333	0.492	0.163	7.80054359026197e - 24
anks1b	4.44149247610887e - 28	0.526428772129844	0.752	0.406	9.00024035358702e - 24
cnn2	5.99447371543312e - 28	0.674909122479716	0.631	0.287	1.21472015369537e - 23
btg1	6.37795184470798e - 28	0.806404948379027	0.949	0.778	1.29242816181162e - 23
si:dkey - 237i9.8	6.68582579062233e - 28	0.617084880634886	0.36	0.076	1.35481573821171e - 23
plcg1	7.07801803615899e - 28	0.835962714039909	0.631	0.313	1.43428957484726e - 23
afap1l1b	9.93755736608194e - 28	0.74858739839717	0.429	0.119	2.01374662466284e - 23
ckba	1.11617619450328e - 27	0.7889533875825	0.417	0.114	2.26181944054145e - 23
ugt1b1	1.24833796201629e - 27	0.711227909393147	0.378	0.09	2.52963204622981e - 23
enpp1	1.85110536373691e - 27	0.822065199644253	0.375	0.086	3.75107990907646e - 23
ENSDARG00000041145 - paqr5a	1.9194794082084e - 27	0.902016128605013	0.308	0.059	3.8896330727935e - 23
tgfbr2b	1.98610217107506e - 27	0.722682430767459	0.459	0.138	4.0246374394665e - 23
ENSDARG00000069302 - snx9b	2.41537825461305e - 27	0.679245436467245	0.471	0.154	4.89452249514788e - 23
si:dkey - 112e7.2	3.27161038350639e - 27	0.799480413558082	0.634	0.308	6.62959128113735e - 23
macf1a	3.3466080278469e - 27	0.849222230619564	0.713	0.385	6.78156650762896e - 23
iqgap2	3.76847557003029e - 27	0.65734702472896	0.378	0.089	7.63643889510938e - 23
ENSDARG00000093053 - vap	4.12854395638003e - 27	0.536817478625882	0.272	0.04	8.36608147320849e - 23
efemp2b	4.56194461329146e - 27	0.88721445916345	0.393	0.107	9.24432456437381e - 23
etv2	5.19249304228942e - 27	0.695503703269152	0.275	0.038	1.05220679008953e - 22
phldb2b	5.46581688119018e - 27	0.646485787382792	0.332	0.064	1.10759313280438e - 22
pinx1	5.60612457326998e - 27	0.902132713656415	0.556	0.229	1.13602508352743e - 22
ndrg1a	5.84008740395915e - 27	0.50814532931861	0.35	0.086	1.18343531153828e - 22
rab5c	6.37801264387478e - 27	0.723997203952251	0.677	0.387	1.29244048215479e - 22
ENSDARG00000100654 - si:dkey - 207m2.4	6.45746494780748e - 27	0.935336695559517	0.341	0.073	1.30854069702371e - 22
ehd4	6.94720997606321e - 27	0.799957035792641	0.384	0.094	1.40778262954945e - 22
ptbp1a	8.0010282792113e - 27	0.824929499719782	0.586	0.276	1.62132837049938e - 22
rpl38	8.26474083981237e - 27	0.532149096276995	0.985	0.883	1.67476708377958e - 22
ncf1	8.45625685805416e - 27	1.03171199736677	0.369	0.085	1.71357588971609e - 22
rasal2	9.49723980864713e - 27	0.987418446059877	0.48	0.206	1.92452067482425e - 22
cirbpb	9.56420184314884e - 27	0.383778434944856	0.994	0.956	1.93808986149568e - 22
uba52	1.73186695123434e - 26	0.26134853577167	0.982	0.9	3.50945518998127e - 22
efna1b	1.99384970011472e - 26	0.861998366005617	0.378	0.098	4.04033703231247e - 22
adcy2b	2.23355169603422e - 26	0.669718115884754	0.356	0.079	4.52606915684375e - 22
il11ra	2.82231620929299e - 26	0.780336176218017	0.535	0.212	5.71914156651132e - 22
serinc2	2.85843841034508e - 26	0.726777893753882	0.553	0.213	5.79233959472327e - 22
stox2a	3.0189731344764e - 26	0.798525652481324	0.595	0.268	6.11764715970298e - 22
ccdc85b	3.03054732913069e - 26	0.81532168674653	0.677	0.371	6.14110110775042e - 22
itm2ba	3.14906557278457e - 26	0.588408266688389	0.982	0.898	6.38126647669065e - 22
2022-09-02	3.60961087718978e - 26	0.449401578087975	0.653	0.348	7.31451548153738e - 22
ENSDARG00000070914 - dusp6	3.88121449005927e - 26	0.899203294443469	0.701	0.376	7.8648930426561e - 22
si:dkey - 229e3.2	4.31204551837997e - 26	0.909466230995642	0.341	0.075	8.73792903844518e - 22
erg	5.70529626857946e - 26	0.497099513173627	0.287	0.045	1.15612123586494e - 21
hspa12a	6.7686303948304e - 26	0.740863857317828	0.538	0.204	1.37159526320843e - 21
ugt1a1	1.02519148578238e - 25	0.641175244078521	0.284	0.046	2.07744802678942e - 21
vamp3	1.06588037130468e - 25	0.687000498301937	0.689	0.38	2.15989998441181e - 21
ENSDARG00000061664 - C1H3orf70	1.39418593351816e - 25	0.593848870107191	0.347	0.076	2.82517837568121e - 21
smpd2b	1.41511658786286e - 25	0.704692235887394	0.366	0.094	2.8675922536453e - 21
arhgef7b	1.42973289003106e - 25	0.830919407627482	0.502	0.207	2.89721072835894e - 21
ENSDARG00000000588 - grasp	1.74591476023549e - 25	0.723163578598886	0.42	0.124	3.5379216701412e - 21
rapgef3	1.76419289059748e - 25	0.708386936645587	0.402	0.112	3.57496047350674e - 21
tinagl1	1.86857332313438e - 25	0.974957713360863	0.402	0.109	3.7864769819995e - 21
gpcpd1	2.08525568900842e - 25	0.924859104400513	0.489	0.195	4.22556212820665e - 21
ap1s3b	2.2350682968166e - 25	0.651950673477518	0.296	0.051	4.52914239666917e - 21
si:ch73 - 281f12.4	2.67736983755823e - 25	0.615843934722884	0.32	0.065	5.425422238828e - 21
actn4	2.70190557145612e - 25	0.743652022681155	0.731	0.439	5.47514144999867e - 21
hsp90ab1	2.79405946444101e - 25	0.25018323896827	0.997	0.957	5.66188209874326e - 21
mylk5	3.91089182994051e - 25	0.653033890031104	0.272	0.041	7.92503120419145e - 21
klhl4	5.35662583455902e - 25	0.628859314114733	0.393	0.109	1.08546665911504e - 20
ENSDARG00000005989 - rgl1	5.99650174476611e - 25	0.552922490434751	0.586	0.279	1.2151311135594e - 20
ak1	9.22869679118471e - 25	0.30033314768629	0.743	0.44	1.87010311776567e - 20
zgc:158463	1.09469928635763e - 24	0.804855164895667	1	1	2.21829863387509e - 20
mprip	1.13740261471753e - 24	0.648269976509044	0.71	0.375	2.3048326584636e - 20
ENSDARG00000059719 - fam169aa	1.13871288581818e - 24	0.843607115167207	0.474	0.19	2.30748779182195e - 20
rps17	1.15552386726657e - 24	0.53196962241304	0.924	0.737	2.34155356462898e - 20
ENSDARG00000033466 - tagln2	1.45725094922028e - 24	0.877920790282481	0.553	0.222	2.95297332349997e - 20
ano5b	1.9953893640682e - 24	0.59780975643223	0.562	0.251	4.04345700734781e - 20
fmnl3	2.19749806054487e - 24	0.420091295095965	0.402	0.134	4.45301006988812e - 20
cdc42	3.6134202605308e - 24	0.610657192622083	0.84	0.594	7.32223481593961e - 20
lims1	4.36221358979191e - 24	0.395951288804764	0.592	0.294	8.83958961835432e - 20
wwtr1	4.63697928553822e - 24	0.72441546564688	0.486	0.183	9.39637482421464e - 20
dnaja2a	5.13033441625911e - 24	0.664604814624803	0.743	0.466	1.03961096611075e - 19
si:dkey - 165a24.9	5.85204768404046e - 24	0.665449047975571	0.287	0.053	1.18585894269396e - 19
cacnb2a	7.33493076597255e - 24	0.373135529394252	0.387	0.13	1.48635037041668e - 19
ilk	7.48468845328739e - 24	0.2511259321972	0.686	0.424	1.51669726817416e - 19
si:ch211 - 212g7.6	7.5030424809676e - 24	0.655058697659135	0.444	0.149	1.52041652834327e - 19
prex2	7.70538945017744e - 24	0.322153692452017	0.68	0.387	1.56142011818396e - 19
sik1	8.74619116839762e - 24	0.543257983982706	0.589	0.268	1.77232817836409e - 19
myo10l3	9.26214193372776e - 24	0.654140266024573	0.387	0.108	1.87688044145059e - 19
sult1st1	9.7310612861619e - 24	0.736557368825388	0.474	0.169	1.97190225902785e - 19
si:ch211 - 270g19.5	1.359486808464e - 23	0.611553821039841	0.716	0.387	2.75486406867144e - 19
rps29	1.7016117790121e - 23	0.466641938366736	0.991	0.914	3.44814610899011e - 19
csde1	1.73671254577004e - 23	0.659731664074987	0.728	0.411	3.51927430274841e - 19
si:dkey - 16l2.20	1.77614649427548e - 23	0.537284976123503	0.323	0.073	3.59918325599984e - 19
ENSDARG00000069846 - zgc:162944	2.09335920500924e - 23	0.622983955347116	0.795	0.504	4.24198309303072e - 19
gdpd2	2.48441861744334e - 23	0.748275602184974	0.363	0.099	5.03442588638719e - 19
ENSDARG00000062390 - cdc42ep5	2.79854458444156e - 23	0.786232131744475	0.456	0.18	5.67097074591237e - 19
flot1b	2.80936208445305e - 23	0.756603946789017	0.607	0.308	5.69289132793565e - 19
ca2	2.96533730527034e - 23	1.45356917025385	0.311	0.076	6.00895951539982e - 19
ENSDARG00000092671 - pard3ba	3.23920577989616e - 23	0.566900143669688	0.281	0.054	6.56392659238158e - 19
rhoj	3.53716547401179e - 23	0.8103828678584	0.456	0.178	7.16771211653749e - 19
rhoaa	4.02211163601415e - 23	0.722565375857533	0.755	0.492	8.15040701921908e - 19
serinc5	4.28940697357248e - 23	0.778761662728235	0.523	0.236	8.69205429124728e - 19
ENSDARG00000033978 - nxn	4.60884723398374e - 23	0.658360777265572	0.468	0.184	9.33936803494465e - 19
rpl36	5.53598318850546e - 23	0.305159734554944	0.985	0.893	1.12181163331875e - 18
foxl2b	9.72362651039098e - 23	0.302018814671496	0.293	0.085	1.97039567606563e - 18
ENSDARG00000078624 - arhgef9b	9.95885994615357e - 23	0.671969543565662	0.438	0.145	2.01806337948856e - 18
socs3a	1.0295928247917e - 22	1.13022993667957	0.592	0.287	2.0863669001579e - 18
sptlc2b	1.50859400080315e - 22	0.818664974753698	0.444	0.155	3.05701488322751e - 18
ifngr1l	1.73317805949217e - 22	0.594325414871379	0.61	0.305	3.51211201975493e - 18
tmem108	1.94086470644363e - 22	0.612374134555344	0.323	0.078	3.93296824113737e - 18
egln2	2.31264038990057e - 22	0.705559760562401	0.574	0.273	4.68633448609451e - 18
gpr156	2.35345126173073e - 22	0.705339628306141	0.356	0.095	4.76903363677114e - 18
alpl	2.81014235552757e - 22	0.848213820909072	0.474	0.178	5.69447246924107e - 18
dusp1	3.19972322161079e - 22	1.04880436173784	0.668	0.382	6.4839191362721e - 18
frya	3.51110053801396e - 22	0.812205370241169	0.495	0.211	7.1148941302315e - 18
fzd6	3.55957977882487e - 22	0.614738580250234	0.353	0.1	7.21313246381072e - 18
itga4	3.80794171805199e - 22	0.448332473945737	0.414	0.149	7.71641309746054e - 18
ENSDARG00000077864 - rasgrp3	5.50373513828141e - 22	0.733101146704984	0.299	0.07	1.11527688842134e - 17
sptan1	6.54808810744714e - 22	0.727063574108661	0.801	0.528	1.32690457409309e - 17
dgkh	6.92200929049035e - 22	0.250764952190797	0.393	0.158	1.40267596262496e - 17
cyp2ad6	7.89592983294851e - 22	0.613132112438842	0.486	0.189	1.60003122134869e - 17
arhgef1a	9.71976337835838e - 22	0.533752610589729	0.293	0.063	1.96961285099054e - 17
ENSDARG00000062593 - stox1	9.78725537401191e - 22	0.633715344616858	0.402	0.129	1.98328942898977e - 17
ENSDARG00000037178 - zic2b	1.10903871341574e - 21	0.82177948814743	0.326	0.086	2.24735604886565e - 17
ism2a	1.3170701824583e - 21	0.64606901625613	0.305	0.069	2.66891101773351e - 17
ENSDARG00000055307 - sypl2a	1.60832456643242e - 21	0.694188801089341	0.65	0.347	3.25910890141865e - 17
anxa11b	1.67233885740371e - 21	0.645946976196737	0.746	0.503	3.38882746064288e - 17
kank2	2.12037404666081e - 21	0.619301355116434	0.417	0.138	4.29672596815347e - 17
ebf1b	2.27566103448063e - 21	0.411788759257835	0.45	0.182	4.61139952027154e - 17
CABZ01054965.1	2.27953401400728e - 21	0.397470085070564	0.269	0.059	4.61924772598435e - 17
adam10a	2.59208840594003e - 21	0.793320232209562	0.695	0.42	5.25260794579689e - 17
pkp3b	2.67270048749195e - 21	0.663150522994496	0.408	0.149	5.41596026785369e - 17
ENSDARG00000055100 - cxcl12b	2.93718474365904e - 21	1.54357615593158	0.42	0.144	5.95191116455069e - 17
ENSDARG00000100371 - eef2b	5.07832076477928e - 21	0.337793213949087	0.994	0.937	1.02907091977487e - 16
foxf2a	5.69905497648774e - 21	0.566367228799544	0.26	0.049	1.15485650043548e - 16
mt - nd4l	6.20493349711001e - 21	0.560192597105419	0.882	0.654	1.25736772385437e - 16
si:ch211 - 33e4.2	6.28461895851354e - 21	0.373830217100911	0.248	0.049	1.27351518575318e - 16
si:dkey - 42i9.6	6.95962600841791e - 21	0.661610249026812	0.592	0.294	1.4102986143458e - 16
sat1a.2	7.17920622198498e - 21	0.574326727609145	0.716	0.424	1.45479434882304e - 16
arhgef3	8.73855209798894e - 21	0.546265896093414	0.269	0.054	1.77078019713648e - 16
gna12a	9.94830601455192e - 21	0.48326499960009	0.556	0.259	2.0159247307888e - 16
arf6a	1.10070823588988e - 20	0.576671300120726	0.489	0.204	2.23047516920725e - 16
fzd4	1.12246493443755e - 20	0.642359173054832	0.492	0.197	2.27456294314426e - 16
hcn2b	1.2232872739515e - 20	0.526916230502621	0.299	0.069	2.47886933193532e - 16
ier2a	1.29311056651844e - 20	0.823219351130502	0.598	0.299	2.62035925199296e - 16
rin3	1.43231884950887e - 20	0.532860997330771	0.245	0.043	2.90245091664477e - 16
mhc1zaa	1.52380291826785e - 20	0.464704849716466	0.396	0.14	3.08783423357797e - 16
recql5	1.62440058532919e - 20	0.610598212812132	0.233	0.053	3.29168534611107e - 16
klf6a	1.69627087808741e - 20	0.558024913322027	0.764	0.477	3.43732330735632e - 16
zgc:153184	1.73594748052417e - 20	0.5027728799004	0.353	0.105	3.51772397453418e - 16
wu:fi09b08	1.85962794863249e - 20	1.20936472401349	0.903	0.712	3.76835007510888e - 16
il15	2.23919190939677e - 20	0.674952911600658	0.456	0.182	4.53749848520161e - 16
ENSDARG00000037746 - actb1	2.67509346247974e - 20	0.482743303100425	0.867	0.652	5.42080939236894e - 16
klf4	2.91645096725116e - 20	0.603453290278029	0.278	0.06	5.90989624003775e - 16
mt - cyb	2.99410560259057e - 20	0.489211961594978	0.967	0.84	6.06725559308953e - 16
smad7	3.01778753598311e - 20	0.627312317343034	0.269	0.061	6.11524466291617e - 16
ENSDARG00000086815 - MYADM	3.58532677557056e - 20	0.49265119692002	0.353	0.107	7.26530617801618e - 16
trim69	3.64336975402566e - 20	0.499059762408096	0.435	0.164	7.3829244695576e - 16
ENSDARG00000062178 - ripor1	3.88979289411219e - 20	0.563868499041768	0.55	0.257	7.88227632062895e - 16
pea15	4.12247042954539e - 20	0.642639284189379	0.444	0.167	8.35377407843078e - 16
serbp1a	4.22670411034049e - 20	0.446783762415175	0.964	0.872	8.56499320919397e - 16
bcar1	4.5712166217253e - 20	0.634854640660846	0.381	0.127	9.26311336226415e - 16
lgals9l3	4.93543881429206e - 20	0.74731683751646	0.387	0.13	1.00011732132814e - 15
s100u	5.68599328083888e - 20	0.554301680377804	0.369	0.113	1.15220967842919e - 15
ENSDARG00000076742 - cyth1a	6.10191326169504e - 20	0.684198279484373	0.565	0.281	1.23649170334988e - 15
znf516	7.01831942307356e - 20	0.314800267407643	0.489	0.236	1.42219224789163e - 15
ctnnd1	1.00733494007011e - 19	0.499202358541861	0.583	0.303	2.04126352255807e - 15
palm3	1.04302261977538e - 19	0.57044144970954	0.281	0.066	2.11358103671284e - 15
rassf3	1.04787034547561e - 19	0.465242472463433	0.278	0.061	2.12340446807178e - 15
aif1l	1.09100756776822e - 19	0.443270487624259	0.625	0.351	2.21081773532551e - 15
map7d1b	1.46202108101108e - 19	0.367122731299823	0.535	0.264	2.96263951856086e - 15
ptmab	1.47412242046003e - 19	0.440269135328568	0.891	0.701	2.9871616728202e - 15
robo4	1.88918245106886e - 19	0.657456400895602	0.429	0.159	3.82823931884593e - 15
zgc:152791	2.08203131510608e - 19	0.896701377628657	0.302	0.075	4.21902825693096e - 15
rassf1	2.09709321803884e - 19	0.49629605916232	0.405	0.148	4.24954969703391e - 15
degs1	2.20276425572359e - 19	0.585897061882065	0.583	0.294	4.46368148779828e - 15
ENSDARG00000002644 - rgs5a	3.15496428171207e - 19	0.64663084904402	0.42	0.158	6.39321962046134e - 15
rassf9	3.77392840092775e - 19	0.563146159704428	0.35	0.114	7.64748851164e - 15
irf1b	4.37807719783628e - 19	0.50598785200251	0.402	0.152	8.87173563369543e - 15
rpl29	4.6895051437731e - 19	0.489886308275953	0.964	0.858	9.50281322334181e - 15
neurl1b	5.10502308459082e - 19	0.308805508260763	0.405	0.169	1.03448187786148e - 14
ENSDARG00000068432 - si:dkey - 56m19.5	6.19418945235894e - 19	0.429499239092151	0.592	0.322	1.25519055062602e - 14
ifi46	6.84392803933299e - 19	0.772233009132842	0.326	0.093	1.38685357789044e - 14
PAQR9	7.39247221454348e - 19	0.560036473638722	0.29	0.073	1.49801056955509e - 14
arpc1a	8.27975660160172e - 19	0.503497101697184	0.45	0.183	1.67780987774857e - 14
niban2a	9.24006572246211e - 19	0.525443265113066	0.269	0.06	1.87240691799972e - 14
plcd4b	9.72186262894997e - 19	0.586346784468965	0.272	0.061	1.97003824313042e - 14
arhgdia	1.09513448619482e - 18	0.641654197778512	0.719	0.486	2.21918052282518e - 14
smco4	1.16035414095556e - 18	0.48848091387989	0.338	0.102	2.35134163123235e - 14
ENSDARG00000008026 - niban2b	1.28703847701801e - 18	0.419333092298134	0.353	0.12	2.6080547698293e - 14
sptlc2a	1.36512244357056e - 18	0.543950406598105	0.366	0.122	2.76628411965139e - 14
zfpm2b	1.37900074149651e - 18	0.454150378485245	0.245	0.051	2.79440710256852e - 14
ENSDARG00000030104 - sh3bp4	1.76356039260308e - 18	0.570861121831314	0.272	0.064	3.57367877957089e - 14
bag2	1.82038154212386e - 18	0.440959017672465	0.245	0.053	3.6888211569598e - 14
pawr	2.02196789104146e - 18	0.760485393179642	0.462	0.218	4.09731573440642e - 14
tubb4b	2.06285594674857e - 18	0.7281040041265	0.949	0.865	4.1801712904913e - 14
klf17	2.47327641317471e - 18	0.639571857537892	0.281	0.071	5.01184732365723e - 14
ENSDARG00000095864 - ftr59	2.75727553969434e - 18	0.481564420206276	0.287	0.071	5.5873431536366e - 14
hbegfb	2.95450677084692e - 18	0.508957267027013	0.233	0.05	5.98701252044419e - 14
tpm3	3.28921816457636e - 18	0.662270920618873	0.686	0.45	6.66527168869753e - 14
tmem176l.1	3.56636912018356e - 18	0.367937098805044	0.801	0.586	7.22689038513997e - 14
stxbp6	3.92203668539442e - 18	0.562873591396041	0.323	0.102	7.94761513928326e - 14
ENSDARG00000074340 - serf2	5.02313070702211e - 18	0.531351414274411	0.849	0.65	1.01788720647096e - 13
sparc	5.45462843944693e - 18	0.299905030330765	0.864	0.624	1.10532590696953e - 13
cd9a	9.0565153195932e - 18	0.628559030470594	0.372	0.13	1.83521226436237e - 13
arhgef12b	9.38535217418217e - 18	0.637935562531645	0.671	0.396	1.90184776457628e - 13
pdgfd	1.25442821309e - 17	0.39230005350615	0.218	0.04	2.54197333100558e - 13
il6r	1.3245808576776e - 17	0.424960339119795	0.227	0.043	2.6841306499979e - 13
abcb11a	1.37045790677201e - 17	0.443141576946595	0.245	0.051	2.77709590228281e - 13
sntb2	1.49902698274289e - 17	0.35067312034182	0.426	0.209	3.03762827783019e - 13
rnf213a	1.7791616772874e - 17	0.426398773017954	0.674	0.415	3.60529322285518e - 13
megf6a	2.07180574663508e - 17	0.364391257361306	0.205	0.035	4.19830716498132e - 13
cyth3a	2.50156729810763e - 17	0.591852863876259	0.399	0.148	5.06917597288531e - 13
pls3	2.58681090739758e - 17	0.537779336447735	0.447	0.202	5.24191362275045e - 13
crybg1a	2.68879896338119e - 17	0.507339196959454	0.299	0.086	5.44858221939565e - 13
tuba8l	3.34896049016028e - 17	0.461316603932313	0.502	0.244	6.78633353726078e - 13
ENSDARG00000045003 - plvapb	3.56834207164915e - 17	0.722257622347608	0.205	0.036	7.23088837398983e - 13
ENSDARG00000025403 - ftr83	3.58485250790623e - 17	0.499043466233591	0.224	0.05	7.26434512202119e - 13
dlgap3	3.97401328886633e - 17	0.504709817268727	0.233	0.051	8.05294052855873e - 13
capns1b	4.44706861293755e - 17	0.51014161991526	0.628	0.372	9.01153983725666e - 13
mmp25b	4.98793751869498e - 17	0.268979660876309	0.151	0.018	1.01075565878835e - 12
cfl1	5.10266950666167e - 17	0.52943640973868	0.909	0.773	1.03400494882992e - 12
fermt2	5.11233067507713e - 17	0.464976440285848	0.529	0.264	1.03596268799763e - 12
spred2a	6.45145039132772e - 17	0.776728117642313	0.492	0.263	1.30732190729865e - 12
zgc:113363	7.84439536690528e - 17	0.426603784194663	0.196	0.031	1.58958827714969e - 12
CABZ01112387.1	7.89654582208757e - 17	0.427484209080591	0.411	0.168	1.60015604538783e - 12
ppp1r14ba	1.09318068057431e - 16	0.292249692881992	0.375	0.157	2.21522133111578e - 12
mcf2l2	1.19288691370354e - 16	0.392191925719913	0.384	0.16	2.41726604192885e - 12
itga5	1.21204669867713e - 16	0.273986834484973	0.205	0.046	2.45609143019935e - 12
ch25h	1.40338438855353e - 16	0.683960999105633	0.281	0.079	2.84381812496487e - 12
micall2a	1.60493280760977e - 16	0.556626703715879	0.178	0.026	3.25223584134044e - 12
adam15	1.69250839446321e - 16	0.59412786597274	0.36	0.138	3.42969901054024e - 12
xirp2a	1.91097861428265e - 16	0.390954984897426	0.211	0.04	3.87240706398237e - 12
si:dkeyp - 23e4.3	1.95286237284085e - 16	0.804817196429292	0.353	0.123	3.95728031232471e - 12
sh3pxd2aa	2.18783703160965e - 16	0.547272995101324	0.266	0.071	4.43343296085379e - 12
BX908782.2	2.27735763141023e - 16	0.90065888241623	0.193	0.031	4.61483750428969e - 12
lmo7a	2.46930685974587e - 16	0.501112874779668	0.269	0.074	5.00380342058904e - 12
rbms1b	2.47014116504167e - 16	0.439091176630813	0.535	0.284	5.00549405684045e - 12
snai2	3.1667684254684e - 16	0.523147505639738	0.224	0.046	6.41713953736916e - 12
tnfrsf19	3.4194812249154e - 16	0.353665062786679	0.396	0.169	6.92923675416856e - 12
trim35 - 10	3.59287537558389e - 16	0.401950598785187	0.178	0.028	7.28060266108319e - 12
cnksr3	3.66892189187842e - 16	0.580351445456714	0.402	0.162	7.43470332170242e - 12
s100a10b	3.83822234289023e - 16	0.936304467186345	0.52	0.268	7.77777375563276e - 12
arhgef1b	5.0526528325023e - 16	0.338592468819433	0.483	0.247	1.02386956997827e - 11
slc25a3b	5.3323776039079e - 16	0.470530701704941	0.87	0.689	1.0805529976559e - 11
ptk2ab	5.55088616162338e - 16	0.661235679292006	0.369	0.16	1.12483157179136e - 11
nrp1b	5.59834948477544e - 16	0.586875248569488	0.323	0.105	1.13444953959489e - 11
serpinh1a	6.35332443819942e - 16	0.552447842949257	0.338	0.115	1.28743766415673e - 11
romo1	6.44730024068525e - 16	0.535527234057166	0.888	0.737	1.30648092077246e - 11
zgc:154093	7.38711078579027e - 16	0.380302686701313	0.284	0.085	1.49692412963254e - 11
slc6a2	7.62609218574683e - 16	0.360404918323778	0.215	0.044	1.54535132051974e - 11
plat	7.79507025296529e - 16	0.4066400317344	0.254	0.065	1.57959303606089e - 11
pfn2	8.82556687473054e - 16	0.403874382929566	0.668	0.417	1.7884128714954e - 11
prkd2	9.51802901759524e - 16	0.528951335768957	0.372	0.138	1.9287334001255e - 11
dnase1l4.2	1.07308039926589e - 15	0.486289708674664	0.272	0.074	2.17449012107241e - 11
qki2	1.15056290590589e - 15	0.501417822470772	0.864	0.628	2.33150067252769e - 11
adora2b	1.16568599619235e - 15	0.640612741810739	0.514	0.259	2.36214610268418e - 11
prnprs3	1.17923888274582e - 15	0.730672606767468	0.671	0.44	2.38960967199613e - 11
itm2bb	1.25362225218938e - 15	0.448456999512745	0.659	0.395	2.54034013183656e - 11
cxcr4b	1.31676075369236e - 15	0.547626757088909	0.224	0.051	2.66828399128219e - 11
si:ch73 - 61d6.3	1.66062234908062e - 15	0.270648538729798	0.154	0.018	3.36508512817698e - 11
si:dkey - 52l18.4	2.03268728699897e - 15	0.368209718375128	0.208	0.048	4.11903751837471e - 11
ENSDARG00000018637 - sec61g	2.07407103191657e - 15	0.532212909025309	0.934	0.81	4.20289753907574e - 11
ENSDARG00000101495 - ugt5b2	2.19485548527934e - 15	0.422751500791723	0.26	0.069	4.44765515537005e - 11
prickle3	2.24514455247756e - 15	0.478317744144182	0.26	0.073	4.54956092114052e - 11
si:ch211 - 169p10.1	2.42803977307214e - 15	0.424124864481742	0.326	0.113	4.92017979615338e - 11
ENSDARG00000008494 - myl6	2.46348073869814e - 15	0.542259033567598	0.408	0.178	4.99199736889791e - 11
fnbp1l	2.48087751356929e - 15	0.502845044117048	0.462	0.217	5.0272501934968e - 11
sri	3.47167426038892e - 15	0.363332024126382	0.498	0.284	7.03500072125211e - 11
rhoca	3.68049253498243e - 15	0.520880491981485	0.622	0.376	7.45815007288839e - 11
phactr2	3.74436552011324e - 15	0.271692298769697	0.347	0.149	7.58758228995748e - 11
dcbld1	3.75184440606277e - 15	0.695155248080587	0.308	0.11	7.60273750444559e - 11
reck	3.92847249910608e - 15	0.276752317388332	0.202	0.048	7.96065667218857e - 11
cox8b	4.61032065401239e - 15	0.389441705145652	0.29	0.099	9.34235377329071e - 11
ENSDARG00000014159 - mtdha	4.6266411750931e - 15	0.449319303578514	0.665	0.424	9.37542567720866e - 11
DST	5.29705334925681e - 15	0.595607995323109	0.408	0.177	1.0733948906934e - 10
si:dkey - 240h12.4	5.36294945594136e - 15	0.481431772275236	0.254	0.076	1.08674807775196e - 10
ENSDARG00000012866 - picalma	6.14017022954751e - 15	0.622150356795788	0.435	0.201	1.24424409531551e - 10
si:ch73 - 375g18.1	6.34775293993093e - 15	0.402738482079164	0.245	0.065	1.2863086557476e - 10
ENSDARG00000105071 - nos1apa	6.7149372442171e - 15	0.483246678363312	0.474	0.246	1.36071488316815e - 10
itgb1b	6.86592727348642e - 15	0.420993135609572	0.32	0.112	1.39131150269929e - 10
ENSDARG00000018328 - rhocb	7.99303074720584e - 15	0.572297547611153	0.647	0.397	1.61970775061379e - 10
slc14a2	8.02390190319283e - 15	0.477407105038459	0.163	0.025	1.625963481663e - 10
ENSDARG00000056090 - capza1b	8.38717051278346e - 15	0.280801428749143	0.607	0.4	1.69957623271044e - 10
myo18ab	8.79239476143051e - 15	0.527239787247471	0.695	0.445	1.78169087445628e - 10
aplp2	8.82234945801848e - 15	0.586937231211758	0.758	0.535	1.78776089417286e - 10
lgals17	9.86209595383135e - 15	0.422250719686136	0.254	0.076	1.99845512408439e - 10
tmsb1	1.00107503342173e - 14	0.878767862175405	0.326	0.118	2.0285784477258e - 10
ncam3	1.02995318276083e - 14	1.66209306776803	0.257	0.073	2.08709712954655e - 10
junba	1.05249896493093e - 14	0.694962409882296	0.541	0.336	2.13278390253604e - 10
edn2	1.08426652412617e - 14	0.681200890992894	0.124	0.014	2.19715768448927e - 10
ENSDARG00000079327 - hmcn2	1.25599550403387e - 14	0.32066533670721	0.151	0.02	2.54514928937423e - 10
gng2	1.63370536211291e - 14	0.401388969763514	0.414	0.187	3.31054054578561e - 10
CABZ01044099.1	1.68617081507162e - 14	0.378462897630451	0.269	0.08	3.41685653966112e - 10
mef2ca	1.75833002783015e - 14	0.497327038463046	0.278	0.084	3.56307996839502e - 10
ENSDARG00000086060 - hmcn2	1.8913249494171e - 14	0.401416830378352	0.163	0.029	3.83258087749881e - 10
hif1al	1.90910346270742e - 14	0.505517318302155	0.782	0.564	3.86860725683032e - 10
tjp2b	1.90983130760537e - 14	0.51957093858018	0.586	0.355	3.87008216173152e - 10
amotl2b	1.93392687223983e - 14	0.552715189546344	0.417	0.184	3.91890941390679e - 10
ehbp1l1b	1.97640170983633e - 14	0.283688527175854	0.302	0.114	4.00498042481234e - 10
ENSDARG00000017354 - epha2a	2.18773528474606e - 14	0.480318199981679	0.248	0.073	4.43322678100942e - 10
kif13ba	2.46829392332323e - 14	0.537831234016734	0.471	0.231	5.00175080622219e - 10
pkn1a	2.75866113340096e - 14	0.539364834182449	0.408	0.178	5.59015092072372e - 10
mylipb	2.7689296922996e - 14	0.579705596180651	0.45	0.211	5.61095912847591e - 10
pkp2	2.9276616006539e - 14	0.414896589829937	0.263	0.081	5.93261346756506e - 10
tnfaip8l1	3.10039615123031e - 14	0.529412141876896	0.263	0.078	6.28264276085309e - 10
P2RY14	3.24070303404089e - 14	0.383781476421418	0.157	0.024	6.56696062818046e - 10
angpt2a	3.53034475557587e - 14	1.28284760474395	0.145	0.025	7.15389061269895e - 10
si:ch1073 - 392o20.2	3.87804686246586e - 14	0.393393831733038	0.489	0.263	7.85847416210083e - 10
TBC1D8	4.04193726888824e - 14	0.305517824434611	0.184	0.035	8.19058168167513e - 10
ENSDARG00000067713 - snx18a	4.05526909992592e - 14	0.594567435994347	0.263	0.086	8.21759730408989e - 10
ENSDARG00000014003 - stard8	4.47966479741814e - 14	0.371992360596431	0.284	0.093	9.07759274548811e - 10
ybx1	4.58277966476506e - 14	0.32416549310894	0.982	0.922	9.28654471267992e - 10
eef1db	4.62364739641446e - 14	0.545227620388209	0.792	0.568	9.36935908409426e - 10
plch2a	5.63910933766496e - 14	0.424012055427806	0.239	0.064	1.14270911618443e - 09
st3gal3a	5.68846849671343e - 14	0.428450758395875	0.302	0.104	1.15271125617401e - 09
si:ch73 - 22o12.1	6.79834855920684e - 14	0.497160945945183	0.378	0.157	1.37761735203768e - 09
doc2b	7.26067835182307e - 14	0.377165126114226	0.166	0.028	1.47130386121343e - 09
si:ch211 - 106k21.5	7.67817802379004e - 14	0.29068125689117	0.121	0.024	1.55590599474081e - 09
actr3	7.72357859963054e - 14	0.278699417108224	0.583	0.387	1.56510596742913e - 09
kita	7.92168943686777e - 14	0.320257015540848	0.115	0.01	1.60525114748689e - 09
vdac3	8.06146956623224e - 14	0.522334073331368	0.798	0.64	1.6335761929013e - 09
ENSDARG00000041450 - rab11a	1.57199791328659e - 13	0.438211601279834	0.577	0.351	3.18549657148394e - 09
eps8l2	1.57594000816394e - 13	0.373619205674066	0.208	0.053	3.1934848325434e - 09
tacc1	1.59123406836085e - 13	0.384121059329575	0.402	0.187	3.22447671612643e - 09
vhl	1.84701919551889e - 13	0.431131748201005	0.414	0.203	3.74279969779948e - 09
arhgef10	1.87111954812367e - 13	0.371537579391125	0.281	0.102	3.79163665231781e - 09
jag2a	2.01346566035392e - 13	0.363104606545929	0.251	0.079	4.08008681414119e - 09
mtpn	2.15840628643297e - 13	0.546486017013876	0.637	0.417	4.37379449882776e - 09
shroom1	2.15998327453685e - 13	0.563874469555078	0.341	0.138	4.37699010752147e - 09
mt - nd5	2.18355123508278e - 13	0.474436659545016	0.879	0.685	4.42474822277176e - 09
TXN	2.45969421606437e - 13	0.491786537453336	0.819	0.663	4.98432435943285e - 09
ENSDARG00000093549 - selenop	2.81182017944366e - 13	0.372331218813645	0.934	0.784	5.69787241162464e - 09
pttg1ipb	3.23381429501176e - 13	0.630020835319799	0.393	0.184	6.55300128741183e - 09
CABZ01030107.1	3.68137702744666e - 13	0.583322285221069	0.115	0.01	7.4599424084179e - 09
rgs3b	3.96713687974679e - 13	0.334957958588733	0.263	0.085	8.0390061731189e - 09
fam174b	4.10891513669144e - 13	0.667181391174596	0.417	0.214	8.32630563299153e - 09
ppiab	4.12410712679002e - 13	0.331287803612969	0.927	0.833	8.35709068172729e - 09
ENSDARG00000077176 - zgc:174888	4.22780682716041e - 13	0.524817185201734	0.381	0.162	8.56722775455786e - 09
ralgapa1	4.8193575210355e - 13	0.618569683111412	0.55	0.331	9.76594608062634e - 09
myo1ca	5.09567760511559e - 13	0.417467378786937	0.211	0.053	1.03258810990062e - 08
dip2a	5.16618907086595e - 13	0.363068111407034	0.236	0.07	1.04687655332028e - 08
si:dkey - 7j14.6	5.22940266211408e - 13	0.292361158516336	0.843	0.649	1.0596861554508e - 08
emp3b	5.81961954832004e - 13	0.480422958805916	0.172	0.035	1.17928770527157e - 08
ENSDARG00000091555 - ostf1	5.93161082938765e - 13	0.3333404982754	0.257	0.088	1.20198161846711e - 08
fstl1b	6.14554531221702e - 13	0.268499029422286	0.613	0.397	1.24533330206766e - 08
cyp2aa11	6.83525964146534e - 13	0.52938991315034	0.181	0.039	1.38509701374654e - 08
si:dkey - 125i10.3	7.13510785554124e - 13	0.358996440872607	0.163	0.03	1.44585825584688e - 08
ENSDARG00000010721 - sept6	7.56198266060026e - 13	0.457312247944083	0.701	0.509	1.53236016634404e - 08
atp6v0ca	8.20183481572577e - 13	0.582761045064139	0.601	0.372	1.66201980705867e - 08
si:zfos - 1011f11.2	8.26708811941899e - 13	0.399755167878443	0.242	0.073	1.67524273651906e - 08
si:dkey - 253i9.4	9.96740154847515e - 13	0.300744626700084	0.224	0.066	2.019794249783e - 08
si:ch211 - 14k19.8	1.09443605950895e - 12	0.288016244063643	0.154	0.026	2.21776523098894e - 08
ENSDARG00000027199 - smad1	1.23114330603923e - 12	0.629600531263782	0.477	0.273	2.4947887953579e - 08
aplnrb	1.23621290918687e - 12	0.354455822870246	0.211	0.054	2.50506183917628e - 08
slc6a6b	1.28419360813158e - 12	0.370812355099163	0.239	0.073	2.60228992751783e - 08
ENSDARG00000089162 - afap1l1a	1.54467421607052e - 12	0.344172951878289	0.184	0.041	3.1301278314453e - 08
ENSDARG00000004877 - rock2b	1.75755907696267e - 12	0.399354643782465	0.233	0.068	3.56151771355716e - 08
cadpsa	1.88506178411891e - 12	0.363992806903901	0.278	0.1	3.81988919933856e - 08
pacsin2	1.96180559943501e - 12	0.266293764685121	0.299	0.125	3.97540286669511e - 08
sult2st1	2.14027174093151e - 12	0.400240447021335	0.16	0.029	4.33704665582361e - 08
nap1l1	2.24370636720413e - 12	0.529427301989706	0.752	0.543	4.54664658250244e - 08
sh3kbp1	2.33506120906222e - 12	0.418559657243586	0.329	0.132	4.73176803404367e - 08
capza1a	2.3376066370455e - 12	0.441218202820266	0.586	0.366	4.73692608930901e - 08
lrch4	2.35014821564001e - 12	0.359776675699155	0.429	0.217	4.76234034417291e - 08
ENSDARG00000061687 - atxn1a	2.37424391059096e - 12	0.370712879688567	0.456	0.241	4.81116786042153e - 08
adamts10	2.39805654518655e - 12	0.385333443269803	0.172	0.039	4.85942178316602e - 08
mvp	2.48431906538232e - 12	0.410116596744547	0.344	0.148	5.03422415409073e - 08
ms4a17a.11	2.48631000068858e - 12	0.283365814638168	0.263	0.096	5.03825858539533e - 08
vcam1a	2.53329861895858e - 12	0.462157708168282	0.16	0.034	5.13347632145766e - 08
hsd11b2	3.18407439692978e - 12	0.524886142766699	0.305	0.114	6.4522083579385e - 08
pmepa1	3.40293589280553e - 12	0.476252303553404	0.29	0.11	6.89570929318112e - 08
RAPH1	3.47211811720707e - 12	0.351881748749736	0.408	0.201	7.03590015270841e - 08
ENSDARG00000061242 - tuft1a	3.53783197655526e - 12	0.404315858885895	0.656	0.431	7.16906271729159e - 08
tgfbr2a	3.58256118914157e - 12	0.378950268768292	0.211	0.056	7.25970199367647e - 08
lasp1	3.94353823716805e - 12	0.400037087716678	0.746	0.576	7.99118588379733e - 08
ksr1b	3.97071779122719e - 12	0.347013201154371	0.366	0.167	8.04626253214278e - 08
calcrlb	4.18700488587486e - 12	0.325039288735384	0.175	0.038	8.48454670073681e - 08
ENSDARG00000043493 - cltca	4.21742437454368e - 12	0.537499388268753	0.583	0.373	8.54618875257532e - 08
BX548011.2	4.34617136546169e - 12	0.506301891632022	0.97	0.89	8.80708165497157e - 08
lamb1a	4.38188583674236e - 12	0.641426031178704	0.311	0.123	8.87945345957471e - 08
elmo1	4.81455064021658e - 12	0.395233497971056	0.616	0.388	9.75620541733488e - 08
trpm4a	4.8303035660891e - 12	0.309468697097528	0.124	0.015	9.78812714632295e - 08
CABZ01067151.1	5.03436805463022e - 12	0.36804193396691	0.221	0.063	1.02016434259027e - 07
ankrd50l	5.03602869297943e - 12	0.310737378368651	0.127	0.021	1.02050085434535e - 07
rac1b	5.37078952889322e - 12	0.456823525329653	0.556	0.342	1.08833679013492e - 07
ENSDARG00000040158 - cdc42l	5.41700126123392e - 12	0.462451189608089	0.689	0.47	1.09770113557644e - 07
arf1	5.55442714388548e - 12	0.497470518342799	0.417	0.213	1.12554911643695e - 07
mrtfba	5.66843377673469e - 12	0.44186401124606	0.556	0.326	1.14865142051752e - 07
actr2a	6.02355558146689e - 12	0.546647278333202	0.486	0.272	1.22061330302845e - 07
kif26ab	6.19901942073723e - 12	0.519266851186493	0.284	0.102	1.25616929541819e - 07
mknk2a	6.62225859136457e - 12	0.31212053107987	0.39	0.192	1.34193448095412e - 07
net1	6.92384044055463e - 12	0.489728577043171	0.233	0.071	1.40304702687399e - 07
2022-09-12	7.21248939031443e - 12	0.541850144316584	0.55	0.333	1.46153885005332e - 07
foxn3	7.24352385162277e - 12	0.283172567014609	0.399	0.207	1.46782767329284e - 07
ENSDARG00000053857 - ccdc187	7.37455532820226e - 12	0.274091714787392	0.335	0.162	1.49437989170691e - 07
ENSDARG00000078864 - lats2	7.41664723422896e - 12	0.424779678898798	0.39	0.179	1.50290939554416e - 07
fkbp1aa	7.78136440011012e - 12	0.41965787642527	0.804	0.678	1.57681568203831e - 07
il6st	8.40197293199177e - 12	0.437972966921355	0.55	0.326	1.70257579493881e - 07
si:ch211 - 181d7.3	9.22529261551679e - 12	0.523620367830406	0.483	0.259	1.86941329560832e - 07
ccni	1.07639827762294e - 11	0.34691061430069	0.949	0.811	2.18121346977513e - 07
si:ch211 - 107n13.1	1.2267916133164e - 11	0.333587958038367	0.121	0.015	2.48597052522435e - 07
gnb4b	1.23138478517078e - 11	0.356891835686362	0.562	0.343	2.49527812867007e - 07
CU929259.1	1.23289474796475e - 11	0.450565833415129	0.514	0.292	2.49833791727578e - 07
hdlbpa	1.27134120683489e - 11	0.514923150987715	0.755	0.564	2.57624582153022e - 07
fam83hb	1.35517193477848e - 11	0.385530261516241	0.266	0.098	2.74612040863512e - 07
ENSDARG00000052097 - trim35 - 31	1.37001270325534e - 11	0.30679616587262	0.205	0.06	2.77619374187662e - 07
apbb2b	1.40741375227905e - 11	0.532719831613652	0.453	0.238	2.85198322761827e - 07
si:zfos - 2326c3.2	1.41310551177901e - 11	0.564219927462696	0.483	0.277	2.86351700906898e - 07
slc19a3a	1.44373116684589e - 11	0.329990849692216	0.169	0.039	2.9255768364965e - 07
unm - sa1261	1.47133792455378e - 11	0.37112860041416	0.278	0.113	2.98151917031579e - 07
ENSDARG00000035559 - tp53	1.52259105063057e - 11	0.375264318425138	0.372	0.184	3.08537850499779e - 07
cox4i1l	1.59078893529207e - 11	0.506880803466393	0.148	0.031	3.22357469847585e - 07
sft2d1	1.63961195813561e - 11	0.426702041798092	0.35	0.154	3.322509671966e - 07
snrkb	1.68479396057787e - 11	0.370810766960674	0.517	0.296	3.414066481715e - 07
fbxl7	1.72414311720303e - 11	0.297271387205504	0.148	0.039	3.49380361270023e - 07
lrrfip1a	1.87757422509921e - 11	0.322433768031807	0.281	0.113	3.80471640974105e - 07
ENSDARG00000093931 - rflnb	1.92634874303508e - 11	0.605875780829193	0.408	0.202	3.90355309288629e - 07
dync1h1	2.03324485307177e - 11	0.445481187660016	0.353	0.155	4.12016737026464e - 07
lgals3b	2.09241819322284e - 11	0.501262088444994	0.284	0.108	4.24007622674676e - 07
eif3f	2.09386875677302e - 11	0.302131817817372	0.873	0.723	4.24301564872485e - 07
acsbg2	2.31067175760568e - 11	0.442276444407072	0.366	0.184	4.68234524961215e - 07
ENSDARG00000044251 - rasgef1bb	2.46719964452483e - 11	0.585871701408829	0.278	0.13	4.99953335966512e - 07
anxa13	2.55099691521108e - 11	0.444051252379063	0.746	0.531	5.16934014898373e - 07
ENSDARG00000002165 - psme1	2.60627464666016e - 11	0.289692810191668	0.317	0.14	5.28135494399215e - 07
magt1	2.69962001392189e - 11	0.435601339387803	0.381	0.194	5.47050999621131e - 07
ENSDARG00000036161 - hnrnpa0l	2.759708358386e - 11	0.393104003486874	0.825	0.66	5.59227301743338e - 07
ppp1r13ba	3.29315041919697e - 11	0.405308725132093	0.224	0.07	6.67324000946073e - 07
dio2	3.49514253760161e - 11	0.484197835689023	0.233	0.075	7.08255683819589e - 07
fam13a	3.57378083952093e - 11	0.783038530268204	0.625	0.454	7.24190949320522e - 07
ENSDARG00000074599 - frmd4ba	4.04503483473075e - 11	0.42253840636372	0.308	0.133	8.19685858909838e - 07
b3gnt3.4	4.31172755060642e - 11	0.335061401671064	0.215	0.063	8.73728470854884e - 07
egfra	4.42554753227064e - 11	0.455472551558259	0.514	0.313	8.96792951939322e - 07
ENSDARG00000008723 - prkcba	4.68269627561486e - 11	0.265277927586886	0.239	0.088	9.48901573290594e - 07
plpp2a	4.7822253187084e - 11	0.355422009805055	0.199	0.056	9.69070138583071e - 07
lipeb	5.35198991537364e - 11	0.482663652924721	0.275	0.112	1.08452723645131e - 06
plk3	6.15467898219586e - 11	0.361648855106721	0.26	0.093	1.24718414895217e - 06
ube2d2	6.7937999149642e - 11	0.284249260488002	0.725	0.545	1.37669561476834e - 06
fam89b	6.86619369918688e - 11	0.335942331656358	0.266	0.105	1.39136549120323e - 06
isg15	7.35359435448401e - 11	0.565873113002915	0.278	0.112	1.49013235999264e - 06
dad1	7.46254308793961e - 11	0.420726761507391	0.483	0.297	1.51220973134008e - 06
eif5a2	7.51559750641183e - 11	0.393767736474799	0.773	0.608	1.52296067869929e - 06
rab12	7.55690998509351e - 11	0.257734132522534	0.32	0.149	1.53133223937935e - 06
csrnp1b	7.74914732725227e - 11	0.715277943226162	0.577	0.457	1.5702872143944e - 06
slc25a43	8.10466020814518e - 11	0.587065956509581	0.441	0.243	1.64232834457854e - 06
tuba8l4	8.5824680855163e - 11	0.319111323476716	0.882	0.737	1.73915133284902e - 06
ENSDARG00000020625 - jak1	8.60132080433901e - 11	0.479983396680844	0.631	0.412	1.74297164779126e - 06
ralbp1	9.05898751144392e - 11	0.363756426540967	0.492	0.291	1.835713229319e - 06
tmem50a	9.19066675991581e - 11	0.404064778563166	0.541	0.331	1.86239671222934e - 06
clic4	9.23006818032921e - 11	0.38000805400193	0.559	0.365	1.87038101606191e - 06
fcho1	9.27801220376567e - 11	0.437667337937773	0.199	0.069	1.88009639297107e - 06
ENSDARG00000037350 - rpl9	9.72647015230108e - 11	0.398582668435941	0.843	0.716	1.97097191166229e - 06
zgc:171686	1.00405223400758e - 10	0.327345231667104	0.23	0.076	2.03461144699296e - 06
ENSDARG00000033901 - msi2a	1.07804311939805e - 10	0.320501509545456	0.314	0.147	2.1845465771482e - 06
max	1.08417555165177e - 10	0.454890050839222	0.65	0.441	2.19697333786714e - 06
zgc:110366	1.13967154175615e - 10	0.331697635270423	0.242	0.081	2.30943041221467e - 06
luzp1	1.24854254975435e - 10	0.284035086735893	0.35	0.169	2.53004662282222e - 06
tshz1	1.26785169086919e - 10	0.362426441418084	0.338	0.155	2.56917466637732e - 06
DOCK9	1.32329304768387e - 10	0.250864981946177	0.145	0.029	2.6815210318266e - 06
cmtm6	1.32533230030445e - 10	0.332925595774557	0.568	0.371	2.68565337333694e - 06
dachd	1.39324277687661e - 10	0.552371362536289	0.505	0.294	2.82326716306276e - 06
rabgap1l	1.39337305445835e - 10	0.404405033814607	0.399	0.202	2.8235311575544e - 06
il10rb	1.41504400423472e - 10	0.390119280184509	0.498	0.297	2.86744517018124e - 06
lzts2b	1.4741900713863e - 10	0.357153112374035	0.205	0.06	2.9872987606572e - 06
chmp5b	1.48981571558728e - 10	0.326904654377798	0.456	0.261	3.01896256606607e - 06
CABZ01058721.1	1.52577401978777e - 10	0.259957536198175	0.242	0.093	3.09182847369794e - 06
tmem258	1.61943459663695e - 10	0.365950905180932	0.574	0.396	3.28162226662512e - 06
psme2	1.72089770058106e - 10	0.295509728715231	0.329	0.157	3.48722710045745e - 06
sos1	1.72795779163453e - 10	0.430697870148205	0.208	0.068	3.50153366896821e - 06
si:ch211 - 166a6.5	1.88375555598888e - 10	0.394964468812783	0.287	0.115	3.81724225865587e - 06
ENSDARG00000005451 - gdi2	1.91631949479867e - 10	0.406739696664686	0.65	0.477	3.88322982426002e - 06
rab11bb	1.93057027233095e - 10	0.276856738236272	0.296	0.132	3.91210759985144e - 06
tmem134	2.040978221326e - 10	0.315699288767838	0.308	0.13	4.13583826769501e - 06
ENSDARG00000004632 - egln1b	2.1650198203326e - 10	0.347071016725498	0.199	0.058	4.38719616392198e - 06
ier2b	2.25551826390163e - 10	0.596804806365395	0.502	0.305	4.57058220997026e - 06
lpl	2.27774128271026e - 10	0.820979487801345	0.344	0.197	4.61561493528408e - 06
si:dkey - 42i9.7	2.3289838191561e - 10	0.328838334675727	0.157	0.038	4.71945281113792e - 06
lamp2	2.41793166450451e - 10	0.276133128061702	0.538	0.345	4.89969672495193e - 06
capns1a	2.47493810458779e - 10	0.390589125371771	0.502	0.299	5.0152145751367e - 06
prrg2	2.55780256408917e - 10	0.299553035813436	0.121	0.02	5.18313111587029e - 06
spcs1	2.70828152724413e - 10	0.335926692987018	0.459	0.274	5.4880616868075e - 06
ENSDARG00000104118 - antxr2a	3.0191536625309e - 10	0.360303154823556	0.363	0.182	6.11801298175262e - 06
fam171a1	3.3196968238422e - 10	0.309043880508482	0.175	0.046	6.72703364383383e - 06
FO744833.2	3.3223940404997e - 10	0.430785145853654	0.233	0.08	6.73249928366859e - 06
ENSDARG00000057927 - rps6ka3b	3.40700389135965e - 10	0.284110287635951	0.211	0.07	6.90395268545118e - 06
si:rp71 - 1h20.9	3.58676531397705e - 10	0.255729177426584	0.103	0.021	7.2682212322431e - 06
appa	3.61521991063391e - 10	0.292044515534672	0.782	0.622	7.32588162690856e - 06
psda	3.71712044318262e - 10	0.260496026784572	0.148	0.033	7.53237286606527e - 06
ENSDARG00000098772 - gig2d	3.76946364356636e - 10	0.388185331381007	0.133	0.025	7.63844112732287e - 06
lrp10	3.86815617854024e - 10	0.297330691508525	0.447	0.257	7.83843168019394e - 06
si:ch211 - 236p5.2	3.9668502159273e - 10	0.434224678426693	0.338	0.163	8.03842527755507e - 06
ENSDARG00000014047 - cldn7b	4.15337182074947e - 10	0.311348796670325	0.133	0.03	8.41639265756673e - 06
prr13	4.27079234645781e - 10	0.294145717598054	0.145	0.041	8.6543336108621e - 06
stxbp3	4.33591036050105e - 10	0.469307116892132	0.423	0.236	8.78628875451932e - 06
2022-09-15	4.44991961166563e - 10	0.319141587925743	0.725	0.526	9.01731710107923e - 06
ssuh2rs1	5.14559987313201e - 10	0.288946532023273	0.211	0.068	1.04270435829147e - 05
lrp1aa	5.32544343367008e - 10	0.465510921582592	0.64	0.424	1.0791478573989e - 05
mob3c	5.39333653806452e - 10	0.29265083572592	0.205	0.064	1.0929057160734e - 05
ENSDARG00000027595 - selenot1b	5.45033192428942e - 10	0.366674887034531	0.42	0.229	1.10445526113801e - 05
si:dkey - 165a24.10	5.48523588530634e - 10	0.283786308611174	0.236	0.095	1.11152819979848e - 05
cx34.4	6.34763658924734e - 10	0.254338458640854	0.148	0.033	1.28628507844508e - 05
CABZ01048053.1	6.52577450363602e - 10	0.288770840974612	0.215	0.073	1.3223829454168e - 05
samd4a	7.11629138321633e - 10	0.44459009201164	0.293	0.125	1.44204528589496e - 05
si:ch73 - 109i22.2	7.42699704331378e - 10	0.252734189516729	0.13	0.025	1.5050066808571e - 05
fgfr1op2	7.59147270201137e - 10	0.44539637042701	0.393	0.217	1.53833602833558e - 05
abcf1	7.59710825191518e - 10	0.44205586584115	0.242	0.135	1.53947801616809e - 05
ENSDARG00000045525 - tmcc3	7.67859326632255e - 10	0.555636115875431	0.498	0.315	1.5559901394876e - 05
trak2	7.69209430664942e - 10	0.363106751722349	0.35	0.168	1.55872599029944e - 05
itgb2	7.73499610734065e - 10	0.256489679567643	0.184	0.054	1.56741961119151e - 05
bnip2	7.8161175836997e - 10	0.417740029870201	0.302	0.148	1.58385806716091e - 05
si:ch211 - 287a12.9	8.16169020039225e - 10	0.271045282403846	0.148	0.034	1.65388490220749e - 05
psmb8a	8.17691505643666e - 10	0.299504203737354	0.248	0.095	1.65697006703633e - 05
acsl1b	8.37786971823812e - 10	0.267261529994518	0.202	0.068	1.69769151970377e - 05
susd6	8.37792391126562e - 10	0.322305742497712	0.704	0.519	1.69770250137886e - 05
FO704772.3	8.68785571836225e - 10	0.534059517224252	0.97	0.901	1.76050708276893e - 05
ralgapb	8.94663688702302e - 10	0.358172594622364	0.414	0.228	1.81294649878634e - 05
nsa2	9.12990457792019e - 10	0.267987753250444	0.897	0.762	1.85008386366975e - 05
ttn.2	1.01251423948196e - 09	0.458592483199605	0.115	0.02	2.05175885488624e - 05
arpc2	1.015443159908e - 09	0.270799020449533	0.577	0.412	2.05769401923758e - 05
dock4b	1.14119023397752e - 09	0.391478125922212	0.26	0.102	2.31250789013205e - 05
gng5	1.22602356611162e - 09	0.344629102973004	0.508	0.313	2.48441415436859e - 05
zgc:194398	1.23551202760407e - 09	0.478991418334848	0.32	0.152	2.50364157273688e - 05
ADAMTS7	1.28828362634079e - 09	0.280167146612696	0.142	0.03	2.61057794041698e - 05
pparda	1.41983031725967e - 09	0.355397528294645	0.196	0.061	2.877144154895e - 05
ENSDARG00000068575 - tmem51a	1.47834044234159e - 09	0.407791178128364	0.208	0.073	2.99570907236101e - 05
mras	1.57671240437017e - 09	0.353308112075157	0.224	0.078	3.19505001621571e - 05
stard9	1.7194167681623e - 09	0.35325433663041	0.221	0.079	3.48422613900408e - 05
jpt2	1.7252363138503e - 09	0.285664300973807	0.396	0.233	3.49601886638625e - 05
si:ch211 - 178n15.1	1.85280980699027e - 09	0.392933501160903	0.29	0.123	3.75453379288507e - 05
ralgps2	1.95977731620706e - 09	0.466946862457486	0.429	0.232	3.97129275356198e - 05
creb3l2	2.29576823920653e - 09	0.252335077951561	0.489	0.306	4.65214475992811e - 05
ywhabl	2.3435601576525e - 09	0.424673114455406	0.837	0.694	4.74899030346704e - 05
ENSDARG00000076923 - kazna	2.3895190195804e - 09	0.287500113533779	0.284	0.129	4.84212134127771e - 05
ifi45	2.45349468810511e - 09	0.280356981672563	0.254	0.107	4.97176163597619e - 05
smad9	2.62017099837715e - 09	0.455474969073181	0.393	0.214	5.30951451111145e - 05
pik3c2a	3.08984854439686e - 09	0.33946002234177	0.423	0.238	6.26126909036579e - 05
edf1	3.75592818234952e - 09	0.375371718527546	0.701	0.511	7.61101286871307e - 05
eva1c	3.85394738689229e - 09	0.313377028952742	0.178	0.056	7.80963898479854e - 05
gfod2	3.86697346620668e - 09	0.433530455767569	0.338	0.175	7.83603503192122e - 05
pik3r6a	3.90854345966394e - 09	0.336838977818328	0.148	0.038	7.920272466663e - 05
abl2	4.34585166751813e - 09	0.388039002421499	0.187	0.069	8.80643381905875e - 05
namptb	4.78839815888969e - 09	0.27869753990587	0.257	0.109	9.70321002917406e - 05
ephb4b	5.11251614614451e - 09	0.438743574353915	0.239	0.091	0.000103600027185472
prelid3b	5.37860936638765e - 09	0.293239129335535	0.474	0.284	0.000108992140200479
vwf	5.56463769887992e - 09	0.259620942154745	0.118	0.023	0.000112761818330103
tox2	6.09192614396004e - 09	0.369109882686243	0.299	0.138	0.000123446791381206
efnb2b	6.91330348893908e - 09	0.310552372051733	0.248	0.099	0.000140091181899861
bri3	7.06752749555716e - 09	0.36413521330373	0.483	0.292	0.00014321637716997
sema4c	7.11554309289507e - 09	0.299621286478012	0.218	0.078	0.000144189365234426
ENSDARG00000001769 - ptpra	7.2331817978077e - 09	0.448483587553883	0.562	0.363	0.000146573195950775
ENSDARG00000098641 - nbeal2	7.61183221563428e - 09	0.34252714255707	0.175	0.054	0.000154246168017613
kras	7.6613583223615e - 09	0.35658362641982	0.456	0.272	0.000155249765044333
WDR1	7.81737718243318e - 09	0.356942069408576	0.335	0.162	0.000158411331224826
epoa	8.58424831005308e - 09	0.253388592898819	0.103	0.019	0.000173951207754916
ssu72	9.49922597502062e - 09	0.379008573570716	0.299	0.134	0.000192492315157818
arhgap18	9.60648912182448e - 09	0.348722613826309	0.224	0.084	0.000194665895564651
ENSDARG00000071082 - p4ha1b	1.2320030220586e - 08	0.431986280285833	0.302	0.138	0.000249653092389954
rell1	1.37678340420738e - 08	0.313679603660265	0.245	0.098	0.000278991389028583
banf1	1.38195757149946e - 08	0.348503734020694	0.426	0.242	0.00028003988228865
ola1	1.39334741173624e - 08	0.347646040288778	0.598	0.431	0.000282347919514231
ldha	1.39734722186825e - 08	0.262848604158013	0.764	0.585	0.000283158441039383
mt - nd1	1.46582683161278e - 08	0.314407436700319	0.843	0.683	0.000297035149158014
ENSDARG00000101009 - cited4b	1.48667332060259e - 08	0.390298082532753	0.456	0.272	0.000301259481686908
rnd3a	1.74018093508321e - 08	0.368699133103992	0.221	0.085	0.000352630264685262
scamp2	1.74585510031999e - 08	0.352231673513662	0.396	0.218	0.000353780077528842
rnf213b	1.82552663018645e - 08	0.397146289183952	0.221	0.081	0.000369924716340981
fam120a	1.98910623029849e - 08	0.410531425288892	0.429	0.244	0.000403072486507685
skib	2.02708231074503e - 08	0.495077487814245	0.453	0.312	0.000410767959449374
ubash3bb	2.08912060715164e - 08	0.266545332478805	0.184	0.059	0.000423339399833208
mt - atp6	2.27051967439937e - 08	0.319000533079012	0.934	0.85	0.000460098106820289
fam83ha	2.33951725627148e - 08	0.284136303898113	0.269	0.122	0.000474079776810853
xaf1	2.38995997529895e - 08	0.327612921388001	0.239	0.094	0.000484301489394579
si:ch211 - 157p22.10	2.69179722818156e - 08	0.270278345126653	0.142	0.036	0.000545465790318711
mapk3	2.70133565960048e - 08	0.326211452919444	0.61	0.421	0.000547398658061442
rpl26	2.76123574299929e - 08	0.48414097722933	0.755	0.598	0.000559536810961377
ENSDARG00000031647 - stat2	2.98974009008037e - 08	0.370046405971788	0.387	0.234	0.000605840931853886
gdpd5a	2.99076324271853e - 08	0.357401134824912	0.175	0.058	0.000606048263504482
tnfrsf1b	2.99875077514793e - 08	0.271106923352111	0.199	0.07	0.000607666857075977
si:ch211 - 132b12.7	3.01984794607095e - 08	0.27715307558728	0.598	0.411	0.000611941987791818
pak2a	3.0819102809758e - 08	0.27525854488815	0.338	0.19	0.000624518299336936
junbb	3.27038903194818e - 08	0.411421265110494	0.61	0.48	0.000662711633433979
sarnp	3.29001972309324e - 08	0.334608244497746	0.444	0.274	0.000666689596687614
ttyh2l	3.35411954562503e - 08	0.335873570727903	0.224	0.085	0.000679678784725457
btbd10b	3.42066526127622e - 08	0.284556960107547	0.32	0.175	0.000693163608545012
ENSDARG00000029170 - si:ch211 - 200p22.4	3.42256639798761e - 08	0.314141417663332	0.178	0.071	0.000693548854888209
ENSDARG00000054973 - itsn2b	3.60266568772465e - 08	0.410224087579309	0.48	0.306	0.000730044174960523
anxa13l	3.99250880957969e - 08	0.335170096303787	0.151	0.045	0.000809041985173228
si:dkey - 23k10.5	4.1537954472872e - 08	0.426858791135357	0.269	0.122	0.000841725109438278
bmpr2a	4.17210760997335e - 08	0.43171302165354	0.547	0.361	0.000845435886084999
rab11ba	4.39560419219174e - 08	0.305199463063172	0.429	0.268	0.000890725233505734
capzb	4.46083394408996e - 08	0.255772166746442	0.58	0.429	0.000903943390430389
smad3b	4.6321820339839e - 08	0.415051952527812	0.453	0.269	0.000938665367366497
cnn3a	4.89153508306875e - 08	0.266644747830106	0.68	0.518	0.000991220669233051
cttn	5.11129670315659e - 08	0.306958741557241	0.338	0.184	0.00103575316392765
ets2	5.38638191335456e - 08	0.259090417805788	0.187	0.065	0.00109149643092217
ap3b1a	5.67620915318452e - 08	0.293156461916867	0.172	0.056	0.00115022702280131
hnmt	6.44342016641287e - 08	0.254444057812468	0.13	0.031	0.0013056946625219
tmem30aa	7.93832534556303e - 08	0.306861291704504	0.462	0.282	0.00160862224802489
ENSDARG00000101828 - si:dkey - 16p6.1	8.04667630865722e - 08	0.30430902452366	0.329	0.178	0.0016305784871863
MAGI3	8.08303383795254e - 08	0.296052940591953	0.163	0.054	0.0016379459769227
ccdc47	8.98896104708855e - 08	0.278804142436335	0.36	0.214	0.00182152306658202
selenof	1.03916189707618e - 07	0.354253240156476	0.465	0.291	0.00210575766823517
txnrd3	1.07373989964624e - 07	0.276007358083109	0.311	0.178	0.00217582653264314
ENSDARG00000002771 - SLC4A5	1.08183353843735e - 07	0.360959920620465	0.118	0.028	0.00219222748228944
ENSDARG00000014230 - dlst	1.15598137734634e - 07	0.306387466557507	0.468	0.292	0.00234248066305462
phospho1	1.19987972619595e - 07	0.341284858047895	0.13	0.033	0.00243143627716347
eya2	1.30515140064347e - 07	0.251815576170138	0.151	0.045	0.00264475879826392
tmod2	1.45820296323364e - 07	0.333425251751346	0.577	0.402	0.00295490248469665
gnai2a	1.6036293894196e - 07	0.281051562226939	0.532	0.357	0.00324959459471988
si:ch211 - 106h4.9	1.73920615726982e - 07	0.300851684420815	0.196	0.073	0.00352432735709157
kpnb1	1.74323420701069e - 07	0.31212538130698	0.39	0.233	0.00353248979708646
ENSDARG00000054805 - btr09	1.74457735565788e - 07	0.269102697061503	0.133	0.039	0.00353521155350513
ENSDARG00000092889 - zgc:194246	1.83876574215527e - 07	0.267311626532863	0.127	0.034	0.00372607489990344
egln3	1.89834381597882e - 07	0.35384232882799	0.196	0.073	0.00384680390869949
calcoco2	1.91093302986928e - 07	0.314501727904226	0.254	0.113	0.00387231469172712
tbc1d17	1.95919627778311e - 07	0.363388874884629	0.341	0.182	0.0039701153372997
aste1a	2.18088308364934e - 07	0.371775998115607	0.196	0.073	0.00441934148070702
si:ch211 - 74m13.1	2.26420135923805e - 07	0.280293452791081	0.239	0.105	0.00458817763435998
pla2g4aa	2.33763021953156e - 07	0.275405243137351	0.193	0.073	0.00473697387685876
ENSDARG00000004196 - tnfsf10l	2.44505222114634e - 07	0.420796605609524	0.302	0.164	0.00495465382093095
chmp2a	2.63501670435868e - 07	0.442190497400159	0.36	0.212	0.00533959784971243
ENSDARG00000075123 - trafd1	2.88092730662989e - 07	0.352360041995882	0.314	0.163	0.00583791109415481
ube2v1	3.49785247506719e - 07	0.285340047374883	0.601	0.444	0.00708804825547616
farp1	3.60106864551911e - 07	0.439726688911066	0.674	0.51	0.00729720550327993
tnfrsfa	4.05322797434881e - 07	0.416527649089901	0.438	0.269	0.00821346116722044
si:dkey - 188i13.10	4.20298505979184e - 07	0.422981536206987	0.26	0.127	0.00851692892516218
tmem248	4.34376469020208e - 07	0.328575105593668	0.495	0.333	0.00880220476822549
frmd6	4.37784623583211e - 07	0.258077587962201	0.254	0.13	0.00887126761229018
ENSDARG00000030297 - sox13	4.55359713139514e - 07	0.406520694526231	0.405	0.237	0.00922740922705912
ajuba	4.62389762253151e - 07	0.363551391077296	0.26	0.129	0.00936986614229785
mt - nd3	4.6308083064504e - 07	0.375063419027617	0.453	0.293	0.00938386995219109
si:ch211 - 266g18.6	5.46566927293408e - 07	0.28098672812351	0.115	0.029	0.0110756322146736
llgl2	5.65542279816098e - 07	0.382786012380649	0.314	0.167	0.0114601487581934
ctnna1	5.76001802194141e - 07	0.351089216075732	0.592	0.424	0.0116721005196621
ENSDARG00000054418 - ssuh2.2	6.07025435909366e - 07	0.409590691562065	0.175	0.081	0.0123007634332674
eif3m	6.07552480499028e - 07	0.278719980041685	0.789	0.639	0.0123114434648323
rab35b	6.10929199696385e - 07	0.335404548867908	0.369	0.207	0.0123798693026475
ano8a	6.35629003528007e - 07	0.350851794205341	0.208	0.088	0.0128803861274915
psma8	7.76703483967925e - 07	0.265957581411349	0.477	0.327	0.015739119399126
fkbp3	8.8449341741734e - 07	0.257548401699847	0.447	0.312	0.017923374610545
fosl2	9.17235952007275e - 07	0.374744389355123	0.175	0.075	0.0185868693314754
ENSDARG00000038141 - atf4b	1.12556325344058e - 06	0.357128081299868	0.804	0.678	0.0228084137677198
enc3	1.14055706968026e - 06	0.300478753009052	0.151	0.053	0.0231122484600008
amot	1.15432191959452e - 06	0.280595220262048	0.356	0.206	0.0233911793786633
slc36a4	1.26080451511633e - 06	0.255870262022952	0.242	0.114	0.0255489426943173
nfyba	1.29782086177403e - 06	0.35668645608939	0.502	0.337	0.0262990419429889
larp6a	1.30117863635886e - 06	0.28144368765312	0.278	0.142	0.0263670838871759
tank	1.4079738607723e - 06	0.284299185203726	0.154	0.051	0.0285311823146899
wu:fu71h07	1.52209223552743e - 06	0.332367671653486	0.263	0.128	0.0308436770607279
ENSDARG00000018966 - cyb5r1	1.55806248916302e - 06	0.262973610639863	0.239	0.114	0.0315725782803993
smad6b	1.59339214258499e - 06	0.406878435537222	0.284	0.159	0.0322884983773421
CABZ01087415.1	1.6400888033629e - 06	0.307366523506162	0.196	0.094	0.0332347595113458
tsr1	1.65858493591201e - 06	0.393948447002395	0.311	0.184	0.0336095651413209
ccdc102a	1.69505904337754e - 06	0.265167259268137	0.254	0.124	0.0343486764550025
ifi35	1.78692797895718e - 06	0.262084901589968	0.199	0.081	0.0362103085655882
ENSDARG00000068628 - rab8b	2.13418298212359e - 06	0.27960113466149	0.441	0.287	0.0432470839497525
mcc	2.2561642633771e - 06	0.310363272276356	0.305	0.168	0.0457189126330735
si:dkey - 17o15.2	2.50881802969964e - 06	0.294420050441952	0.281	0.155	0.0508386885538335
ENSDARG00000032933 - dtx2	2.57835658737465e - 06	0.250681755068107	0.145	0.055	0.05224781788656
ENSDARG00000074131 - kif5ba	2.78445856985346e - 06	0.293767144248717	0.344	0.199	0.0564242684595104
vapal	2.99107630717808e - 06	0.265233987007922	0.489	0.346	0.0606111702886565
cert1b	3.46443475096498e - 06	0.256455553580462	0.151	0.053	0.0702033057935544
cyp2aa7	3.59012139880304e - 06	0.34397054581107	0.163	0.064	0.0727502200253449
eogt	3.61864582300309e - 06	0.261499309761691	0.133	0.043	0.0733282389573346
coro1ca	3.7597709735037e - 06	0.256361672686838	0.338	0.207	0.076187999007079
ENSDARG00000104571 - gadd45ab	4.39748657996067e - 06	0.252883509520266	0.199	0.095	0.089110668056323
ENSDARG00000053884 - med13a	4.55982261411209e - 06	0.418945298627166	0.468	0.337	0.0924002454523674
gsto2	4.62448992159841e - 06	0.300138783689799	0.369	0.219	0.0937106637712701
RALGDS	4.92473192857581e - 06	0.415074230294903	0.335	0.201	0.0997947678006602
ENSDARG00000004806 - grwd1	5.64676104263107e - 06	0.304374666081768	0.242	0.14	0.114425965767876
svild	6.02190822908905e - 06	0.332880517353947	0.314	0.175	0.12202794835426
atp5pb	6.21131610885169e - 06	0.303228117629424	0.704	0.571	0.125866109629771
hvcn1	6.4337648658416e - 06	0.294522145142071	0.254	0.135	0.130373811241414
apc	7.25342679237989e - 06	0.28511159578598	0.616	0.465	0.146983440520786
ENSDARG00000005786 - ppm1f	7.26815092847648e - 06	0.287923308764136	0.233	0.114	0.147281810414647
ENSDARG00000008388 - mmp14b	7.4247352369731e - 06	0.563784042298201	0.26	0.177	0.150454834842023
stxbp2	7.50699864144841e - 06	0.254769552409318	0.251	0.127	0.152121820470311
sumo2b	8.01105882735403e - 06	0.294172151545078	0.647	0.499	0.162336096077502
ENSDARG00000053209 - smad6a	8.97959666930989e - 06	0.33861583688274	0.26	0.148	0.181962546906896
ENSDARG00000061226 - timp2a	1.09132504209123e - 05	0.532982097561509	0.511	0.383	0.221146106529366
cdkn1bb	1.20715360892441e - 05	0.412944498153388	0.613	0.474	0.244617607312442
arpc5a	1.22408005675814e - 05	0.293155297030616	0.221	0.104	0.248047582701469
stx3a	1.41001992760827e - 05	0.275723766946187	0.215	0.107	0.28572643813054
socs3b	1.44656232032196e - 05	0.39577018693247	0.287	0.164	0.293131388590043
ranbp1	1.53983506000933e - 05	0.273562660463031	0.538	0.398	0.31203217656029
p2ry1	1.61504681034441e - 05	0.299698305344202	0.23	0.112	0.327273085648191
mt - nd2	1.68804838981488e - 05	0.26340261126181	0.686	0.535	0.342066125712088
il13ra1	1.70890080077821e - 05	0.294736414602524	0.275	0.148	0.346291658269695
CABZ01092982.2	1.74986475759989e - 05	0.338861793122914	0.616	0.465	0.354592594480042
grb10a	1.75680143738041e - 05	0.2820359953766	0.35	0.214	0.355998243270766
ptbp3	1.80451210121206e - 05	0.313965358245256	0.553	0.4	0.365666332189612
tmed7	1.94157455271064e - 05	0.269958768778374	0.55	0.404	0.393440667361283
ca4a	2.09222371690019e - 05	0.382500721630637	0.465	0.31	0.423968213992654
clint1a	2.12353421796692e - 05	0.289911166984999	0.338	0.209	0.430312973928816
histh1l	2.20961341633189e - 05	0.370408028322739	0.867	0.762	0.447756062685494
dsc2l	2.50385010245817e - 05	0.289303913825714	0.211	0.105	0.507380184762124
CT583625.5	2.52282763930917e - 05	0.275675084845758	0.1	0.035	0.51122579282961
kctd5a	2.5342080894313e - 05	0.275406352945199	0.396	0.266	0.513531927242359
serbp1b	2.55014415198693e - 05	0.37063920603473	0.677	0.566	0.516761210958632
trnau1apb	2.55127564139141e - 05	0.362952988579969	0.647	0.515	0.516990495971556
lect2l	2.63984050459615e - 05	0.548700583799426	0.142	0.053	0.534937279851364
fam13b	2.67302990817287e - 05	0.291888559711106	0.529	0.38	0.541662780592151
ENSDARG00000026882 - palm1a	2.73037090096433e - 05	0.259028068782546	0.347	0.211	0.553282359371411
tpra1	2.90155670471725e - 05	0.314931936915002	0.347	0.222	0.587971450643904
ENSDARG00000088590 - pxna	2.96452169751065e - 05	0.326285589201507	0.236	0.128	0.600730676783559
ENSDARG00000028957 - maff	2.99789613258748e - 05	0.274410191967685	0.356	0.227	0.607493672307527
ginm1	3.40593017473968e - 05	0.351853958867762	0.393	0.274	0.690177690609249
iqsec1b	3.41933371942959e - 05	0.299683363396546	0.396	0.262	0.692893784905213
pard3ab	3.67676424219933e - 05	0.27309924978396	0.335	0.206	0.745059506039273
kdelr2a	4.08791460471835e - 05	0.336860861418924	0.402	0.263	0.828375015500126
timp2b	4.3618451267925e - 05	1.09041652993509	0.172	0.086	0.883884296493232
eif4ebp2	4.54586440997905e - 05	0.336468456046074	0.613	0.49	0.921173964038154
ppib	5.72663076266651e - 05	0.28071327028327	0.631	0.526	1
si:ch211 - 213a13.1	5.73176538637995e - 05	0.278619410031507	0.251	0.143	1
klf11a	6.35109028649276e - 05	0.264848233014446	0.263	0.155	1
taok1b	6.44418567377961e - 05	0.27848007615858	0.414	0.277	1
cped1	6.54286056601062e - 05	0.252880391090636	0.335	0.207	1
psmb2	8.26267228501131e - 05	0.250700608486005	0.562	0.44	1
prkab1b	8.48475436019433e - 05	0.278106596811456	0.441	0.313	1
si:dkey - 119f1.1	9.00764795536827e - 05	0.250076425701352	0.178	0.085	1
si:ch211 - 250c4.4	0.000106963297346742	0.346062493573751	0.236	0.129	1
mtmr2	0.000109500342821748	0.250366080083096	0.181	0.091	1
erfl3	0.000111861941937358	0.375856268305006	0.335	0.224	1
ENSDARG00000062198 - pcm1	0.000116425449045921	0.345767746642678	0.287	0.198	1
hpn	0.000122746876800483	0.307518427595364	0.115	0.041	1
ENSDARG00000104225 - ndel1b	0.000124140396028599	0.280261163939851	0.211	0.107	1
ddx46	0.000128051592118692	0.293123030295899	0.305	0.185	1
nipblb	0.000142287021473082	0.3816250618599	0.356	0.246	1
cdc42bpaa	0.000176284804866694	0.339289973881832	0.45	0.316	1
axin2	0.000219133440976978	0.300780021685445	0.498	0.357	1
stat1a	0.000224789626800558	0.285085511435595	0.577	0.442	1
tax1bp1b	0.000244976755190453	0.31662588722203	0.634	0.51	1
ENSDARG00000036096 - smad3a	0.000259400507670765	0.296947136202681	0.523	0.391	1
rnf220a	0.000282829029033778	0.369029393089061	0.344	0.231	1
ENSDARG00000019137 - tram1	0.000301673613041488	0.273114798059494	0.248	0.148	1
rab5aa	0.000320188312094824	0.279297770457701	0.619	0.487	1
nucb1	0.000321457092546435	0.300204062824535	0.408	0.278	1
ENSDARG00000056438 - her9	0.000324484682118753	0.367135402423752	0.372	0.246	1
arf2a	0.000330974923382093	0.276574399378783	0.36	0.237	1
eif3s10	0.000367041083970893	0.253440133698039	0.737	0.61	1
eif5b	0.000404664627735068	0.264528742530474	0.36	0.252	1
psma4	0.000430302715214679	0.277320997161301	0.414	0.298	1
fbp1a	0.000441369544976943	0.302830159871574	0.275	0.184	1
mgst3a	0.000455931173963653	0.266737216030234	0.293	0.185	1
ENSDARG00000034434 - igf1rb	0.00047421546648181	0.34908644025793	0.456	0.343	1
pik3c2b	0.000531224140626287	0.296817778441954	0.308	0.197	1
ulk1b	0.000565591684297352	0.289100503007633	0.284	0.18	1
ENSDARG00000086699 - smim15	0.000670889571442292	0.255474937359	0.257	0.16	1
ddit4	0.000738469852111981	0.467282846967167	0.372	0.282	1
ENSDARG00000042210 - sema3ab	0.00095729145665945	0.340609516902155	0.266	0.164	1
spryd3	0.00126622085096672	0.271029536983527	0.308	0.206	1
znf536	0.00127891574505848	0.311728371793742	0.387	0.267	1
sec61b	0.00130850765914157	0.281081789875551	0.326	0.234	1
btg2	0.00140019126734321	0.327089251004783	0.631	0.528	1
ENSDARG00000040884 - mxi1	0.00140447554860978	0.310855411627491	0.462	0.345	1
top1l	0.0015444042587937	0.275481331361626	0.335	0.226	1
STMP1	0.00170265010374805	0.261179770690892	0.453	0.335	1
rap1aa	0.00222205587987961	0.277510667596428	0.329	0.246	1
cavin1b	0.00244221274375698	0.289557412371987	0.19	0.109	1
chd1	0.00393344134132678	0.28401258319511	0.272	0.188	1
atf5b	0.00403434175301591	0.290416646281939	0.311	0.223	1
azin1a	0.00567666571514226	0.316090665188735	0.19	0.12	1
psip1b	0.00956960133020751	0.261530849069942	0.381	0.284	1
spred2b	0.0132926620859711	0.321821716176088	0.372	0.286	1
cables1	0.0167960909829361	0.252366352986016	0.281	0.199	1
spry4	0.0545421647815618	0.32055948030271	0.356	0.288	1
ENSDARG00000103498 - epd	0.175334662700783	1.33283499313097	0.175	0.149	1

## Sheet: Cluster1
	p_val	avg_log2FC	pct.1	pct.2	p_val_adj
ENSDARG00000100003 - glulb	1.446671810909e - 117	2.92032475210829	0.968	0.608	2.93153575762601e - 113
angptl3	1.18631935111476e - 97	3.51061922738226	0.923	0.299	2.40395753309895e - 93
ENSDARG00000103713 - cd248a	2.78246169714754e - 97	2.94268287188486	0.871	0.195	5.63838038309978e - 93
pdgfrb	6.35221060966004e - 97	2.7634524315768	0.955	0.556	1.28721195794151e - 92
ndufa4l2a	1.424079297858e - 96	2.83182051670719	0.948	0.43	2.88575428917946e - 92
si:ch211 - 195b13.1	5.47192379871609e - 93	2.87161486823592	0.91	0.33	1.10883063857183e - 88
lbh	3.34723744687142e - 92	2.86339733772616	0.89	0.287	6.78284196234025e - 88
notch3	2.45199109810065e - 89	2.57299194777222	0.929	0.552	4.96871476119115e - 85
rasl12	2.97470860329637e - 89	2.78824070315296	0.819	0.228	6.02794951371977e - 85
ENSDARG00000045524 - lamb1b	3.05210969086932e - 87	2.60728557914841	0.916	0.447	6.18479507757759e - 83
ackr4b	3.11935470962023e - 87	3.3777919737416	0.858	0.229	6.32106038357443e - 83
slc38a2	4.86839848537091e - 85	2.79942848745153	0.91	0.378	9.86532269075561e - 81
ENSDARG00000014646 - aoc2	7.68770146339938e - 84	2.88098752415071	0.942	0.473	1.55783582454325e - 79
c1qtnf1	2.7258501149778e - 82	2.37853413247077	0.8	0.266	5.52366267299102e - 78
soul5	5.23511758684253e - 82	2.95059758120629	0.852	0.334	1.06084422779777e - 77
mcl1b	9.81905365040698e - 82	2.33800040623315	0.884	0.566	1.98973303171847e - 77
lamc1	2.4278082554483e - 81	2.26992878079231	0.858	0.455	4.91971064884044e - 77
lama4	9.28190222575127e - 79	2.52798196832052	0.903	0.373	1.88088466702624e - 74
fabp3	3.57906917692933e - 78	2.15287218594429	0.948	0.751	7.25262578012959e - 74
ENSDARG00000069537 - si:dkey - 238c7.16	1.81778492649191e - 77	2.61850619137199	0.845	0.26	3.68355937504321e - 73
arhgap36	4.66540769770484e - 77	2.5998720564284	0.748	0.181	9.4539821586291e - 73
gas6	2.60832748328633e - 76	2.28976913309665	0.903	0.4	5.28551481213142e - 72
slc29a1a	4.01004224578857e - 76	2.57044496057108	0.748	0.342	8.12594960686596e - 72
ENSDARG00000068036 - tmem119b	5.06552179779452e - 75	2.639310929758	0.781	0.2	1.02647733710508e - 70
2022-09-10	6.42087969336107e - 74	2.11349693310707	0.813	0.464	1.30112706106269e - 69
pcdh18a	1.42080001171812e - 72	2.65749567458119	0.781	0.234	2.8791091437456e - 68
eva1bb	1.83463890800791e - 72	2.59406808796267	0.729	0.18	3.71771228318723e - 68
lpar6a	1.4706801745641e - 70	2.28251829577338	0.742	0.367	2.9801863057367e - 66
sparc	1.8789559561846e - 70	1.98294365247877	0.929	0.657	3.80751634961247e - 66
ENSDARG00000051879 - abcc8	5.15007355614652e - 70	2.49140686371554	0.703	0.172	1.04361090541753e - 65
stk17al	2.38359122511037e - 69	2.60319113100393	0.774	0.242	4.83010925856365e - 65
tgfb3	9.27304031947958e - 69	2.28927584874338	0.761	0.254	1.87908889033934e - 64
sept8a	1.8390600318106e - 68	1.99327938654263	0.761	0.456	3.726671248461e - 64
pcdh1b	9.52748725245141e - 68	2.17463455213327	0.871	0.493	1.93065001683675e - 63
tdh	2.07239079209177e - 67	2.47540257730654	0.865	0.555	4.19949270109477e - 63
grk4	7.64668154665414e - 66	1.98309605594297	0.774	0.403	1.54952354861399e - 61
inka1a	6.56946488404697e - 64	2.56745844700831	0.677	0.163	1.33123636410328e - 59
si:dkey - 12l12.1	6.58044557237966e - 64	2.6538183727812	0.697	0.184	1.33346149078701e - 59
ENSDARG00000033614 - rasgef1ba	1.27314588112495e - 63	2.42238433792987	0.774	0.42	2.57990281351161e - 59
myo1b	1.47691258719337e - 63	2.20532947365757	0.729	0.338	2.99281566668864e - 59
pag1	1.28949317920545e - 62	2.12524138454174	0.697	0.226	2.61302897834192e - 58
pde3a	2.51321717594387e - 62	2.31800938611747	0.684	0.222	5.09278328533266e - 58
efemp2a	2.55140240737214e - 62	2.40964430297682	0.703	0.179	5.17016183829891e - 58
kazald3	4.32713633743842e - 62	2.28493326462892	0.677	0.169	8.76850907418521e - 58
fhl3b	5.80577277907114e - 62	2.15834838516293	0.677	0.238	1.17648179595098e - 57
serpine2	2.07702146916384e - 61	1.90776913039438	0.703	0.444	4.20887630511361e - 57
fxyd6l	2.2632876459571e - 61	1.91059166447893	0.897	0.564	4.58632608576746e - 57
colec12	2.39822914689065e - 61	2.16369215539302	0.626	0.158	4.85977154325922e - 57
ppp1r14aa	6.17149241776976e - 61	2.10459393086154	0.671	0.166	1.25059122353686e - 56
bmp1b	1.08597199185006e - 60	2.12151682056151	0.723	0.296	2.20061364428496e - 56
crip1	1.12015246387962e - 60	2.31231406675648	0.794	0.349	2.26987695280566e - 56
calcrla	1.6704819806977e - 59	2.13985971637003	0.639	0.164	3.38506468568582e - 55
si:ch211 - 191i18.2	5.05994907408875e - 59	2.34762575736272	0.652	0.17	1.02534808037334e - 54
nr2f1a	3.64845772936751e - 58	2.0858349496656	0.755	0.3	7.39323474279032e - 54
tpm1	3.79804454247958e - 58	2.1892168889009	0.723	0.423	7.69635746088061e - 54
cited1	7.32203882524672e - 58	1.91587371343857	0.645	0.222	1.483737947548e - 53
nck2b	1.44018208196488e - 57	2.13157563199488	0.613	0.199	2.91838497089363e - 53
sema6e	5.03013113863703e - 57	1.88509236987061	0.639	0.318	1.01930577393341e - 52
rcan2	9.24458172463921e - 57	2.20651625681854	0.619	0.184	1.87332204068089e - 52
si:ch1073 - 291c23.2	1.36577150158128e - 56	1.8294859028715	0.716	0.362	2.7675993708043e - 52
ENSDARG00000011876 - ednraa	1.52033179742688e - 56	2.06392178717815	0.735	0.295	3.08080035430583e - 52
ENSDARG00000006120 - tbx2b	7.67914432145218e - 56	2.21381024376602	0.6	0.188	1.55610180529907e - 51
sema4ba	9.8145022951911e - 56	2.19799568570504	0.613	0.16	1.98881074509752e - 51
rbpms2a	1.47315177756303e - 55	2.08495565257422	0.858	0.431	2.98519476205372e - 51
ENSDARG00000075345 -	1.65490637959129e - 55	1.99311039603164	0.606	0.208	3.3535022876038e - 51
GFP	4.05971732938137e - 55	2.10782263257471	1	1	8.22661119625841e - 51
foxc1b	9.53617538435848e - 55	2.12452968776157	0.626	0.123	1.9324105798864e - 50
ecm1b	8.71546683795434e - 54	1.96678533899068	0.71	0.301	1.76610220004307e - 49
myl9b	2.45888106235819e - 53	1.80685262445497	0.677	0.435	4.98267658476264e - 49
sat1a.1	3.91676434104315e - 53	2.43727380050747	0.665	0.233	7.93693126068983e - 49
adra1d	5.70679542506596e - 53	2.19421037642342	0.645	0.206	1.15642502493537e - 48
sema5ba	8.18340305186577e - 53	1.83909277053193	0.697	0.415	1.65828479443008e - 48
tp53inp1	2.28210259060397e - 52	1.81779336048623	0.561	0.308	4.62445268959988e - 48
slc2a1b	1.43980393912161e - 51	1.96255450495159	0.684	0.313	2.91761870223603e - 47
eva1a	1.92040814478665e - 51	2.00755624042488	0.529	0.142	3.89151506459568e - 47
ENSDARG00000056250 - add3b	3.49322486378315e - 51	1.86638579476315	0.548	0.176	7.07867086397017e - 47
abcc9	6.00229628522163e - 51	2.22920726040714	0.619	0.163	1.21630531923731e - 46
rac1a	9.37117508506995e - 51	1.54125690927145	0.619	0.438	1.89897491923858e - 46
cables2b	4.01502851571675e - 50	1.93080017370673	0.574	0.196	8.13605378424842e - 46
msi2b	5.04697985965259e - 50	1.83952502438889	0.755	0.418	1.02271999876e - 45
nid1a	1.53844102592285e - 49	1.82330529082905	0.49	0.103	3.11749689493006e - 45
mcamb	2.22884598782931e - 49	1.78024458488376	0.897	0.477	4.51653350973731e - 45
ip6k2b	5.53029338547994e - 49	1.92511397928702	0.523	0.317	1.12065865163366e - 44
CR376783.1	4.01355503699663e - 48	1.64274099433117	0.439	0.132	8.13306792696997e - 44
plppr1	4.16403338020006e - 48	1.7469435811006	0.529	0.193	8.4379972416374e - 44
cobll1b	5.69608636560948e - 48	1.73671414210223	0.529	0.225	1.15425494112711e - 43
ENSDARG00000099849 - ebf3a	1.63748346580051e - 47	1.88979304842906	0.671	0.279	3.31819649509815e - 43
tm4sf18	1.64792749906901e - 47	1.95537800423323	0.523	0.128	3.33936028411344e - 43
afap1l2	1.7050715446595e - 47	1.78286651828885	0.677	0.317	3.455156978098e - 43
si:ch211 - 225b11.1	5.40717616508211e - 47	1.70252194945266	0.548	0.224	1.09571017809224e - 42
col6a1	5.59937757515629e - 46	2.04992333545358	0.535	0.146	1.13465787182967e - 41
ppp1r12a	6.77594582536664e - 46	1.53861300270168	0.587	0.381	1.3730776620523e - 41
scara3	1.66752194845166e - 45	1.8823921870814	0.497	0.09	3.37906647634244e - 41
kcnj8	1.80293835147863e - 45	1.96317636398136	0.471	0.099	3.65347427543629e - 41
ENSDARG00000031427 - calm2a	5.00614078308509e - 45	1.69128054351916	0.755	0.554	1.01444436828436e - 40
c1qtnf5	5.3207231691057e - 45	1.85688252795817	0.465	0.113	1.07819134298758e - 40
ENSDARG00000098578 - pdgfab	1.47829020641514e - 44	1.84200706154267	0.458	0.129	2.99560727427963e - 40
gnai2b	1.44416675834868e - 43	1.68361220409491	0.581	0.261	2.92645951911777e - 39
ENSDARG00000115301 - lurap1	2.50433809010677e - 43	1.7621921430758	0.555	0.253	5.07479070579235e - 39
rbp4	7.0505753476445e - 43	3.69824868949979	0.51	0.117	1.42872858844668e - 38
naalad2	1.18627795180695e - 42	1.72124989926103	0.413	0.094	2.4038736415416e - 38
lrig1	1.75144184245852e - 42	1.70635529600975	0.697	0.34	3.54912174955796e - 38
sema6d	1.90476954338703e - 42	1.52852761045073	0.419	0.119	3.85982500271948e - 38
ENSDARG00000062338 - zeb2a	2.93047264206647e - 42	1.65249756782688	0.806	0.521	5.9383097618835e - 38
lhfpl6	3.08648165698913e - 42	1.50659936319163	0.452	0.197	6.25444642972278e - 38
dock9b	3.53446075917063e - 42	1.75993947043534	0.51	0.137	7.16223128238336e - 38
apof	3.70929612857437e - 42	2.02002918322126	0.619	0.261	7.51651767494309e - 38
kcne4	8.38644583554307e - 42	2.15930415746154	0.535	0.134	1.69942938411445e - 37
pde5ab	9.21523325450006e - 42	1.5464779437684	0.432	0.128	1.86737486669189e - 37
sh3d21	2.81319892546334e - 41	1.8084818404206	0.477	0.106	5.70066630255892e - 37
ENSDARG00000105223 - pmp22a	3.32001291189593e - 41	1.50637783141379	0.419	0.186	6.72767416466592e - 37
aatkb	5.1223742297327e - 41	1.49092595109182	0.406	0.086	1.03799791391303e - 36
mylka	3.08241766156875e - 40	1.78570836357175	0.671	0.261	6.24621114940292e - 36
sept7a	3.38021826587985e - 40	1.4477446084603	0.6	0.422	6.84967429397892e - 36
ENSDARG00000033706 - adora2aa	4.70465257724005e - 40	1.59442601173484	0.426	0.088	9.53350798251924e - 36
ENSDARG00000031907 - ptbp1b	4.8186062442276e - 40	1.43597100129547	0.477	0.28	9.76442369330281e - 36
ptenb	5.86586744584868e - 40	1.4437129668195	0.587	0.41	1.18865937922678e - 35
mmp2	2.47996815283523e - 39	1.60714950813822	0.568	0.251	5.02540746490532e - 35
col4a2	2.77438106890719e - 39	1.58637218064793	0.632	0.324	5.62200579803353e - 35
s1pr2	4.1607308681046e - 39	1.58079098688823	0.4	0.129	8.43130503112716e - 35
tns2a	4.73098172353211e - 39	1.5180187136695	0.806	0.446	9.58686136456546e - 35
im:7152348	7.16746191159205e - 39	1.84806195062293	0.465	0.12	1.45241448176501e - 34
efhd2	1.00741632311901e - 38	1.53220866431	0.516	0.313	2.04142843716836e - 34
ENSDARG00000056150 - rbms2b	1.68408027718126e - 38	1.30911528867009	0.406	0.195	3.4126202736801e - 34
ENSDARG00000091419 - nrarpa	2.14981410801924e - 38	1.42921174152379	0.439	0.296	4.35638330849019e - 34
si:ch1073 - 268j14.1	5.96050625358465e - 38	1.64809029444457	0.497	0.155	1.20783698722639e - 33
btbd6a	7.86605751187434e - 38	1.64787724512426	0.503	0.223	1.59397789420622e - 33
pros1	8.05386776662493e - 38	1.74903558453976	0.761	0.446	1.63203576422888e - 33
sdc4	1.17021449802819e - 37	1.33735008346534	0.639	0.461	2.37132265880432e - 33
si:dkey - 27i16.2	1.25646219209037e - 37	1.94948248075652	0.484	0.166	2.54609498605192e - 33
ENSDARG00000070047 - rgs4	2.6057796152775e - 37	1.70949057405786	0.458	0.124	5.28035181239833e - 33
col4a1	2.68465291534924e - 37	1.67188603110583	0.69	0.381	5.4401806676637e - 33
nid1b	3.86693780750893e - 37	1.74067735958626	0.535	0.19	7.8359627731361e - 33
lrrc17	4.94027930423337e - 37	1.63435531381551	0.432	0.089	1.00109819820985e - 32
si:ch73 - 334d15.4	9.90817129782508e - 37	1.54605251460799	0.329	0.059	2.00779183179127e - 32
sat1a.2	1.94994767300386e - 36	1.5168448321994	0.748	0.471	3.95137396457502e - 32
adkb	2.3986479035881e - 36	1.42455536630415	0.394	0.184	4.86062011183092e - 32
rbpms2b	2.57200295938864e - 36	1.49823213506326	0.71	0.342	5.21190679690514e - 32
si:ch211 - 286o17.1	3.28041403357153e - 36	1.64862643473378	0.503	0.237	6.64743099762935e - 32
atp1b3a	4.91792730321811e - 36	1.45528691659019	0.516	0.28	9.96568788724117e - 32
slc6a22.1	5.1148921237579e - 36	1.740822552884	0.452	0.202	1.0364817399583e - 31
ptk2aa	1.58476091430947e - 35	1.26518571778411	0.406	0.281	3.21135951675671e - 31
ak1	2.66124431914142e - 35	1.50194473431269	0.729	0.497	5.39274548830816e - 31
ENSDARG00000056625 - trpc6a	4.88213554805311e - 35	1.66981724018243	0.426	0.103	9.89315947457483e - 31
ilk	1.43506983066012e - 34	1.14056872072339	0.561	0.491	2.90802550484966e - 30
slc38a4	1.70591891719063e - 34	1.42807348628921	0.277	0.126	3.4568740937951e - 30
sh3bgrl2	2.06008290294318e - 34	1.45748468144429	0.361	0.115	4.17455199452405e - 30
mao	2.16080462305603e - 34	1.347809636586	0.477	0.227	4.37865448816075e - 30
sema5a	3.54034566755628e - 34	1.51463344526379	0.419	0.119	7.17415646073604e - 30
rassf4a	3.93861606008991e - 34	1.54672624369756	0.452	0.14	7.98121158416619e - 30
ENSDARG00000075110 - dab2ipb	6.90528112045169e - 34	1.18612608445324	0.51	0.393	1.39928616624833e - 29
ahr1b	8.40185807572572e - 34	1.40106819291892	0.323	0.086	1.70255252046506e - 29
sept7b	9.8872470479854e - 34	1.13479798689753	0.581	0.456	2.00355174180376e - 29
oaz2a	1.72434923121262e - 33	1.55536911075294	0.71	0.354	3.49422128212925e - 29
irf2bpl	1.94937039859438e - 33	1.36535866807414	0.535	0.409	3.95020417571165e - 29
wls	2.33439657562509e - 33	1.18098814620529	0.606	0.461	4.73042122084667e - 29
angptl4	2.39344128718402e - 33	1.83027622466248	0.581	0.257	4.85006942434969e - 29
fstl1b	2.70635422299622e - 33	1.14609056337801	0.535	0.449	5.48415619747953e - 29
ENSDARG00000056379 - si:ch73 - 86n18.1	3.49798280281491e - 33	1.62768982952057	0.594	0.309	7.08831235162414e - 29
zgc:162730	5.08367701088307e - 33	2.03195843597833	0.548	0.238	1.03015630948535e - 28
serpine1	9.70674717591774e - 33	1.69769041416883	0.329	0.094	1.96697524772797e - 28
wnt7aa	2.29141441624013e - 32	1.90400565660429	0.555	0.264	4.643322173069e - 28
mfap5	2.8012998543986e - 32	1.41365585014701	0.394	0.142	5.67655402495332e - 28
cyp3c1	2.98954998460811e - 32	1.33386574709171	0.665	0.523	6.05802408880988e - 28
ENSDARG00000062479 - vcam1b	3.09318540707106e - 32	1.51079608918285	0.503	0.259	6.26803090888879e - 28
iqgap1	4.90365694731485e - 32	1.33408549361863	0.51	0.282	9.93677043803881e - 28
hyal2a	7.29991346265562e - 32	1.43452311599114	0.484	0.233	1.47925446407253e - 27
pdzrn3b	7.385352691876e - 32	1.5208655904383	0.381	0.137	1.49656786948175e - 27
ENSDARG00000056619 - arhgap42a	7.70530058518607e - 32	1.22516976505849	0.432	0.218	1.56140211058211e - 27
CABZ01068600.1	8.13939311486124e - 32	1.2107674764076	0.432	0.265	1.64936662079548e - 27
jam3a	9.69629010270767e - 32	1.35116215425094	0.413	0.129	1.96485622641268e - 27
ENSDARG00000100426 - fam167b	1.29528129051159e - 31	1.68953760708416	0.426	0.106	2.62475800709269e - 27
f3b	1.8785022546097e - 31	1.63299946942963	0.394	0.11	3.80659696874109e - 27
mst1	3.08748438284207e - 31	1.56202112023092	0.381	0.088	6.25647835339117e - 27
ENSDARG00000006719 - specc1la	3.86275575680507e - 31	1.33699842082876	0.503	0.311	7.82748826558979e - 27
ENSDARG00000022456 - eno1a	3.91986184696714e - 31	1.10426918763545	0.768	0.727	7.94320804669421e - 27
RASSF10	4.79364555917669e - 31	1.60568374329884	0.458	0.21	9.71384336111564e - 27
atp1b4	4.8718342707889e - 31	1.10310647931828	0.813	0.524	9.87228496632663e - 27
tns3.2	7.73112018364473e - 31	1.19618142528099	0.4	0.259	1.56663419401377e - 26
mrvi1	9.46991041154579e - 31	1.36667744874461	0.419	0.156	1.91898264579564e - 26
ENSDARG00000071024 - zgc:171679	1.01011546783325e - 30	1.20660586068733	0.484	0.322	2.0468979840173e - 26
si:ch211 - 222k6.3	1.01311303091624e - 30	1.12897801491509	0.355	0.205	2.05297224584867e - 26
neurl1b	1.19261695212038e - 30	1.43140398495875	0.471	0.201	2.41671899177673e - 26
angptl1a	1.42891448815521e - 30	1.63563034255667	0.368	0.095	2.89555231879773e - 26
si:ch211 - 154c21.1	1.55315086677064e - 30	1.35481013271625	0.323	0.086	3.14730491642402e - 26
hic1	2.99664389020532e - 30	1.59444916400094	0.735	0.402	6.07239917911205e - 26
ENSDARG00000034753 - tspan3a	3.44278391655378e - 30	0.944784388421886	0.606	0.623	6.97645732850458e - 26
aldoab	3.47436283107425e - 30	1.49186854578364	0.471	0.184	7.04044884088885e - 26
dicp3.3	4.68673544155995e - 30	1.49028951518202	0.323	0.061	9.49720069877708e - 26
zgc:92242	8.20700894848857e - 30	1.32531783037205	0.355	0.171	1.66306829332172e - 25
ENSDARG00000035883 - nt5c1aa	1.14506718212035e - 29	1.52657324204118	0.413	0.15	2.32036413784868e - 25
ctdspla	1.26606635318705e - 29	1.1221343232812	0.445	0.374	2.56555685809823e - 25
PDE1C	1.428783695305e - 29	1.5067554741446	0.342	0.114	2.89528728016606e - 25
2022-09-02	1.56881427907822e - 29	1.22616704024232	0.619	0.409	3.1790452551241e - 25
itpkb	2.00152960012039e - 29	1.41926055927531	0.452	0.179	4.05589958168396e - 25
notch1a	2.5345038765331e - 29	1.16175702211458	0.465	0.308	5.13591865540667e - 25
lamc3	3.27472135769728e - 29	1.33578635683219	0.342	0.097	6.63589535923777e - 25
igfbp7	3.32821304549469e - 29	1.15299765978961	0.884	0.523	6.74429091539045e - 25
col6a2	4.81288927814435e - 29	1.51155232120943	0.323	0.072	9.7528388332317e - 25
myo1cb	6.45951273526139e - 29	1.33618531200263	0.465	0.196	1.30895566067337e - 24
pdlim2	7.79369118343827e - 29	1.757546216871	0.303	0.107	1.57931358141193e - 24
cx39.4	8.42952015365364e - 29	1.18562434259273	0.335	0.129	1.70815796393637e - 24
rasl11a	1.53850634191693e - 28	1.33194817434074	0.323	0.071	3.11762925126047e - 24
epas1a	2.10573621860585e - 28	0.933728589059557	0.884	0.501	4.2670638733829e - 24
hey1	2.17945532603909e - 28	1.70174208979751	0.484	0.261	4.41644827268562e - 24
kcnq5b	2.45668418108636e - 28	1.26615848526891	0.271	0.068	4.97822482455341e - 24
slc4a7	2.83536750845554e - 28	1.24593714456359	0.374	0.206	5.74558871913431e - 24
si:ch211 - 270g19.5	2.98627675876626e - 28	1.37509948361571	0.703	0.449	6.05139122396394e - 24
prex2	3.52617510910724e - 28	1.22451620476548	0.606	0.452	7.1454412410949e - 24
pigr	4.34905843325862e - 28	1.02534302330441	0.226	0.034	8.81293200915526e - 24
add3a	4.58130901958466e - 28	1.13822735859921	0.787	0.674	9.28356459728636e - 24
hey2	4.79662549033593e - 28	1.3101347542061	0.329	0.091	9.71988189361674e - 24
pde10a	7.96916721197833e - 28	1.30451465721603	0.477	0.22	1.61487204383529e - 23
tnk2b	8.26796392013181e - 28	1.26832152517918	0.335	0.104	1.67542020877551e - 23
fam171a2a	8.33231006194218e - 28	1.12284981294521	0.581	0.46	1.68845931095196e - 23
ebf2	8.57279365470198e - 28	1.18942484443973	0.303	0.078	1.73719090618881e - 23
rnd3b	9.79026602471448e - 28	1.47685853635539	0.329	0.087	1.98389950724814e - 23
dgkza	1.12095970593895e - 27	1.17726163757386	0.439	0.302	2.27151274811469e - 23
mef2d	1.43499244827686e - 27	1.1660801215346	0.581	0.447	2.90786869718822e - 23
ENSDARG00000020114 - slc20a1a	2.56695384153211e - 27	1.4068828877817	0.361	0.123	5.20167526448067e - 23
txnipa	2.57416561608177e - 27	1.28038293975689	0.677	0.469	5.2162892044281e - 23
rgmb	4.10276680860143e - 27	1.40935976441213	0.394	0.168	8.31384666094994e - 23
plscr3b	4.43272399100984e - 27	1.07654316238837	0.361	0.269	8.98247189538234e - 23
SLC6A13	4.50686752069702e - 27	1.65610289279899	0.555	0.23	9.13271634394044e - 23
ENSDARG00000099476 - zgc:174863	8.83977341545623e - 27	1.13379757052598	0.529	0.433	1.79129168490805e - 22
ENSDARG00000035557 - gabarapa	9.71044735059203e - 27	0.828473161595538	0.458	0.439	1.96772505112397e - 22
angptl5	1.0888096260206e - 26	1.63476017372012	0.31	0.063	2.20636382616814e - 22
p3h2	1.10734104145705e - 26	1.10980710592843	0.303	0.138	2.24391588640857e - 22
smarcd3a	1.29288876513066e - 26	1.15091467496312	0.316	0.119	2.61990979366078e - 22
gpr22b	1.37867285265933e - 26	1.39247470097703	0.394	0.16	2.79374266862887e - 22
tmem200a	1.38911963464672e - 26	1.28941723477894	0.323	0.064	2.81491202764812e - 22
ENSDARG00000026582 - iscub	1.53476227121342e - 26	1.00370318650453	0.445	0.362	3.11004226638688e - 22
lasp1	1.63006395900046e - 26	0.986350265643333	0.677	0.618	3.30316160651853e - 22
EPB41L2	1.84098608809305e - 26	1.04191873543475	0.471	0.346	3.73057420891175e - 22
si:ch211 - 117c9.5	2.04767154990968e - 26	1.18172594186346	0.361	0.17	4.14940162873698e - 22
kirrel1a	2.46114166934398e - 26	1.08756972597161	0.419	0.217	4.98725747875864e - 22
ENSDARG00000003570 - hsp90b1	2.54378210445175e - 26	1.39402217087599	0.432	0.242	5.15472005646103e - 22
niban1b	3.74475172913582e - 26	1.03285064648666	0.323	0.16	7.58836490392082e - 22
higd1a	5.26831180478773e - 26	1.26471937382236	0.632	0.503	1.06757070412219e - 21
si:dkeyp - 13a3.10	5.31340812638867e - 26	1.30115243957244	0.265	0.075	1.0767090227314e - 21
cyp1d1	5.37549028122266e - 26	1.05276347569991	0.271	0.115	1.08928935058696e - 21
SYDE1	9.61464599636119e - 26	1.0590482746614	0.271	0.149	1.94831186470263e - 21
TCERG1L	1.02972697581926e - 25	1.32378621526736	0.355	0.134	2.08663874380015e - 21
ENSDARG00000036252 - rras2	1.07109977810194e - 25	0.936486356200778	0.29	0.207	2.17047659034578e - 21
dag1	1.20707787745412e - 25	1.21801626018704	0.703	0.547	2.44602261087302e - 21
plod2	1.31550098785888e - 25	1.28788604584784	0.323	0.067	2.66573120179724e - 21
pear1	1.49326060419971e - 25	1.17613303287921	0.342	0.148	3.02594328835029e - 21
ntrk2a	1.84222516893653e - 25	1.23259608313548	0.497	0.29	3.73308508233299e - 21
ENSDARG00000044615 - zak	2.53599483207097e - 25	1.05399675190543	0.239	0.093	5.13893992770861e - 21
klf6a	3.19466702889122e - 25	1.23279791327691	0.735	0.534	6.47367326734516e - 21
creb3l2	3.47970381112911e - 25	0.877942207589972	0.426	0.349	7.05127180287203e - 21
rftn2	3.57174050907849e - 25	1.04952917708563	0.342	0.227	7.23777496759665e - 21
pmp22b	3.65053665340967e - 25	1.28156077179331	0.374	0.151	7.39744747446936e - 21
ENSDARG00000086790 - gucy1b1	4.41459066402259e - 25	1.26376947002113	0.323	0.138	8.94572652157538e - 21
upp1	5.83653316728025e - 25	1.10522166572647	0.303	0.124	1.18271508101767e - 20
clic4	5.90179149448254e - 25	0.775162203654215	0.387	0.427	1.19593902844194e - 20
BX640522.1	9.09732093333068e - 25	1.21916422862784	0.374	0.17	1.84348111393013e - 20
akap12a	9.12932456210637e - 25	1.11746154372463	0.29	0.113	1.84996632926524e - 20
arhgap10	1.28502741489638e - 24	0.881151072174323	0.232	0.184	2.60397955354602e - 20
rgs12b	1.61137516795247e - 24	1.03537943526558	0.342	0.253	3.26529064033889e - 20
map1lc3a	1.70747396588861e - 24	0.657203864508912	0.335	0.424	3.46002524447667e - 20
ltbp1	1.76152021070217e - 24	1.14331241315367	0.323	0.191	3.56954455496688e - 20
ENSDARG00000026865 - fam107b	2.04147022829837e - 24	1.34406686736076	0.406	0.174	4.13683527062381e - 20
rab10	2.12520028328057e - 24	0.401857103722819	0.439	0.607	4.30650585403975e - 20
GCA	2.54592891067229e - 24	0.514769992340457	0.413	0.514	5.15907034458633e - 20
wfikkn2a	2.63938986679931e - 24	1.10972498054223	0.219	0.06	5.34845962608212e - 20
sdhb	2.79117310351754e - 24	0.818027705889287	0.497	0.507	5.65603317696795e - 20
anks1b	2.94323839737092e - 24	1.08841323203634	0.619	0.49	5.96417828843243e - 20
slc12a2	3.09465702131115e - 24	1.10707877552872	0.452	0.31	6.27101298798492e - 20
stard13a	4.15861787683248e - 24	1.25996650612883	0.342	0.113	8.42702326561333e - 20
ENSDARG00000099266 - vasna	4.87473231714827e - 24	1.27863994658249	0.277	0.062	9.87815756746925e - 20
ENSDARG00000061732 - raph1b	5.86717522608121e - 24	0.984354417375021	0.426	0.296	1.1889243878131e - 19
ldha	6.34261455697176e - 24	0.919583751793133	0.594	0.645	1.28526741382476e - 19
her2	6.61252137642012e - 24	1.95454801778848	0.342	0.101	1.33996133171777e - 19
gna12a	7.42999975666927e - 24	0.942780376117261	0.439	0.332	1.50561515069146e - 19
ENSDARG00000020504 - h3f3b.1	7.44298792686038e - 24	0.898876418827845	0.587	0.578	1.50824707349899e - 19
znf516	8.77604542018563e - 24	1.10852514398227	0.394	0.297	1.77837784394642e - 19
dok7	1.04470481380753e - 23	1.06682452741844	0.258	0.107	2.11698983469959e - 19
gng10	1.33396736738385e - 23	1.20201775552344	0.452	0.2	2.70315147326664e - 19
slc13a5b	1.520017104227e - 23	1.15662410507357	0.265	0.056	3.08016266000559e - 19
fermt2	1.52341276164836e - 23	0.958110399134299	0.439	0.326	3.08704362020423e - 19
crtap	2.12335802480106e - 23	0.734352434412714	0.265	0.243	4.30277270145688e - 19
susd6	3.47239661687089e - 23	0.810332106381574	0.555	0.576	7.03646450442718e - 19
cnn2	3.6286477848682e - 23	0.875911778102846	0.406	0.385	7.35309187125692e - 19
myh11a	4.62903124716821e - 23	1.53745696015396	0.613	0.359	9.38026891926165e - 19
si:dkeyp - 9d4.3	5.28939101098261e - 23	1.22650203774148	0.335	0.137	1.07184219446552e - 18
pld1a	6.16408441650715e - 23	1.19216359510215	0.323	0.167	1.24909006616101e - 18
pkd2	8.02562094864766e - 23	0.800090760397784	0.348	0.294	1.62631182903396e - 18
ctnnd1	8.87265441064284e - 23	0.300382678092815	0.232	0.41	1.79795468977267e - 18
si:dkey - 177p2.6	1.06684730667713e - 22	0.770200748137595	0.394	0.391	2.16185938225053e - 18
tspo	1.20385386902035e - 22	0.807604080297314	0.51	0.486	2.43948948018284e - 18
ENSDARG00000006514 - her6	1.32110595466401e - 22	1.61110096228691	0.6	0.332	2.67708910653114e - 18
mprip	1.39619367247775e - 22	1.11115226068357	0.632	0.448	2.82924685790891e - 18
pkig	1.99146000079386e - 22	1.06653735199583	0.284	0.174	4.03549454560868e - 18
ENSDARG00000029402 - sort1a	2.1870225343835e - 22	1.0862546668505	0.368	0.281	4.43178246367473e - 18
tspan18a	2.27172014081695e - 22	1.21068657337958	0.406	0.17	4.60341369335147e - 18
tmem176l.1	2.93560606890077e - 22	0.969071404929908	0.761	0.631	5.94871213802053e - 18
ENSDARG00000045064 - ablim1b	3.37798231535188e - 22	0.964568487377297	0.323	0.206	6.84514336382904e - 18
itprid2	3.60464229312628e - 22	0.954701197282025	0.361	0.278	7.3044471427911e - 18
nr2f2	3.60947281627884e - 22	1.19735280120627	0.387	0.215	7.31423571490745e - 18
hspg2	3.87598202762851e - 22	1.07579187669701	0.406	0.311	7.85428998078641e - 18
lims1	4.80747857027186e - 22	0.984233871689111	0.49	0.364	9.74187457479889e - 18
mark3b	5.02305277165525e - 22	0.845885233964813	0.348	0.264	1.01787141364822e - 17
ENSDARG00000024717 - selenbp1	5.15459418107131e - 22	0.775573208903781	0.226	0.131	1.04452696485229e - 17
ptp4a3a	5.30170346299252e - 22	1.20184919007622	0.355	0.174	1.0743371897408e - 17
nr1d2b	5.49763428727679e - 22	0.251626146969826	0.4	0.603	1.11404061197377e - 17
trim35 - 39	6.42868041898191e - 22	0.789960333787477	0.219	0.105	1.30270780010249e - 17
lpar1	6.95173854595903e - 22	1.11233809747934	0.232	0.114	1.40870029895314e - 17
ENSDARG00000003486 - ppp1caa	1.0791082031917e - 21	0.703027061643118	0.316	0.289	2.18670486294767e - 17
lrrc8aa	1.48398365552662e - 21	0.846825487435764	0.213	0.13	3.00714447955915e - 17
nr1d2a	1.7926531416551e - 21	0.358591000123581	0.329	0.539	3.63263232624989e - 17
ENSDARG00000059738 - ptprsa	2.93758768822279e - 21	0.733772745520887	0.245	0.195	5.95272769141466e - 17
ifitm1	3.23938200078762e - 21	1.80780758263571	0.271	0.074	6.56428368639604e - 17
ENSDARG00000025032 - nr3c1	3.82092576068869e - 21	0.39364914555505	0.277	0.427	7.74272396145956e - 17
nfil3 - 6	3.90872505249507e - 21	1.2435402757376	0.561	0.485	7.92064044637601e - 17
UBB	4.49752826745556e - 21	0.558628703614992	0.606	0.691	9.11379128117194e - 17
slc13a2	4.59231710723342e - 21	0.992683200449846	0.219	0.048	9.30587138609781e - 17
itga4	4.81523177620501e - 21	1.28531182567427	0.413	0.197	9.75758567130182e - 17
rapgef2	5.23312425093477e - 21	0.822460584451198	0.29	0.259	1.06044029820942e - 16
pfn2	5.99612123767286e - 21	0.723103149321078	0.484	0.492	1.21505400760203e - 16
aif1l	6.07346272030202e - 21	0.941135802389197	0.484	0.423	1.230726485642e - 16
sema4ab	6.89447033926142e - 21	0.710263681698989	0.142	0.109	1.39709546954793e - 16
arhgap29b	6.94167936947217e - 21	0.951656723687273	0.265	0.174	1.40666190742984e - 16
arhgef1b	6.96879240343952e - 21	0.740655923795342	0.335	0.313	1.41215609263298e - 16
ncaldb	7.28323223238483e - 21	1.03217656286072	0.29	0.115	1.47587417957046e - 16
ENSDARG00000099999 - tcf3b	7.45441660802238e - 21	0.45111654298262	0.265	0.378	1.51056298144965e - 16
tln1	9.22210239106786e - 21	0.942200375852124	0.735	0.584	1.86876682852599e - 16
arhgef4	1.28820767830541e - 20	0.811163981578004	0.639	0.543	2.61042403931808e - 16
anxa11a	1.3003670555235e - 20	0.666331912165531	0.348	0.348	2.63506380131282e - 16
col5a3a	1.35108570384528e - 20	1.12087542644571	0.265	0.116	2.73784007027207e - 16
C8H5orf51	1.65831670633871e - 20	0.532965623473497	0.232	0.259	3.36041297372476e - 16
xbp1	1.71054702763727e - 20	0.768898203608849	0.516	0.532	3.46625249680417e - 16
ENSDARG00000019856 - atp1a1b	1.74843033836852e - 20	0.62262436809801	0.845	0.64	3.54301923766997e - 16
si:dkey - 206p8.1	1.7738614350299e - 20	1.14173418535148	0.265	0.073	3.59455281194458e - 16
cnn3a	2.27077680810276e - 20	0.747556176149501	0.561	0.566	4.60150212393944e - 16
ENSDARG00000042660 - fam32a	2.33931126502735e - 20	0.2747430665968	0.265	0.445	4.74038034745143e - 16
si:ch73 - 193i22.1	2.34658399196416e - 20	1.06343487282277	0.258	0.075	4.75511780131617e - 16
CABZ01061591.1	2.49686781919082e - 20	0.892158661860278	0.258	0.146	5.05965294880827e - 16
phldb2a	2.85714602152823e - 20	0.956628897262991	0.239	0.081	5.7897206980248e - 16
ENSDARG00000035326 - nccrp1	2.88506411579725e - 20	0.561335513218602	0.252	0.301	5.84629392425156e - 16
cers5	3.31524313234507e - 20	0.852963548370994	0.226	0.115	6.71800868338405e - 16
ddx3xa	3.51247511118956e - 20	0.581136533448509	0.452	0.543	7.11767956531453e - 16
vps29	3.67212881405884e - 20	0.360443535593136	0.245	0.354	7.44120182880883e - 16
ebf1b	3.78612881744144e - 20	1.14979381623751	0.4	0.238	7.67221143566334e - 16
rhbdf1a	3.87321241595071e - 20	0.767099532753391	0.239	0.172	7.84867763968252e - 16
ENSDARG00000014655 - itpr1a	4.22483215877434e - 20	1.08722942604967	0.252	0.083	8.56119988654033e - 16
zgc:56064	4.32900545927917e - 20	0.349661543042355	0.323	0.452	8.7722966626833e - 16
adamts9	4.64212812638849e - 20	1.04241455060375	0.258	0.099	9.40680843531364e - 16
daam2	5.53934210691151e - 20	1.07770785381415	0.316	0.169	1.12249228454455e - 15
cyc1	5.76279488900926e - 20	0.683954401037218	0.413	0.456	1.16777275630884e - 15
rbx1	5.82046616361458e - 20	0.300806194389539	0.271	0.448	1.17945926339486e - 15
cacna1g	7.21433620098259e - 20	1.10705337992099	0.316	0.095	1.46191308776711e - 15
bco2l	7.4436038592237e - 20	0.918636519644358	0.239	0.084	1.50837188603309e - 15
lamp2	7.61304627000639e - 20	0.76470723291147	0.413	0.399	1.5427076961541e - 15
ENSDARG00000061631 - fbxo11a	8.22143315073845e - 20	0.272867822106267	0.181	0.362	1.66599121366564e - 15
sept9a	8.45901231934309e - 20	0.942928817776083	0.239	0.095	1.71413425639168e - 15
cacnb2a	9.1406963169327e - 20	0.983773523494208	0.297	0.191	1.85227070166324e - 15
immt	9.63824490233896e - 20	0.675734425479797	0.213	0.228	1.95309394700997e - 15
tmtops2a	9.92245150609916e - 20	0.916797307699857	0.2	0.037	2.01068557319593e - 15
ttc39b	1.01381995185193e - 19	0.911723837271067	0.213	0.095	2.05440475043275e - 15
stk24b	1.02090366171817e - 19	0.457551964964113	0.284	0.339	2.0687591801057e - 15
mt - co3	1.08961245878363e - 19	0.707191423744227	0.968	0.965	2.20799068647915e - 15
foxl2b	1.22370683437756e - 19	0.701423162534737	0.194	0.139	2.47971952918269e - 15
mt - nd4	1.30243066489386e - 19	0.647872581491059	0.535	0.576	2.63924549934092e - 15
wtap	1.42746853640319e - 19	0.294418775032584	0.232	0.37	2.89262224216743e - 15
sdha	1.84594115243451e - 19	0.612506624240124	0.516	0.534	3.7406151512933e - 15
mdh2	1.97181312765865e - 19	0.395823298263406	0.613	0.743	3.9956821218875e - 15
sumo1	2.59589912171844e - 19	0.352425823050662	0.265	0.392	5.26032998025024e - 15
parvab	3.20175266496408e - 19	0.817419093057329	0.219	0.139	6.4880316002832e - 15
prkacaa	3.25315834887344e - 19	0.583636594390466	0.355	0.418	6.59220007815715e - 15
ciarta	3.64229117691127e - 19	0.42488391317376	0.374	0.512	7.38073884089299e - 15
mapk10	3.77639431757653e - 19	0.913156012031251	0.342	0.224	7.65248544513707e - 15
gramd4b	3.78717340856101e - 19	0.881109067950907	0.297	0.201	7.67432819510803e - 15
ENSDARG00000033567 - fkbp1ab	3.99517523926502e - 19	0.966166895760066	0.303	0.147	8.09582310484663e - 15
ENSDARG00000095774 - emd	4.69320342077381e - 19	0.630679915328859	0.232	0.248	9.51030741185605e - 15
ENSDARG00000078135 - mrc2	4.97462531010785e - 19	0.922108984267352	0.219	0.082	1.00805807284025e - 14
mt - co2	5.18256397298258e - 19	0.717621259886435	0.968	0.977	1.05019476348519e - 14
plod1a	5.61257829127715e - 19	0.893172419248861	0.252	0.164	1.1373328649444e - 14
tmod2	6.20723311439888e - 19	0.744696330524324	0.458	0.453	1.25783371830179e - 14
ENSDARG00000002552 - mapkapk2a	6.98942471877407e - 19	0.500300385479863	0.239	0.303	1.41633702501238e - 14
si:rp71 - 36a1.2	8.02869532662171e - 19	0.878403347525504	0.245	0.148	1.62693482098662e - 14
MMP23B	9.00656130775551e - 19	0.913681779093235	0.206	0.041	1.82508958340358e - 14
cox5aa	9.14215003561983e - 19	0.477301067107188	0.426	0.523	1.852565283218e - 14
mt - cyb	9.37315169280806e - 19	0.74664197055779	0.903	0.873	1.89937545903063e - 14
snx33	9.75048715616039e - 19	0.802667065624032	0.187	0.121	1.97583871732434e - 14
ndufb3	1.01754392413408e - 18	0.321659273657156	0.239	0.384	2.0619510078653e - 14
oaz1b	1.10003878441736e - 18	0.360906374623877	0.374	0.548	2.22911859274334e - 14
vstm4a	1.18416791234451e - 18	0.875398834212306	0.187	0.13	2.39959785757492e - 14
orai2	1.26498927626051e - 18	0.853936869284223	0.213	0.079	2.5633742694143e - 14
pgm1	1.44801228202645e - 18	0.563020058602908	0.277	0.313	2.93425208829840e - 14
sgcd	1.48092987264471e - 18	0.947721386586827	0.297	0.143	3.00095629392723e - 14
lonrf1l	1.5050391165163e - 18	0.562529386034594	0.387	0.437	3.04981126570864e - 14
SERP1	1.58339363373351e - 18	0.380204751662454	0.529	0.665	3.20858885939759e - 14
CABZ01080702.1	1.63083085675979e - 18	0.569657105275331	0.71	0.795	3.30471564813804e - 14
ano1	1.75360356484646e - 18	1.16534518055828	0.271	0.086	3.55350226380487e - 14
rnf111	2.03082239111124e - 18	0.340886625545512	0.226	0.352	4.11525849334781e - 14
sntb2	2.08040291336495e - 18	0.567629671624763	0.213	0.282	4.21572846364274e - 14
rac1b	2.66750512629412e - 18	0.425819972786443	0.323	0.418	5.40543238792241e - 14
ube2e2	2.89083306489661e - 18	0.381150939437568	0.181	0.272	5.85798412270649e - 14
ENSDARG00000037598 - prf1.5	2.9582855505843e - 18	0.801023600176396	0.194	0.066	5.99466983970403e - 14
2022-09-15	3.47874904769753e - 18	0.879720398672669	0.665	0.572	7.04933707025427e - 14
camk1b	3.76573185894724e - 18	0.927414490291647	0.206	0.089	7.6308790389707e - 14
ENSDARG00000014793 - ehd1b	3.91498522986512e - 18	0.815734230254905	0.258	0.162	7.93332606979867e - 14
ENSDARG00000062350 - synm	4.18334550277331e - 18	0.885861739508498	0.31	0.233	8.47713132681983e - 14
pip4k2ca	4.63869444736713e - 18	0.255285895204293	0.213	0.352	9.39985042814475e - 14
dlc1	4.70042616650099e - 18	0.828756465674291	0.297	0.253	9.5249435837976e - 14
pcbp2	4.90512788933888e - 18	0.268281724356889	0.439	0.626	9.93975115495631e - 14
ENSDARG00000069920 - cox17	5.22517320697299e - 18	0.440743239739528	0.271	0.367	1.05882909866101e - 13
slka	6.57365696210259e - 18	0.374387598548418	0.181	0.284	1.33208584680047e - 13
ENSDARG00000104118 - antxr2a	6.58990303807129e - 18	0.796755066749855	0.316	0.222	1.33537795163477e - 13
mt - co1	7.0230172064697e - 18	0.730297904411071	0.987	0.963	1.42314420671902e - 13
tmem176	7.04097440490845e - 18	0.891312755118693	0.348	0.219	1.42678305341065e - 13
ppp1r14bb	7.48352267942234e - 18	0.500276154306078	0.252	0.283	1.51646103575814e - 13
pde3b	8.67758778535313e - 18	0.805976092306803	0.329	0.283	1.75842638882396e - 13
si:ch211 - 212k18.9	9.46866074531054e - 18	0.744141969341833	0.194	0.158	1.91872941342973e - 13
tmem176l.3a	9.47070273906203e - 18	0.565940223376675	0.271	0.294	1.91914320304353e - 13
hipk3a	1.02278124700842e - 17	0.449018692127435	0.245	0.311	2.07256391893786e - 13
ywhaqb	1.05512328329191e - 17	0.468050620570259	0.355	0.479	2.13810182126273e - 13
per1b	1.13111124381909e - 17	0.373158478792451	0.439	0.588	2.29208382447499e - 13
ehbp1l1a	1.13203552633111e - 17	0.944631980951332	0.29	0.125	2.29395679055736e - 13
csnk1db	1.18746834158665e - 17	0.266488310218557	0.335	0.499	2.40628584739118e - 13
prelid3b	1.20435066289436e - 17	0.546471545521101	0.29	0.348	2.44049618328913e - 13
hipk3b	1.28582635331719e - 17	0.620219876094709	0.374	0.392	2.60559852236196e - 13
nuak1a	1.35955347232029e - 17	1.03559340702218	0.368	0.208	2.75499915630983e - 13
adora2b	1.47045929658452e - 17	1.05681235652445	0.445	0.316	2.97973871859888e - 13
ENSDARG00000102572 - si:ch211 - 260e23.9	1.60717045521399e - 17	0.533916976544934	0.368	0.441	3.25677021044563e - 13
per3	1.62212197537096e - 17	0.531623653991755	0.639	0.699	3.28706797089171e - 13
map7d1b	1.63795876990597e - 17	0.611668986861658	0.323	0.347	3.31915965133745e - 13
cd99	1.75800923822371e - 17	1.06123539230753	0.265	0.167	3.56242992033652e - 13
ENSDARG00000013174 - nkd3	1.82127046317562e - 17	0.850998939082735	0.232	0.121	3.69062246657908e - 13
ENSDARG00000093313 - ubb	1.85872228083668e - 17	0.457480189024287	0.477	0.581	3.76651482988746e - 13
dctn3	1.88285889987518e - 17	0.253028988533049	0.219	0.355	3.81542527470706e - 13
mcl1a	1.89904061360559e - 17	0.847888355578399	0.8	0.687	3.84821589941036e - 13
capns1b	1.93033346790188e - 17	0.417303191403493	0.355	0.462	3.91162773935637e - 13
gyg1a	1.97462402094278e - 17	0.393760490281706	0.258	0.35	4.00137811603846e - 13
lsm12b	2.01969756142517e - 17	0.345750751866297	0.374	0.492	4.09271513847196e - 13
dio1	2.13401780609424e - 17	0.654017089891696	0.181	0.128	4.32437368226937e - 13
dab2ipa	2.33801296059648e - 17	0.643395272972391	0.194	0.187	4.73774946335272e - 13
ciartb	2.44107871095292e - 17	0.51545310154306	0.245	0.319	4.946601899875e - 13
jtb	2.48976605138746e - 17	0.262169500470515	0.103	0.195	5.04526192653155e - 13
actn1	2.52767235151917e - 17	0.984021689471498	0.271	0.136	5.12207525311845e - 13
si:ch211 - 191j22.3	2.55824559454368e - 17	0.316223782184512	0.226	0.311	5.18402887278331e - 13
ecrg4a	2.64336142331303e - 17	0.942228673862288	0.194	0.043	5.35650758820152e - 13
zgc:158463	2.68906053179433e - 17	0.975001122168262	1	1	5.44911226162803e - 13
ENSDARG00000034785 - dachb	2.69484562445061e - 17	0.743691394300143	0.284	0.235	5.46083517338671e - 13
prkag1	2.82498692865588e - 17	0.355687429308797	0.155	0.26	5.72455351222827e - 13
ccng2	2.88601403522432e - 17	0.368817310069729	0.245	0.364	5.84821884097857e - 13
prkar1aa	2.91028129999483e - 17	0.774654679466429	0.432	0.384	5.89739402630952e - 13
ENSDARG00000074316 - itga1	3.02069442594158e - 17	1.01640178307456	0.703	0.432	6.12113518472801e - 13
si:ch211 - 288d18.1	3.05925897742168e - 17	0.646061239437219	0.271	0.294	6.19928239184728e - 13
slco3a1	3.16562816408306e - 17	0.781507488606508	0.29	0.27	6.41482891169792e - 13
ppp1cbl	3.20825541229931e - 17	0.31701179447357	0.271	0.398	6.50120876748332e - 13
sdc2	3.30062469348395e - 17	0.611940887055774	0.426	0.436	6.68838587887589e - 13
arhgap17b	3.32639534288315e - 17	0.735393449339518	0.194	0.145	6.74060752281841e - 13
ENSDARG00000009881 - ier5	3.42148320276103e - 17	0.625539229837913	0.284	0.334	6.93329356207494e - 13
fundc2	3.87987920445868e - 17	0.383420199444644	0.206	0.279	7.86218721991507e - 13
smtnb	3.92655746567382e - 17	0.863842822019468	0.194	0.104	7.95677604844144e - 13
per2	4.02550048740894e - 17	0.636578960143284	0.523	0.543	8.15727418768548e - 13
si:dkeyp - 121d4.3	4.05773380085831e - 17	0.598767179627776	0.277	0.301	8.22259177405929e - 13
ENSDARG00000053857 - ccdc187	4.27789521016205e - 17	0.795511445965244	0.265	0.204	8.66872685387238e - 13
rock1	4.40649573092621e - 17	0.505207131082246	0.316	0.389	8.92932294914888e - 13
ENSDARG00000004174 - cnot1	4.41460085677169e - 17	0.328736452380926	0.2	0.31	8.94574717616216e - 13
nrbp2a	4.63595450444741e - 17	0.871255507691316	0.277	0.183	9.39429820781224e - 13
ENSDARG00000015199 - cblb	4.98381603690322e - 17	0.681513471379354	0.265	0.273	1.00992048171807e - 12
ENSDARG00000041078 - chka	5.13357728324638e - 17	0.532667267846815	0.406	0.477	1.04026810067705e - 12
tril	5.33645225658168e - 17	0.969748366345612	0.206	0.047	1.08137868527371e - 12
gnb1a	5.36346820713242e - 17	0.262435422866842	0.535	0.753	1.08685319749331e - 12
uqcrb	5.53166953607512e - 17	0.386824274237398	0.406	0.526	1.12093751479026e - 12
gng5	5.69293781319604e - 17	0.316677659944708	0.271	0.386	1.15361691846604e - 12
LRRC75A	6.25918553865906e - 17	0.993352392929615	0.258	0.132	1.26836135755387e - 12
ENSDARG00000029064 - uqcrq	6.50135027979639e - 17	0.420550293395599	0.342	0.433	1.31743362069794e - 12
cst14a.2	6.70932533303455e - 17	0.46934854174357	0.252	0.304	1.35957768548612e - 12
esyt1a	6.85587490403482e - 17	0.750426698440871	0.206	0.107	1.38927449055362e - 12
gmds	6.90424925812911e - 17	0.941860105764663	0.252	0.12	1.39907706966728e - 12
foxd2	7.29223246655443e - 17	0.990737854816059	0.271	0.083	1.47769798702259e - 12
prkd3	7.54650389154264e - 17	0.483149992804933	0.142	0.148	1.5292235485822e - 12
fzd10	7.62966749183949e - 17	0.932945160267279	0.439	0.347	1.54607582054635e - 12
mrtfbb	8.84286240601788e - 17	0.739044535211824	0.258	0.203	1.79191763795546e - 12
ENSDARG00000021582 - dynlrb1	9.09819198643481e - 17	0.310705642489386	0.265	0.391	1.84365762413115e - 12
ndufv1	9.6899749864734e - 17	0.458373981459308	0.355	0.43	1.96357653125897e - 12
ENSDARG00000102320 - mob1a	9.87904789942705e - 17	0.393229093687656	0.284	0.38	2.0018902663399e - 12
adra1aa	1.02502011696461e - 16	1.04378283198278	0.2	0.052	2.07710076501709e - 12
snai1a	1.02852822915418e - 16	0.694617645620942	0.148	0.053	2.08420960355804e - 12
chp1	1.07137640044523e - 16	0.742379071048498	0.277	0.218	2.17103713786222e - 12
ptpn21	1.16908789108628e - 16	0.336548343522588	0.265	0.367	2.36903970249724e - 12
dbpa	1.23908214142912e - 16	0.57844749841603	0.245	0.277	2.51087605139197e - 12
BX284638.2	1.26703704712135e - 16	0.767728117103391	0.477	0.472	2.56752387228671e - 12
cs	1.38924891893141e - 16	0.356721959619928	0.316	0.434	2.8151740093226e - 12
ppib	1.42564853666661e - 16	0.252732804226713	0.426	0.578	2.88893419470123e - 12
ets1	1.57913922967583e - 16	0.869450533646744	0.239	0.102	3.19996773501511e - 12
gper1	1.58975765143303e - 16	0.940241122611047	0.174	0.04	3.22148490486389e - 12
ptpn9a	1.66105608154629e - 16	0.700872315978012	0.194	0.125	3.36596404364541e - 12
ENSDARG00000036329 - ndufa1	1.66277731672005e - 16	0.376161099169925	0.335	0.432	3.3694519546015e - 12
smarca1	1.7210374848912e - 16	0.474007819361766	0.213	0.26	3.48751035938353e - 12
ENSDARG00000061687 - atxn1a	1.81627851382071e - 16	0.368251912393686	0.194	0.321	3.68050678040629e - 12
phldb1a	1.83652983898346e - 16	0.875628017382267	0.206	0.101	3.72154406571608e - 12
grhl1	1.88024602022942e - 16	0.951930186418264	0.155	0.038	3.81013053539289e - 12
ENSDARG00000102082 - nr3c2	1.97467971644939e - 16	0.62817716275559	0.245	0.201	4.00149097741304e - 12
ENSDARG00000101471 - fgd4a	2.02512330397739e - 16	0.73034697848963	0.316	0.24	4.10370986317977e - 12
g3bp1	2.07795370312679e - 16	0.30142910704521	0.161	0.285	4.21076538401613e - 12
ankrd12	2.21505880057247e - 16	0.280390011932975	0.368	0.537	4.48859515348005e - 12
abtb2b	2.27208182096598e - 16	0.911463599017565	0.181	0.03	4.60414660200545e - 12
rhoca	2.44750794100824e - 16	0.598440808821236	0.458	0.447	4.95963009165909e - 12
pgrmc1	2.4843955602721e - 16	0.530051994046922	0.419	0.447	5.03437916333539e - 12
ENSDARG00000068940 - atp5meb	2.5236728824337e - 16	0.284676799043487	0.51	0.653	5.11397072896366e - 12
slc19a1	2.54806284176205e - 16	0.795889646261219	0.226	0.089	5.16339454254661e - 12
tnfaip2a	2.77836610301036e - 16	1.02749928601256	0.245	0.125	5.6300810711402e - 12
dock7	3.12485539514824e - 16	0.787060579415923	0.329	0.257	6.3322069727284e - 12
acsf2	3.17006765252742e - 16	0.806473133954259	0.239	0.163	6.42382509108157e - 12
sav1	3.24626340880895e - 16	0.651954950370067	0.265	0.255	6.57822817161045e - 12
mmp15b	3.25542325034703e - 16	0.752662222714659	0.387	0.354	6.59678967450322e - 12
map2k1	3.58729523447449e - 16	0.930100787435356	0.265	0.142	7.26929506313911e - 12
ENSDARG00000011459 - gsna	3.62213186270862e - 16	0.701041391208671	0.226	0.197	7.33988800659275e - 12
ctdspl2a	3.86134248210322e - 16	0.455545578144734	0.232	0.284	7.82462440573397e - 12
ENSDARG00000012513 - sdcbp2	3.95835379949363e - 16	0.636030817324632	0.723	0.723	8.0212081392939e - 12
ndufs5	4.12625175624512e - 16	0.413510371928825	0.284	0.399	8.36143655885511e - 12
lrch4	4.16248567449108e - 16	0.733835337206687	0.297	0.276	8.43486097078873e - 12
nkd1	4.29096558059572e - 16	0.557072202611033	0.284	0.312	8.69521265251916e - 12
ENSDARG00000105159 - hdac8	4.57945652243885e - 16	0.523669840995353	0.187	0.191	9.27981069707008e - 12
ENSDARG00000100057 - ppfibp1b	5.03159329660279e - 16	0.572093714238843	0.232	0.262	1.01960206562359e - 11
capza1a	5.12972847342457e - 16	0.422998474170792	0.342	0.445	1.03948817785475e - 11
dse	5.26149370937651e - 16	0.822519788060027	0.239	0.118	1.06618908526806e - 11
thrb	5.40840981175969e - 16	0.278875938674718	0.135	0.245	1.09596016425498e - 11
vwa5a	5.84225704103352e - 16	0.707761695105494	0.187	0.171	1.18387496679503e - 11
ENSDARG00000057921 - ccdc136b	6.12792984775733e - 16	0.672748105856948	0.155	0.104	1.24176370434954e - 11
gab1	6.43501230955955e - 16	0.632533807313632	0.29	0.289	1.30399089440915e - 11
lxn	6.55612881617574e - 16	0.667735548581356	0.142	0.147	1.32853394330985e - 11
pitpnm3	6.68029133759819e - 16	0.745275455182177	0.265	0.15	1.3536942366509e - 11
sestd1	6.95527178933686e - 16	0.57300951388893	0.181	0.205	1.40941627539122e - 11
fmnl3	7.07697137033176e - 16	0.860117339810988	0.31	0.197	1.43407747848403e - 11
gadd45bb	7.08209498790395e - 16	0.967604489205521	0.168	0.076	1.43511572834886e - 11
cdc42bpaa	7.54645628025412e - 16	0.541496693840576	0.323	0.36	1.5292139006307e - 11
tpm4b	7.64960488208467e - 16	0.913630609059842	0.148	0.04	1.55011593330564e - 11
ENSDARG00000056090 - capza1b	7.66212288851279e - 16	0.285669629492388	0.335	0.48	1.55265258212823e - 11
zgc:153372	7.91059227649449e - 16	0.330970126167931	0.135	0.222	1.60300241890884e - 11
ENSDARG00000099124 - f3a	7.91088681426815e - 16	1.00108319402112	0.445	0.332	1.6030621040433e - 11
cab39l	7.97568484267414e - 16	0.25959723544106	0.239	0.387	1.61619277651949e - 11
jmjd1cb	8.10307382832648e - 16	0.341744220648265	0.277	0.383	1.64200688057208e - 11
prrx1a	8.27308479456528e - 16	0.728676225329146	0.142	0.072	1.67645790277071e - 11
rnf34b	8.4526427040605e - 16	0.852071508184062	0.168	0.055	1.71284351755082e - 11
ramp2	8.45701521755816e - 16	0.871842791887002	0.355	0.266	1.71372956368599e - 11
adgra2	9.05632237228939e - 16	0.61008626137642	0.129	0.089	1.83517316552072e - 11
dennd2da	9.62256276851351e - 16	0.822943480687403	0.284	0.16	1.94991611941158e - 11
ska2	9.63627421056485e - 16	0.385891788038745	0.174	0.254	1.95269460602886e - 11
cox6c	9.63849757280985e - 16	0.31598816038648	0.51	0.654	1.95314514815419e - 11
ENSDARG00000059304 - chchd2	9.82267573772479e - 16	0.5627414373186	0.277	0.301	1.99046701149255e - 11
ENSDARG00000030237 - pgrmc2	1.02657128760979e - 15	0.443855800642959	0.232	0.291	2.08024405721249e - 11
pcyt2	1.03602456183587e - 15	0.406635757505554	0.148	0.226	2.09940017210421e - 11
rsu1	1.07838478651728e - 15	0.53056483844975	0.239	0.262	2.18523893139863e - 11
mt - nd2	1.09819420695477e - 15	0.42483313660751	0.497	0.592	2.22538074097315e - 11
gpt2l	1.13432998467994e - 15	0.960115825974225	0.245	0.171	2.29860628095543e - 11
plp2	1.19427844780125e - 15	0.52037854494931	0.181	0.2	2.42008584662445e - 11
akap13	1.21830658336735e - 15	0.434658000888131	0.187	0.274	2.4687764605356e - 11
arap3	1.24750318171901e - 15	0.757081359664033	0.361	0.3	2.52794044743539e - 11
aip	1.25869036718335e - 15	0.276812920020665	0.258	0.373	2.55061016006034e - 11
CU695232.1	1.28901659033618e - 15	0.563630922494949	0.135	0.1	2.61206321865723e - 11
ENSDARG00000104555 - sh2d3cb	1.31146799889888e - 15	0.663582073632453	0.258	0.233	2.65755875296868e - 11
ctsla	1.50807381241032e - 15	0.683639647343057	0.561	0.598	3.05596077346827e - 11
itgb1a	1.70192859781201e - 15	0.721731492296157	0.245	0.189	3.44878811060626e - 11
arih2	1.71154132300021e - 15	0.489518228159433	0.271	0.325	3.46826733692763e - 11
plce1	1.84877024322168e - 15	0.967724557897375	0.174	0.071	3.74634802086441e - 11
pparab	1.92512585140628e - 15	0.518081023149571	0.142	0.15	3.90107502528969e - 11
ctsba	1.93354993171282e - 15	0.382194043961454	0.29	0.393	3.91814558162287e - 11
rbms1b	1.93977175135714e - 15	0.475400746086033	0.297	0.368	3.93075347695011e - 11
cry2	2.02790250929686e - 15	0.348555417461122	0.432	0.559	4.10934164483916e - 11
kdm2bb	2.07868450847804e - 15	0.430565876272444	0.258	0.321	4.2122462879799e - 11
ENSDARG00000079388 - agrn	2.20011744505373e - 15	0.638157932907127	0.4	0.407	4.45831799065688e - 11
pnp5a	2.50354556169972e - 15	0.633814971838895	0.168	0.106	5.07318472622832e - 11
ptpn13	2.51528390512696e - 15	0.771237870488252	0.329	0.265	5.09697130534927e - 11
txnrd3	2.54731194954812e - 15	0.316648878409757	0.161	0.226	5.16187293456431e - 11
gnb1b	2.55881045575673e - 15	0.321546261477168	0.6	0.732	5.18517350754544e - 11
nt5c2b	2.60756430781667e - 15	0.603173254760245	0.277	0.293	5.28396831335969e - 11
ENSDARG00000035563 - znf703	2.71092851793648e - 15	0.685394672521118	0.194	0.14	5.49342554874648e - 11
ENSDARG00000014230 - dlst	2.7879135441114e - 15	0.290285152180164	0.258	0.357	5.64942800578733e - 11
gpr22a	2.83575468278532e - 15	1.04489668791513	0.187	0.059	5.74637328919617e - 11
bcl2l1	2.85659898719471e - 15	0.255529803968279	0.284	0.429	5.78861218765135e - 11
boka	2.92913228079552e - 15	0.905684415286409	0.245	0.057	5.93559365380404e - 11
crip2	2.98576832073114e - 15	0.8569929034979	0.471	0.37	6.05036092512957e - 11
fbxo32	3.06561689589345e - 15	0.942325729506315	0.174	0.07	6.2121660778385e - 11
ppp1cb	3.08021846481633e - 15	0.273274807371567	0.426	0.577	6.2417546971038e - 11
fkbp5	3.09574626831325e - 15	1.00216368864376	0.632	0.577	6.27322023810996e - 11
bri3	3.22168563404484e - 15	0.478041913877001	0.303	0.355	6.52842376882846e - 11
junbb	3.24390872872321e - 15	1.06809021801462	0.465	0.527	6.57345664788472e - 11
ENSDARG00000056695 - phc2a	3.28049590514022e - 15	0.490695913208132	0.174	0.201	6.64759690217614e - 11
higd2a	3.34672433646154e - 15	0.543146483761134	0.258	0.286	6.78180219540566e - 11
ENSDARG00000054645 - si:ch211 - 51c14.1	3.35183145683489e - 15	0.853286025589136	0.232	0.104	6.79215126413022e - 11
ENSDARG00000043511 - prdx6	3.43511898444682e - 15	0.421080448726354	0.374	0.476	6.96092511008305e - 11
esama	3.56681033023906e - 15	0.679121660532833	0.316	0.257	7.22778445319643e - 11
bahcc1a	3.8110755381814e - 15	0.456697344662214	0.361	0.441	7.72276347057078e - 11
osbpl3b	3.82196214348161e - 15	0.810239115403183	0.194	0.104	7.74482408755114e - 11
cux1a	3.89218255503264e - 15	0.27495619198821	0.194	0.304	7.88711872951815e - 11
fam76b	3.94884665031847e - 15	0.420778612037108	0.155	0.239	8.00194285220535e - 11
sh3glb1b	3.96895231889348e - 15	0.556405908216592	0.187	0.196	8.04268497900575e - 11
crim1	3.98249863819547e - 15	0.416991272989133	0.297	0.398	8.0701352404393e - 11
cyth1b	4.11365893427404e - 15	0.282675002764069	0.123	0.219	8.33591846441291e - 11
prkar1ab	4.42427243032151e - 15	0.652042429567888	0.284	0.276	8.96534565280351e - 11
ENSDARG00000036096 - smad3a	4.66278160422138e - 15	0.263344856495582	0.31	0.449	9.44866064279421e - 11
ENSDARG00000070721 - vdrb	4.95222118517931e - 15	0.374665281906748	0.335	0.443	1.00351810096474e - 10
tpm4a	4.9541856253573e - 15	0.79083870478261	0.703	0.579	1.0039161751224e - 10
ENSDARG00000013979 - ndfip1	5.12244327546227e - 15	0.321032574712411	0.458	0.591	1.03801190533967e - 10
ENSDARG00000052020 - cmtm4	5.12347753253526e - 15	0.555391046148206	0.194	0.19	1.03822148719295e - 10
rock2a	5.12783892325689e - 15	0.448080023609934	0.187	0.246	1.03910527940878e - 10
grpel2	5.16137390293639e - 15	0.37051327120827	0.194	0.257	1.04590080769103e - 10
ENSDARG00000009136 - tp53bp2a	5.2136003039414e - 15	0.314880092942719	0.258	0.367	1.05648396559069e - 10
nfat5a	5.36340442211031e - 15	0.286585223703975	0.09	0.17	1.08684027209643e - 10
znf395b	5.45720456963719e - 15	0.455476260114858	0.316	0.388	1.10584793399128e - 10
ubald1a	5.77208171517442e - 15	0.438580927783254	0.232	0.28	1.16965463876294e - 10
cebpb	5.89194040615208e - 15	0.98484370225831	0.181	0.073	1.19394280390266e - 10
ENSDARG00000071046 - bbip1	6.44124117305489e - 15	0.414682925471032	0.2	0.241	1.30525311130784e - 10
csnk1g2a	6.56068095663031e - 15	0.477534715551989	0.271	0.316	1.32945638905157e - 10
itgam	6.9567592089697e - 15	0.767130104437673	0.161	0.045	1.40971768610562e - 10
litaf	6.96629570584436e - 15	0.465218557485579	0.31	0.385	1.4116501618323e - 10
ENSDARG00000038743 - copb2	7.1461748346339e - 15	0.281515760038217	0.219	0.322	1.44810086849021e - 10
col6a4a	7.23818873200574e - 15	0.886202706245277	0.129	0.046	1.46674656465364e - 10
ENSDARG00000040853 - shoc2	7.8684303497565e - 15	0.25357035108451	0.219	0.336	1.59445872607466e - 10
tgm1l1	8.26832959489432e - 15	0.452679211161878	0.135	0.112	1.67549430910939e - 10
pak2a	8.38481168135582e - 15	0.355560840553381	0.174	0.243	1.69909823910994e - 10
si:dkey - 7j14.6	8.68373572589601e - 15	0.753571267729889	0.755	0.698	1.75967220749557e - 10
smad3b	8.9031355227706e - 15	0.697547952327643	0.342	0.32	1.80413138233423e - 10
PPP1CA	9.80223195854252e - 15	0.362664152681926	0.219	0.302	1.98632428407906e - 10
ENSDARG00000037363 - dennd2b	9.88862414657579e - 15	0.601758586533152	0.194	0.199	2.00383079706212e - 10
zbtb16a	1.02702597944604e - 14	0.778874842418799	0.432	0.397	2.08116544474946e - 10
phactr2	1.15288072265166e - 14	0.38101827485649	0.148	0.217	2.33619749638133e - 10
nectin3b	1.17201848850805e - 14	0.549861834743284	0.174	0.158	2.37497826511272e - 10
cbx8a	1.172525482352e - 14	0.538160969150284	0.161	0.182	2.3760056374381e - 10
irs2b	1.17593699310892e - 14	0.596053083624862	0.213	0.226	2.38291872283591e - 10
ENSDARG00000104177 - cpne3	1.19220432466725e - 14	0.267469750720757	0.277	0.409	2.41588284350572e - 10
ehbp1l1b	1.38888905936128e - 14	0.677211454195323	0.213	0.162	2.81444478988969e - 10
pkma	1.45712051095474e - 14	0.585430978057731	0.69	0.717	2.95270900339869e - 10
si:ch211 - 191c10.1	1.49911965703097e - 14	1.04820092114085	0.226	0.083	3.03781607300756e - 10
PLCB4	1.57680357683887e - 14	0.985021581800126	0.219	0.066	3.19523476810629e - 10
PLEKHH3	1.57732182634392e - 14	0.57202850360848	0.2	0.166	3.19628494890331e - 10
zgc:110339	1.5793323280451e - 14	0.364036182043646	0.297	0.408	3.20035902955059e - 10
CDPF1	1.60451462640232e - 14	0.502963194695012	0.155	0.189	3.25138843894165e - 10
epn2	1.60807268921145e - 14	0.554830034499749	0.226	0.208	3.25859849741808e - 10
ENSDARG00000035869 - azin1b	1.6197707146479e - 14	0.318291904655293	0.335	0.447	3.2823033761625e - 10
hmcn1	1.62517594169659e - 14	0.817340559284253	0.181	0.037	3.29325652825396e - 10
snap23.1	1.65162996241875e - 14	0.2641036751647	0.226	0.348	3.34686295584535e - 10
stard3nl	1.68987963990957e - 14	0.297726370606845	0.148	0.197	3.42437210231275e - 10
nrip1a	1.83707871242915e - 14	0.760093364502862	0.206	0.123	3.72265630286643e - 10
si:ch211 - 132g1.3	1.8584975643314e - 14	0.335164944014239	0.316	0.403	3.76605946436114e - 10
jund	1.91529087871891e - 14	0.335860666567047	0.284	0.377	3.88114543663601e - 10
ENSDARG00000033450 - nkap	1.92814838388648e - 14	0.258718671556719	0.258	0.381	3.90719988510757e - 10
zgc:77375	1.98615577308236e - 14	0.67265263303547	0.155	0.091	4.0247460585741e - 10
tcf25	2.26152437717172e - 14	0.380161597726462	0.174	0.237	4.58275299790077e - 10
ENSDARG00000054597 - cnot6l	2.29408974074994e - 14	0.332682066127489	0.129	0.201	4.64874345065568e - 10
ralba	2.4991323947609e - 14	0.613798327231402	0.219	0.189	5.0642418847435e - 10
ENSDARG00000025033 - stx5a	2.52801854614397e - 14	0.346633969985176	0.168	0.221	5.12277678190615e - 10
ENSDARG00000061242 - tuft1a	2.6106391692594e - 14	0.532949654422778	0.387	0.514	5.29019921258726e - 10
mmp14a	2.66290390229873e - 14	0.918841049120447	0.265	0.099	5.39610846761815e - 10
ENSDARG00000000943 - dzip1	2.97321734917947e - 14	0.535081316608413	0.181	0.126	6.02492763637728e - 10
pik3r3a	3.02371060575259e - 14	0.431197804539961	0.271	0.326	6.12724717149705e - 10
mapk14b	3.06199389875301e - 14	0.384234648613452	0.245	0.29	6.2048244364331e - 10
selenoh	3.10664773172548e - 14	0.404412696842875	0.2	0.28	6.29531096356851e - 10
per1a	3.1496640866354e - 14	0.278177312916824	0.271	0.397	6.38247930515798e - 10
ptger1a	3.25119406843382e - 14	0.649765236080003	0.129	0.031	6.58821966027429e - 10
ENSDARG00000026052 - ccdc3a	3.25614140998573e - 14	0.64627578993631	0.148	0.107	6.59824495319509e - 10
nfkbiab	3.32625387507228e - 14	0.722214062981446	0.581	0.642	6.74032085244646e - 10
ENSDARG00000005989 - rgl1	3.37382735902935e - 14	0.399687192016499	0.271	0.385	6.83672376033708e - 10
ccnt1	3.42763062778695e - 14	0.332793867309113	0.097	0.152	6.94575070414747e - 10
ENSDARG00000040841 - adra2a	3.45835859685532e - 14	0.988764973777477	0.219	0.072	7.00801786066761e - 10
zgc:66433	3.54792729890913e - 14	0.862572260967142	0.387	0.213	7.18951987850947e - 10
tmem59	3.5781151825861e - 14	0.315631243156956	0.194	0.282	7.25069260599247e - 10
ddah2	3.60524963635045e - 14	0.387369027570245	0.187	0.24	7.30567786310055e - 10
ENSDARG00000015978 - COX5B	3.90357955969192e - 14	0.311549871820671	0.594	0.724	7.9102136197597e - 10
mt - nd4l	3.93952147769773e - 14	0.330082640794996	0.606	0.739	7.98304632240668e - 10
ddx61	4.06015039525836e - 14	0.306820834730947	0.316	0.427	8.22748876095154e - 10
gtf2f2a	4.07403386753228e - 14	0.268409762775867	0.161	0.268	8.25562222916741e - 10
ezh1	4.11219132623617e - 14	0.312636947382932	0.206	0.298	8.33294450348498e - 10
nck2a	4.14454395053399e - 14	0.981325486984978	0.226	0.074	8.39850386136207e - 10
C7H20orf27	4.22367254528154e - 14	0.588671082388209	0.135	0.085	8.55885004575851e - 10
gas2l3	4.34233721590364e - 14	0.989793618258316	0.232	0.117	8.79931213430713e - 10
ENSDARG00000018966 - cyb5r1	4.34556054793469e - 14	0.443206649005428	0.135	0.153	8.80584389433486e - 10
mef2cb	4.50964916984514e - 14	0.8092175970599	0.4	0.318	9.13835307777418e - 10
ENSDARG00000008026 - niban2b	4.55410836694384e - 14	0.783564385811142	0.277	0.175	9.22844519477501e - 10
lrp10	4.91596872779296e - 14	0.420563247472474	0.258	0.321	9.96171902999966e - 10
foxp1a	4.97007985232704e - 14	0.379167271202792	0.174	0.231	1.00713698127555e - 09
ctsa	5.01173720987965e - 14	0.634989288677368	0.187	0.142	1.01557842821001e - 09
sorbs3	5.26400850642938e - 14	0.712729364645655	0.161	0.073	1.06669868374285e - 09
ctnna1	5.34626666946096e - 14	0.364758397298808	0.394	0.486	1.08336747789957e - 09
capns1a	5.51085581809795e - 14	0.597564486620786	0.406	0.351	1.11671982297937e - 09
mical2b	5.53990527997764e - 14	0.902319039122275	0.213	0.071	1.12260640593467e - 09
ENSDARG00000002644 - rgs5a	5.84306615627846e - 14	0.993049191306221	0.342	0.218	1.18403892590827e - 09
mt - nd1	5.883877671516e - 14	0.316947224856091	0.626	0.746	1.192308971356e - 09
ENSDARG00000071378 - micos13	5.92026445797992e - 14	0.270665377040173	0.148	0.234	1.19968238976505e - 09
ldlrad3	6.0576146189278e - 14	0.475901243465817	0.187	0.204	1.22751502637953e - 09
irf2bp1	6.63854964675632e - 14	0.341718402643063	0.168	0.245	1.3452357004187e - 09
ENSDARG00000098984 - pid1	6.66268402428078e - 14	0.548274843605637	0.148	0.124	1.35012629068026e - 09
pacsin3	7.19301295284556e - 14	0.63157620637672	0.219	0.16	1.45759214476463e - 09
ctnnb1	7.20816898551221e - 14	0.303908349658748	0.581	0.693	1.46066336322419e - 09
pik3c2a	7.4425361214691e - 14	0.412514111591321	0.239	0.301	1.5081555196545e - 09
napsa	7.74097483569412e - 14	0.82220883595039	0.219	0.102	1.56863114070506e - 09
btbd11a	8.00642764045054e - 14	0.748056819533413	0.181	0.075	1.6224224970609e - 09
her15.1	8.01389281623169e - 14	1.25773232263154	0.277	0.142	1.62393524028119e - 09
vhl	8.10273426963155e - 14	0.312098772141642	0.194	0.276	1.64193807239814e - 09
flna	8.19538193682859e - 14	0.587770169294521	0.381	0.369	1.66071219567895e - 09
ndufa7	8.36259832532316e - 14	0.433266102553188	0.168	0.202	1.69459692464348e - 09
cpne1	8.53362211831502e - 14	0.296123923332488	0.361	0.465	1.72925318605536e - 09
cry1a	8.66081863902989e - 14	0.305467470134852	0.639	0.781	1.75502828901302e - 09
ypel5	8.86628426489995e - 14	0.297709478431671	0.194	0.293	1.79666384343932e - 09
pgfb	9.04638125796225e - 14	1.08244868779672	0.181	0.036	1.83315869811347e - 09
uqcrfs1	1.09801287685028e - 13	0.352543736531988	0.335	0.376	2.22501329364941e - 09
ube2a	1.102073314952e - 13	0.349554161712331	0.187	0.26	2.23324136541874e - 09
plekha8	1.10695241692189e - 13	0.512881116770155	0.168	0.162	2.24312837765051e - 09
ENSDARG00000044254 - anxa3b	1.13240290779495e - 13	0.465743311539686	0.439	0.478	2.29470125235568e - 09
ZNF512B	1.24316072667401e - 13	0.421808062492814	0.168	0.183	2.51914089653222e - 09
slain2	1.25425287977824e - 13	0.541527848680503	0.168	0.151	2.54161803558263e - 09
pdlim1	1.33714784916388e - 13	0.587041997679297	0.213	0.189	2.70959640154569e - 09
ndufv2	1.34204418052867e - 13	0.32645655431255	0.245	0.326	2.7195183274233e - 09
stx12	1.36810125656315e - 13	0.287703899020116	0.206	0.285	2.77232038629958e - 09
prpf38b	1.37222463899655e - 13	0.418547458900762	0.168	0.224	2.7806760084626e - 09
runx1	1.42837725750626e - 13	0.701635922360103	0.135	0.046	2.89446367461068e - 09
crfb4	1.43966257682767e - 13	0.809813583305595	0.284	0.168	2.91733224568359e - 09
zfyve21	1.4404103000578e - 13	0.282376873678655	0.168	0.255	2.91884743203713e - 09
ENSDARG00000076742 - cyth1a	1.44918646110691e - 13	0.408785131486285	0.303	0.374	2.93663144478704e - 09
fam177a1	1.47394218773853e - 13	0.432597726921115	0.168	0.197	2.98679644923336e - 09
idh2	1.5863729837964e - 13	0.553659039320741	0.174	0.164	3.21462621436502e - 09
soul3	1.62792592702833e - 13	0.38681876469825	0.161	0.203	3.29882909853021e - 09
ENSDARG00000045706 - tspan9b	1.67014414514312e - 13	0.341781564760011	0.323	0.429	3.38438009571803e - 09
tob1b	1.70952847312867e - 13	0.254895778250086	0.419	0.545	3.46418849794793e - 09
zgc:162698	1.71484521161616e - 13	0.476037302782762	0.187	0.183	3.47496233681898e - 09
slc48a1a	1.87657322931596e - 13	0.276053218524148	0.187	0.266	3.80268799188587e - 09
dnajc1	1.98353076720345e - 13	0.292996922644057	0.181	0.3	4.01942674666107e - 09
si:ch1073 - 392o20.2	2.01908396354646e - 13	0.378958786046803	0.232	0.345	4.09147174373055e - 09
cope	2.08584120147757e - 13	0.283299603377033	0.219	0.322	4.22674861067415e - 09
tmem30aa	2.09409005729311e - 13	0.301329664069491	0.245	0.349	4.24346409209875e - 09
tesk2	2.10343615951415e - 13	0.463850594004342	0.2	0.209	4.26240303363946e - 09
inpp5ka	2.15720683733647e - 13	0.622921552765251	0.2	0.162	4.37136393517862e - 09
ppp2r2d	2.17155389301585e - 13	0.336579903388849	0.271	0.35	4.40043680880732e - 09
nr1d1	2.24864950690707e - 13	0.858338805125153	0.665	0.6	4.55666336079648e - 09
rtn3	2.33059939438175e - 13	0.481783131807242	0.503	0.568	4.72272661277517e - 09
nav2b	2.33825023707462e - 13	0.551061290766422	0.148	0.117	4.73823028040802e - 09
atp5mc3b	2.83934455946184e - 13	0.469372338604895	0.735	0.799	5.75364781529348e - 09
kmt2e	2.95758941353488e - 13	0.258036276468617	0.161	0.262	5.99325918758709e - 09
rnaseka	3.23359819261842e - 13	0.562106233645111	0.181	0.164	6.55256337752196e - 09
id3	3.43821422242606e - 13	0.328034066090927	0.342	0.492	6.96719730032417e - 09
si:dkey - 253d23.4	3.6524278018113e - 13	0.44872807288724	0.239	0.285	7.40127969759041e - 09
arl1	3.68034360832492e - 13	0.379051055449669	0.135	0.146	7.45784828790962e - 09
nrarpb	3.7262314981099e - 13	0.307062587352751	0.155	0.218	7.5508355077699e - 09
ndfip1l	3.85787362440961e - 13	0.257293654004272	0.4	0.53	7.81759511250363e - 09
lpp	4.01225341994055e - 13	0.707530827028316	0.4	0.272	8.13043033016752e - 09
ENSDARG00000076763 - sp2	4.09422337329929e - 13	0.250737663382826	0.161	0.242	8.29653424365369e - 09
impdh1b	4.4678594104209e - 13	0.470512221835478	0.084	0.11	9.0536703092769e - 09
mxd4	4.47558792595702e - 13	0.430059512108921	0.239	0.277	9.06933137315931e - 09
CABZ01074307.1	4.49708441462683e - 13	0.285400265214478	0.394	0.496	9.11289185779982e - 09
ENSDARG00000006456 - pdgfrl	4.56687575926604e - 13	0.566959112049467	0.116	0.069	9.25431703857671e - 09
pkib	4.59976355637724e - 13	0.602953067783081	0.161	0.152	9.32096087064284e - 09
ENSDARG00000062081 - tbc1d1	4.66903846437578e - 13	0.701131111696534	0.148	0.074	9.46133954421108e - 09
atp5pb	4.90913674922596e - 13	0.333866936165337	0.523	0.624	9.94787470863148e - 09
flr	5.16753215902061e - 13	0.394943863842641	0.142	0.164	1.04714871670394e - 08
ankrd6b	5.19905558264861e - 13	0.278205819072043	0.148	0.225	1.05353662326792e - 08
ENSDARG00000058088 - aifm1	5.2191075065371e - 13	0.30594432940742	0.084	0.137	1.05759994512468e - 08
ENSDARG00000060729 - trim8b	5.46557229423627e - 13	0.361426965646373	0.219	0.272	1.10754356970404e - 08
bnip3lb	5.54256119394982e - 13	0.422432336815399	0.355	0.424	1.12314460034199e - 08
zswim5	5.74734863680008e - 13	0.368562594648445	0.265	0.337	1.16464272776117e - 08
eif1	5.97322282526333e - 13	0.326378874166207	0.742	0.84	1.21041387331136e - 08
bcl2a	6.0159670727384e - 13	0.524694296582691	0.29	0.299	1.21907556761971e - 08
trim69	6.27714307961408e - 13	0.646256467941346	0.265	0.24	1.272000273653e - 08
efcc1	6.31253268363934e - 13	0.521901449066204	0.194	0.157	1.27917162301268e - 08
ENSDARG00000102832 - baz1b	6.48574878473264e - 13	0.419254467945019	0.277	0.37	1.31427213373822e - 08
cox4i1	6.65250726654581e - 13	0.311622096762789	0.652	0.777	1.34806407249284e - 08
cd151l	6.69901059566302e - 13	0.281721367753443	0.09	0.154	1.35748750710515e - 08
si:ch211 - 212k18.8	6.83394499430613e - 13	0.626338666256335	0.187	0.12	1.38483061364619e - 08
mych	6.84774480533345e - 13	0.341588541879466	0.2	0.31	1.38762700735277e - 08
gfra4b	7.11043991352865e - 13	0.736942751150951	0.123	0.03	1.44085954407744e - 08
si:ch211 - 15b10.6	7.18356533232462e - 13	0.51107242856514	0.181	0.186	1.45567767894226e - 08
kctd10	7.26330689870768e - 13	0.287575053588661	0.142	0.224	1.47183650995412e - 08
ENSDARG00000002945 - bgnb	7.64153825260987e - 13	0.973309906785934	0.297	0.197	1.54848131150886e - 08
ENSDARG00000044225 - si:dkey - 27b3.2	7.99552877726966e - 13	0.262830865733537	0.174	0.262	1.62021395142592e - 08
aldoaa	7.99902611853855e - 13	0.273943344186221	0.716	0.851	1.62092265266065e - 08
ppargc1b	8.0581262401164e - 13	0.563397063531892	0.194	0.227	1.63289870129719e - 08
wbp1lb	8.32922231672425e - 13	0.356268513914354	0.168	0.216	1.687833610261e - 08
erf	8.64871242216114e - 13	0.285864440709357	0.142	0.231	1.75257508522673e - 08
cox7a2a	8.67248598182279e - 13	0.402277808432971	0.342	0.381	1.75739255935657e - 08
ttpa	8.97877237996669e - 13	0.540153965633571	0.187	0.148	1.81945843507645e - 08
atp1a1a.1	9.09870144909849e - 13	0.520292246279142	0.426	0.479	1.84376086164532e - 08
rassf8b	9.11922308827753e - 13	0.533568183000237	0.181	0.19	1.84791936660856e - 08
pdcd6	9.34957124460521e - 13	0.493594196935611	0.213	0.194	1.8945971170068e - 08
ENSDARG00000045147 - tmem184ba	9.56033637729663e - 13	0.289419183265529	0.084	0.111	1.93730656349539e - 08
pla2r1	1.01938506222539e - 12	0.494613215489143	0.181	0.127	2.06568189009353e - 08
dhrs13a.3	1.04393104549471e - 12	0.393266801146404	0.277	0.357	2.11542187059048e - 08
pdhb	1.04945380815968e - 12	0.313855486317811	0.265	0.374	2.12661319685477e - 08
znf106a	1.09014883602683e - 12	0.425465097788006	0.148	0.165	2.20907760132478e - 08
ENSDARG00000041348 - cyp19a1a	1.14071569211065e - 12	1.22783362079042	0.174	0.037	2.31154627849303e - 08
sertad2a	1.17061850604371e - 12	0.681044562650367	0.168	0.069	2.37214134064697e - 08
ENSDARG00000003811 - plxnb2a	1.24163677586654e - 12	0.540687021706312	0.168	0.156	2.51605276261596e - 08
wasf2	1.27890793546414e - 12	0.481551418238842	0.239	0.234	2.59157904042452e - 08
man2a1	1.32856941902565e - 12	0.664224029180091	0.168	0.121	2.69221307071358e - 08
trpv4	1.36408519121266e - 12	0.572295483451203	0.11	0.014	2.76418223147334e - 08
tnfrsf1a	1.3714858202723e - 12	0.522837173468883	0.174	0.19	2.77917886619978e - 08
rab1ab	1.46132695677118e - 12	0.399250116003216	0.258	0.325	2.96123294520111e - 08
aatka	1.52579607871786e - 12	0.39480006190156	0.2	0.223	3.09187317391386e - 08
cthrc1b	1.55238195163986e - 12	0.857255875637361	0.129	0.025	3.14574678680301e - 08
srebf2	1.59769534709099e - 12	0.315292856851166	0.206	0.278	3.23756985134517e - 08
rbms2a	1.68183614651707e - 12	0.364041749978321	0.323	0.41	3.4080727673022e - 08
pxnb	1.70020404736077e - 12	0.289462695326409	0.11	0.154	3.44529348157186e - 08
jpt1b	1.72080998440439e - 12	0.268409193955018	0.361	0.469	3.48704935239706e - 08
cry5	1.74681339607617e - 12	0.298695424079225	0.219	0.299	3.53974266580874e - 08
grb10a	1.77191938036255e - 12	0.329496699615176	0.174	0.267	3.59061743236667e - 08
ENSDARG00000061226 - timp2a	1.95205661754595e - 12	0.439750169353573	0.348	0.432	3.95564752979511e - 08
kat2b	2.10390678722154e - 12	0.333847147541325	0.252	0.319	4.26335671362574e - 08
ankib1b	2.15781855451524e - 12	0.537434937809055	0.271	0.232	4.37260351886968e - 08
nfu1	2.29898081698177e - 12	0.250007110144854	0.11	0.184	4.65865472753185e - 08
agtr1a	2.32252373465653e - 12	0.670560805251748	0.142	0.025	4.706362095908e - 08
nt5dc2	2.3304596446271e - 12	0.385816997577897	0.258	0.339	4.72244342387236e - 08
selenok	2.3551162430059e - 12	0.36395902345012	0.297	0.357	4.77240755482715e - 08
pgghg	2.47024553113971e - 12	0.665167330986968	0.168	0.083	5.00570554430151e - 08
sh3bgrl	2.48619356877737e - 12	0.434398381333109	0.194	0.23	5.03802264777046e - 08
ppdpfb	2.55279589999698e - 12	0.571858349867838	0.865	0.895	5.17298561175387e - 08
mt - atp6	2.59130330099105e - 12	0.357170102109751	0.806	0.885	5.25101700912826e - 08
ENSDARG00000023214 - mob2a	2.60548256241806e - 12	0.585850657782358	0.187	0.136	5.27974986448395e - 08
si:ch211 - 87m7.2	2.63642192400148e - 12	0.395914318774253	0.135	0.146	5.34244538679659e - 08
dcaf12	2.66042867980395e - 12	0.433789974982533	0.155	0.159	5.39109267675473e - 08
actn4	2.67411956914354e - 12	0.258392895420268	0.439	0.538	5.41883589491247e - 08
adka	2.71320649159192e - 12	0.41889423584397	0.161	0.186	5.49804163456187e - 08
ENSDARG00000062123 - agap1	2.72041218118143e - 12	0.327207655656047	0.239	0.319	5.51264324394605e - 08
baz2ba	2.74893953138145e - 12	0.324072357065918	0.348	0.448	5.57045106639136e - 08
ENSDARG00000021855 - arnt	2.80868905110743e - 12	0.32677242398188	0.135	0.165	5.6915274931641e - 08
sdr16c5b	2.90579942650974e - 12	0.271868381880104	0.194	0.273	5.88831195787934e - 08
MARK4	2.96094291679322e - 12	0.27559000606814	0.135	0.206	6.00005472658979e - 08
pkd1a	2.96262414735091e - 12	0.546529284128588	0.155	0.121	6.00346157219189e - 08
ENSDARG00000045105 - foxn2b	3.02483098860206e - 12	0.316683543244925	0.09	0.158	6.12951751530321e - 08
ell	3.13327466299385e - 12	0.529313098192374	0.206	0.232	6.34926777709074e - 08
si:ch211 - 218g4.2	3.16897367761639e - 12	0.748761491910976	0.226	0.138	6.42160826032186e - 08
si:dkey - 40c11.2	3.19668047194967e - 12	0.366619166278304	0.213	0.276	6.47775330835881e - 08
gorasp2	3.21394623983499e - 12	0.355761988395236	0.168	0.221	6.51274066040162e - 08
CABZ01058721.1	3.27036791023937e - 12	0.42805493690863	0.116	0.14	6.62707353330905e - 08
ddit3	3.48912379753391e - 12	0.671211107806582	0.342	0.338	7.07036046332272e - 08
lrch3	3.49045819328464e - 12	0.273711583873017	0.213	0.297	7.07306448287199e - 08
f10	3.52128962546245e - 12	0.593786110621842	0.239	0.21	7.1355412970371e - 08
lonrf1	3.64866855343574e - 12	0.269973644912166	0.2	0.299	7.39366195668218e - 08
spry4	3.74367008098207e - 12	0.604921113881217	0.284	0.312	7.58617305210206e - 08
vegfaa	3.80150908837922e - 12	0.513436435020988	0.155	0.17	7.70337801669165e - 08
rc3h2	4.19876792772872e - 12	0.388952067468278	0.2	0.216	8.50838332874949e - 08
actb2	4.29443478873879e - 12	0.548810417146985	1	0.986	8.70224265590029e - 08
zfhx3	4.31044451899766e - 12	0.854191835619005	0.342	0.205	8.73468477329685e - 08
pgk1	4.35871996333639e - 12	0.26402537090104	0.303	0.409	8.83251013370486e - 08
RAPH1	4.65317022603485e - 12	0.662430111328154	0.316	0.253	9.42918414603701e - 08
mt - nd5	4.65782481616298e - 12	0.373897637633292	0.671	0.754	9.43861620747266e - 08
gid8b	4.67305806588186e - 12	0.314169042418676	0.097	0.132	9.469484864703e - 08
ctif	4.77731278725628e - 12	0.27917362876202	0.142	0.216	9.68074663209613e - 08
march5l	4.88053412935852e - 12	0.299275836125073	0.135	0.197	9.8899143597321e - 08
ap2s1	4.89635897666596e - 12	0.429693275181327	0.316	0.379	9.9219818303159e - 08
cox4i2	4.97393079196631e - 12	0.502007406425331	0.529	0.542	1.00791733568405e - 07
dhrs13l1	5.03100416365042e - 12	0.634767184012389	0.219	0.141	1.01948268372212e - 07
snx25	5.04602982448339e - 12	0.444462151382492	0.129	0.163	1.02252748363331e - 07
pik3r1	5.24751587533488e - 12	0.259876121447173	0.329	0.437	1.06335661697786e - 07
ahnak	5.3214208570795e - 12	0.648622469955503	0.755	0.609	1.07833272247859e - 07
lgmn	5.6168663379748e - 12	0.496912415878052	0.239	0.245	1.13820179472721e - 07
foxo3b	6.26588123127846e - 12	0.47450012587176	0.413	0.478	1.26971817270627e - 07
sik1	6.33375742075458e - 12	0.904989008455984	0.458	0.347	1.28347260374171e - 07
snapc4	6.4738922603128e - 12	0.324582289341831	0.071	0.119	1.31186952762979e - 07
ENSDARG00000027611 - cavin2a	6.49621005737717e - 12	0.805949560862641	0.161	0.054	1.31639200602691e - 07
hsd17b12b	6.53458464256888e - 12	0.302151642427128	0.129	0.201	1.32416823197016e - 07
gpr142	6.70804807719242e - 12	0.744258373106651	0.123	0.024	1.35931886236227e - 07
ppm1bb	6.79026505839171e - 12	0.298530336012549	0.277	0.372	1.3759793114325e - 07
hmgb1b	6.89673282768261e - 12	0.351386744769231	0.548	0.611	1.3975539402016e - 07
klf8	7.06478973660178e - 12	0.294395137765297	0.181	0.253	1.43160899222499e - 07
tcf7l1b	7.23049384304797e - 12	0.297469016570599	0.174	0.242	1.46518727235524e - 07
anxa13	7.77926720140352e - 12	0.516917267948033	0.574	0.598	1.57639070569241e - 07
si:ch211 - 284f22.3	7.90300069830884e - 12	0.403262969516409	0.503	0.532	1.6014640615053e - 07
nipbla	8.09126256585479e - 12	0.285416694233509	0.206	0.278	1.63961344634481e - 07
sesn1	8.10655109161758e - 12	0.633861490363779	0.871	0.763	1.64271151320539e - 07
ENSDARG00000020009 - bmp2k	8.55439903655145e - 12	0.469861515573175	0.277	0.283	1.73346342076679e - 07
mapre3b	8.92236837425025e - 12	0.407921662092833	0.181	0.187	1.80802872735807e - 07
rab27a	9.11911468247508e - 12	0.530189826578309	0.174	0.168	1.84789739925675e - 07
cry4	9.56308476253308e - 12	0.510420329281082	0.116	0.099	1.9378634962797e - 07
trim3a	1.0058025217047e - 11	0.422081281687293	0.174	0.213	2.0381582299824e - 07
capn2a	1.01811349181129e - 11	0.560999397781623	0.155	0.047	2.06310517980639e - 07
lims2	1.02489797138882e - 11	0.619314501708038	0.103	0.026	2.0768532492223e - 07
egfra	1.04944891457024e - 11	0.309983612203951	0.29	0.385	2.12660328048513e - 07
ENSDARG00000002642 - sh3gl1b	1.06131343214193e - 11	0.334270364613582	0.155	0.193	2.15064553889242e - 07
nav3	1.06374838558928e - 11	0.62326140669855	0.135	0.102	2.15557972855812e - 07
slc44a2	1.1966705108575e - 11	0.289556844204412	0.258	0.333	2.42493312320164e - 07
daam1a	1.28924733361384e - 11	0.404277730825125	0.265	0.303	2.61253079683508e - 07
si:ch1073 - 429i10.3	1.33487134083415e - 11	0.272345693437078	0.665	0.773	2.70498328506633e - 07
kcnq5a	1.35040380629864e - 11	0.662567221557261	0.148	0.06	2.73645827308357e - 07
CABZ01088025.1	1.39691866464627e - 11	0.703953233747302	0.116	0.023	2.83071598203921e - 07
ENSDARG00000030514 - acsl1a	1.40364558323706e - 11	0.445989443012021	0.135	0.108	2.84434740987158e - 07
CRACD	1.51303579873437e - 11	0.734367711465571	0.232	0.166	3.06601574255532e - 07
ptpn11a	1.69230263275341e - 11	0.287214843472197	0.129	0.2	3.42928205501152e - 07
emp2	1.71899318005635e - 11	0.575230895418717	0.284	0.244	3.48336778006619e - 07
vps4b	1.75596826583849e - 11	0.345453790644595	0.265	0.35	3.55829409389512e - 07
ENSDARG00000033182 - arl4ab	1.81866986781923e - 11	0.632838455253409	0.361	0.36	3.68535262014888e - 07
tbx15	1.90184520767663e - 11	0.652384750403646	0.129	0.023	3.85389912883593e - 07
si:dkey - 266m15.6	1.93901481906785e - 11	0.596609774394691	0.161	0.073	3.92921962935909e - 07
tsr3	1.97051504504791e - 11	0.265503421207545	0.058	0.134	3.99305168728507e - 07
anxa4	1.98917116014481e - 11	0.325192268899082	0.187	0.241	4.03085643891744e - 07
opa1	1.98938027541089e - 11	0.26428024503937	0.142	0.227	4.03128019009263e - 07
laptm4a	2.12845837960328e - 11	0.258340591824737	0.445	0.552	4.31310806042809e - 07
foxj2	2.12884863423791e - 11	0.329480917594945	0.129	0.177	4.31389887241971e - 07
hnrnpk	2.24564186519936e - 11	0.291157682504473	0.226	0.305	4.55056867563999e - 07
cdv3	2.25135863296747e - 11	0.326177225126586	0.226	0.313	4.56215313384528e - 07
ksr1b	2.31059377389777e - 11	0.270289172456415	0.174	0.233	4.68218722342644e - 07
apbb2b	2.32176961679887e - 11	0.532383720968328	0.31	0.3	4.70483395148122e - 07
npc2	2.41336122515793e - 11	0.252037820665742	0.271	0.38	4.89043518666003e - 07
selenom	2.50351433818486e - 11	0.617732955820805	0.148	0.089	5.0731214548978e - 07
inpp4b	2.51104901778934e - 11	0.613008518796298	0.181	0.118	5.08838972964833e - 07
parvaa	2.52599047083169e - 11	0.256747791635229	0.2	0.295	5.11866709009334e - 07
osbpl5	2.54217192934888e - 11	0.543394836094428	0.219	0.191	5.15145719763256e - 07
si:ch211 - 178n15.1	2.61945001483686e - 11	0.402670858287347	0.142	0.177	5.30805351006542e - 07
si:ch211 - 147a11.3	2.63936017287622e - 11	0.386837374510317	0.123	0.154	5.34839945431638e - 07
peak1	2.69885683102493e - 11	0.670138084863972	0.232	0.183	5.46896348238892e - 07
rbms1a	2.73209062596353e - 11	0.322499114352723	0.155	0.213	5.5363084444525e - 07
mark2b	2.744710107387e - 11	0.310256628164348	0.142	0.215	5.56188056160901e - 07
kank3	2.79046876125432e - 11	0.555896041316798	0.323	0.258	5.65460589780575e - 07
ENSDARG00000053708 - ghrhrb	2.90855847201686e - 11	0.608105748303928	0.103	0.023	5.89390288769497e - 07
waslb	2.92244892492977e - 11	0.324687105459237	0.129	0.177	5.92205050147768e - 07
ano5b	2.93592948629261e - 11	0.719931732600245	0.432	0.328	5.94936751102334e - 07
snrkb	2.95992406401602e - 11	0.533235136357329	0.329	0.366	5.99799012332207e - 07
plpp3	3.02564406721214e - 11	0.264740315325075	0.071	0.217	6.13116513779869e - 07
tex261	3.1939344253193e - 11	0.303270675316367	0.09	0.117	6.47218871946704e - 07
zcchc24	3.20287172320709e - 11	0.421222416867367	0.142	0.162	6.49029925990684e - 07
myo18ab	3.21273647951633e - 11	0.271675304641778	0.394	0.538	6.51028920209189e - 07
med15	3.36245045969511e - 11	0.260320296221576	0.168	0.241	6.81366961152618e - 07
pdlim5b	3.38221070700729e - 11	0.50371828307664	0.161	0.129	6.85371177667958e - 07
mhc1zea	3.44525051591562e - 11	0.351398739953479	0.368	0.466	6.98145564545141e - 07
dnajb14	3.49535209397514e - 11	0.520481475475504	0.116	0.098	7.08298148323122e - 07
ENSDARG00000070735 - rnd2	3.54722855966968e - 11	0.527496243131341	0.123	0.036	7.18810395331463e - 07
oaz2b	3.63807706409642e - 11	0.547112731829889	0.226	0.201	7.37219936268498e - 07
zgc:165573	3.73751606319211e - 11	0.482767073019395	0.116	0.083	7.57370255045249e - 07
mhc1zba	3.79768569770631e - 11	0.425360192919156	0.71	0.634	7.69563029783207e - 07
rab12	3.85110012693979e - 11	0.279902662061675	0.142	0.208	7.80386929723078e - 07
sqstm1	4.02167417199321e - 11	0.345843625071454	0.4	0.473	8.14952054212705e - 07
mafk	4.03798752572298e - 11	0.311616557314578	0.148	0.192	8.18257792212504e - 07
rab6a	4.03861885428871e - 11	0.290564752094989	0.219	0.324	8.18385724633064e - 07
marcksl1b	4.09114659500806e - 11	0.613449773177996	0.729	0.68	8.29029946012433e - 07
cacna1c	4.11071474554323e - 11	0.605051711153512	0.142	0.044	8.32995236036881e - 07
lnpep	4.11786479410693e - 11	0.315581910612718	0.103	0.156	8.34444121877828e - 07
tanc1b	4.14940926204737e - 11	0.573401232171856	0.168	0.149	8.4083629286128e - 07
ENSDARG00000013838 - sulf2b	4.16252135758546e - 11	0.771375428824899	0.277	0.214	8.43493327901118e - 07
si:dkey - 9i23.16	4.43239363678007e - 11	0.586204519370505	0.265	0.261	8.98180246557113e - 07
CABZ01112387.1	4.59602333252218e - 11	0.55667397696059	0.265	0.235	9.31338168102294e - 07
dlgap4b	4.74735006163923e - 11	0.299132773294577	0.103	0.138	9.62003016490573e - 07
acvr2aa	5.08762253711243e - 11	0.254469129083093	0.142	0.224	1.03095583092046e - 06
asph	5.18447021770412e - 11	0.284647525985922	0.168	0.227	1.05058104491556e - 06
atrxl	5.43006292535838e - 11	0.350760681657295	0.161	0.209	1.10034795119462e - 06
si:ch211 - 285f17.1	5.56928886440766e - 11	0.514245748946993	0.413	0.43	1.12856069548357e - 06
tcf12	5.74764286458665e - 11	0.57081331498058	0.542	0.534	1.16470235007984e - 06
gpc5c	5.99510141720189e - 11	0.842230592888862	0.155	0.043	1.21484735118179e - 06
cx35.4	6.01289526228576e - 11	0.578920155835427	0.168	0.105	1.21845309594959e - 06
ENSDARG00000054907 - cox7a2l	6.03451043409490e - 11	0.330444364496932	0.245	0.3	1.22283319436499e - 06
strn	6.58128349315469e - 11	0.552463663781384	0.174	0.177	1.33363128705287e - 06
ephx2	6.76386146363068e - 11	0.264024998294384	0.265	0.349	1.37062888699012e - 06
ralgapa1	7.19238903995856e - 11	0.282055360092086	0.31	0.409	1.4574657150572e - 06
ENSDARG00000054906 - ier5l	7.69917937775275e - 11	0.292516310995946	0.135	0.184	1.56016170910782e - 06
tollip	8.05301147683441e - 11	0.36987316746786	0.129	0.139	1.63186224566572e - 06
ENSDARG00000020893 - slc25a55a	8.23684247954772e - 11	0.466424060989067	0.194	0.209	1.66911376005555e - 06
rnf169	9.02134218487797e - 11	0.335613501077643	0.142	0.189	1.82808478034367e - 06
zcchc2	9.87782851693302e - 11	0.33205321065533	0.09	0.126	2.00164317067131e - 06
msx3	1.01689992901335e - 10	0.932607302569314	0.348	0.29	2.06064601615266e - 06
galnt1	1.0450155551745e - 10	0.472431196712374	0.245	0.259	2.11761952100561e - 06
cd40	1.06633234805911e - 10	0.293260630446031	0.168	0.206	2.16081587010698e - 06
ENSDARG00000041402 - zc3h14	1.07652081029989e - 10	0.264081560554312	0.103	0.175	2.1814617699917e - 06
ENSDARG00000001910 - rorab	1.08041033201049e - 10	0.326433567950056	0.187	0.259	2.18934349678607e - 06
clasp1a	1.08255868463456e - 10	0.498699871159984	0.258	0.281	2.19369691854347e - 06
ppp1cab	1.1069785756416e - 10	0.333312613263028	0.2	0.238	2.24318138568013e - 06
notch1b	1.11354770626249e - 10	0.371947729978522	0.439	0.534	2.25649307197031e - 06
zgc:153867	1.11619220835079e - 10	0.490072811642152	0.677	0.688	2.26185189100203e - 06
ENSDARG00000023703 - kctd6b	1.12171990610252e - 10	0.269223470142681	0.084	0.112	2.27305321772615e - 06
ENSDARG00000020008 - vcp	1.1567136795058e - 10	0.253828032633688	0.342	0.447	2.34396460015055e - 06
anxa5b	1.16595033179531e - 10	0.645200748166625	0.168	0.062	2.36268175235001e - 06
fam53b	1.18656527218284e - 10	0.344575096582731	0.355	0.419	2.40445586755131e - 06
mpp5a	1.21180590469001e - 10	0.308313333672091	0.168	0.21	2.45560348526384e - 06
nek7	1.2506217744399e - 10	0.494229697940866	0.219	0.214	2.53425996372502e - 06
antxr1c	1.38982393355447e - 10	0.468418721358141	0.168	0.172	2.81633921895477e - 06
npdc1a	1.52930132457495e - 10	0.275202901672827	0.129	0.17	3.09897620411867e - 06
kcmf1	1.5561240928469e - 10	0.28941197284357	0.11	0.146	3.15332986174497e - 06
pacc1	1.62802447609684e - 10	0.536995499268655	0.116	0.053	3.29902879836264e - 06
adgra3	1.67102064009504e - 10	0.616874824200271	0.123	0.043	3.38615622508859e - 06
h1 - 10	1.67862029056182e - 10	0.582817100837881	0.439	0.594	3.40155615679446e - 06
si:ch211 - 196l7.4	1.87183899507983e - 10	0.553639825818041	0.839	0.872	3.79309453962977e - 06
CABZ01070631.2	2.01857719799247e - 10	0.582840177543128	0.29	0.237	4.09044483401194e - 06
dusp8a	2.06400230990878e - 10	0.341757515264119	0.123	0.155	4.18249428079915e - 06
ENSDARG00000062178 - ripor1	2.09386151929127e - 10	0.344047145219249	0.29	0.351	4.24300098269184e - 06
sult1st1	2.09432279077021e - 10	0.512439636280823	0.277	0.256	4.24393570321675e - 06
tmem131l	2.23016687024334e - 10	0.306257879735141	0.187	0.263	4.51921014586111e - 06
sp3b	2.28455768279496e - 10	0.364800652715322	0.123	0.149	4.62942768841572e - 06
ENSDARG00000074311 - mast2	2.36046273878356e - 10	0.281705840919033	0.11	0.187	4.783241693871e - 06
chpt1	2.49544483775435e - 10	0.562977447937897	0.155	0.112	5.05676941922541e - 06
ENSDARG00000041081 - kmt5b	2.5183396774234e - 10	0.32032019837039	0.168	0.219	5.10316352233077e - 06
ENSDARG00000044301 - atf1	2.55870731482667e - 10	0.294986272314671	0.148	0.206	5.18496450276477e - 06
ndufb6	2.58219066148652e - 10	0.272407515263115	0.206	0.262	5.23255115643628e - 06
ENSDARG00000056559 - ccz1	2.63768139148612e - 10	0.533631411099039	0.194	0.168	5.34499757170747e - 06
ENSDARG00000078864 - lats2	2.69476537024157e - 10	0.265968861461574	0.181	0.251	5.46067254625751e - 06
ENSDARG00000096678 - si:dkey - 263j23.1	2.76173144580245e - 10	0.32190875641539	0.097	0.106	5.59637260177408e - 06
esyt2a	3.03362567350808e - 10	0.431386897157676	0.135	0.137	6.14733906479676e - 06
abr	3.09330137020241e - 10	0.607412752513506	0.116	0.045	6.26826589657817e - 06
ENSDARG00000022187 - usp6nl	3.16059347842808e - 10	0.28069349863441	0.155	0.215	6.40462662468666e - 06
pnpla2	3.18940625559765e - 10	0.485248799910543	0.116	0.077	6.46301283634308e - 06
bhlhe40	3.3082264659864e - 10	0.447939312534494	0.626	0.664	6.70379011067483e - 06
dlb	3.33489840780572e - 10	0.661996317715059	0.181	0.067	6.75783813357751e - 06
phip	3.68284718199142e - 10	0.314967416620556	0.194	0.267	7.46292152958741e - 06
amotl2b	3.84657790842384e - 10	0.319040693132127	0.194	0.262	7.79470547363006e - 06
ggps1	3.96588248304751e - 10	0.526962375998707	0.194	0.167	8.03646426364746e - 06
dnm2a	4.05558526479927e - 10	0.334410088437811	0.187	0.225	8.21823798058925e - 06
jdp2b	4.0837007805124e - 10	0.324448201930349	0.103	0.162	8.27521126163032e - 06
atp5md	4.18282221518912e - 10	0.328288614229332	0.303	0.35	8.47607093685923e - 06
TMCC1	4.21066814043271e - 10	0.72520063273779	0.142	0.076	8.53249791977285e - 06
mtmr1a	4.23617702199613e - 10	0.621610895715766	0.194	0.115	8.58418911737297e - 06
spred2b	4.38319199889664e - 10	0.329624759695336	0.271	0.317	8.88210026656415e - 06
fer	4.45044244992767e - 10	0.337290405148543	0.148	0.193	9.01837658053343e - 06
si:dkeyp - 115e12.6	4.48813326395209e - 10	0.560689445944355	0.174	0.132	9.09475324607251e - 06
PKN2	4.67578869322982e - 10	0.276166261562774	0.129	0.186	9.47501820796091e - 06
slc25a43	4.72837794952657e - 10	0.508352664865449	0.271	0.306	9.58158507692064e - 06
tuba8l4	5.08918443708565e - 10	0.326957871890116	0.671	0.797	1.03127233433104e - 05
specc1	5.3055905537774e - 10	0.457886243753549	0.155	0.132	1.07512486981745e - 05
hif1al	5.41126194894235e - 10	0.677680820974459	0.639	0.626	1.09653812133368e - 05
dnajb2	5.46377744743196e - 10	0.635835403322536	0.174	0.113	1.10717986194761e - 05
ENSDARG00000007196 - rae1	5.61790808904083e - 10	0.374279172154919	0.11	0.144	1.13841289516323e - 05
nubp1	5.73462334426774e - 10	0.295336959306558	0.103	0.133	1.16206407448241e - 05
sertad2b	5.81208474107954e - 10	0.264365338411309	0.09	0.122	1.17776085193236e - 05
ENSDARG00000044142 - acss1	6.01545163546214e - 10	0.327767667024879	0.097	0.124	1.21897111941005e - 05
rbp5	6.2411985784529e - 10	0.580913841672928	0.181	0.081	1.26471647993769e - 05
pxdc1b	6.27270726321846e - 10	0.445075189611469	0.123	0.098	1.27110139981859e - 05
pxdn	6.30051768958e - 10	0.576499309875243	0.31	0.273	1.27673690461649e - 05
sik2b	6.3033156931685e - 10	0.357853087440789	0.31	0.352	1.27730389206367e - 05
zgc:100829	6.3822709286993e - 10	0.589914432654647	0.2	0.139	1.29330338099163e - 05
klhl11	6.50550763444479e - 10	0.379815976441261	0.155	0.183	1.31827606704389e - 05
fam43a	6.56218356741893e - 10	0.513261115255015	0.239	0.305	1.32976087810177e - 05
wu:fi09b08	6.7970144950439e - 10	0.655171389011818	0.774	0.767	1.3773470172757e - 05
ENSDARG00000094426 - her4.2	6.8518553018677e - 10	1.22556558825907	0.219	0.089	1.38845995837047e - 05
plxnb1a	6.91108389753687e - 10	0.531440608755892	0.148	0.123	1.40046204099687e - 05
ENSDARG00000030472 - slc16a5a	7.12869610005723e - 10	0.633434350000782	0.155	0.054	1.4445589777156e - 05
angpt4	7.27845060663176e - 10	0.551051749524865	0.155	0.083	1.47490523092786e - 05
wipf1b	7.43583207941504e - 10	0.495348891497355	0.129	0.089	1.50679701257266e - 05
ENSDARG00000069100 - aldh9a1a.1	7.67180413241092e - 10	0.311394513582638	0.523	0.636	1.55461438939175e - 05
chst2a	7.73424171727678e - 10	0.30197987008342	0.09	0.123	1.56726674158897e - 05
cbx7a	7.81359724004318e - 10	0.355360091796783	0.419	0.5	1.58334734472235e - 05
vclb	7.95478488342545e - 10	0.533454790062479	0.142	0.085	1.61195760877733e - 05
ENSDARG00000026882 - palm1a	7.97167841034397e - 10	0.292152232068996	0.194	0.26	1.6153809130721e - 05
ano5a	8.20322755365049e - 10	0.477266196453084	0.135	0.073	1.66230203147173e - 05
tmem63ba	8.50972868052322e - 10	0.261131090099502	0.187	0.263	1.72441141982123e - 05
cxcl12a	8.69709083362451e - 10	1.54183191486803	0.077	0.114	1.76237848652567e - 05
rhoq	8.86510189088685e - 10	0.687696565058268	0.168	0.073	1.79642424716931e - 05
CABZ01074397.1	9.19570306666376e - 10	0.372229997888075	0.316	0.376	1.86341726942874e - 05
commd3	9.25487009994256e - 10	0.25023657188355	0.11	0.162	1.87540687705236e - 05
ENSDARG00000016048 - gpat3	1.00654052672634e - 09	0.290340784465728	0.11	0.139	2.03965372335826e - 05
cacna1da	1.00960462369205e - 09	0.494798173455432	0.155	0.082	2.04586280944957e - 05
dus3l	1.04213342629299e - 09	0.288804109108367	0.084	0.121	2.11177917504012e - 05
cltb	1.05423804452748e - 09	0.339322049427052	0.135	0.145	2.13630797343048e - 05
cadm1a	1.06427723560108e - 09	0.592305702054456	0.226	0.157	2.15665139022203e - 05
phf23b	1.0819921241036e - 09	0.287178312911143	0.09	0.118	2.19254884028355e - 05
nlk2	1.10480880871231e - 09	0.424738325842713	0.155	0.158	2.23878456997463e - 05
arf6b	1.11253208546006e - 09	0.4480585949977	0.213	0.201	2.25443501797626e - 05
got2b	1.15112328449966e - 09	0.285434800528671	0.168	0.223	2.33263622371011e - 05
btg2	1.16263514712209e - 09	0.327423263251584	0.419	0.58	2.35596386212821e - 05
fzd4	1.18409876412864e - 09	0.391872074298202	0.252	0.289	2.39945773563028e - 05
fbxo41	1.19204865338889e - 09	0.492840907934378	0.135	0.073	2.41556739122726e - 05
cul3b	1.22440426291575e - 09	0.268636325569731	0.174	0.239	2.48113279837248e - 05
ENSDARG00000014259 - eya1	1.26253451708399e - 09	0.785923565474603	0.135	0.031	2.558399945419e - 05
luzp1	1.28652650542253e - 09	0.312027535304823	0.174	0.23	2.60701731058822e - 05
hlfa	1.30616700174837e - 09	0.351421105726927	0.639	0.681	2.6468168123429e - 05
ENSDARG00000056680 - stc2a	1.31015098085103e - 09	0.917489968166328	0.129	0.055	2.65488994759653e - 05
wu:fc21g02	1.46210076626858e - 09	0.266985981165386	0.161	0.213	2.96280099276665e - 05
FAM124A	1.52214393768547e - 09	0.627220212467887	0.116	0.027	3.08447247532584e - 05
ENSDARG00000037421 - egr1	1.52275476143361e - 09	0.821805276768012	0.316	0.319	3.08571024856907e - 05
spryd7a	1.60231850544867e - 09	0.267238444100149	0.097	0.148	3.24693821944118e - 05
glis2a	1.61075675628291e - 09	0.557193703798579	0.135	0.065	3.26403749093168e - 05
ENSDARG00000070644 - ttpal	1.63103982999076e - 09	0.290628447132839	0.097	0.13	3.30513911149327e - 05
si:dkey - 165n16.1	1.68006674062342e - 09	0.421502937857516	0.11	0.102	3.4044872431993e - 05
uqcc1	1.68565430932309e - 09	0.307844168605542	0.181	0.227	3.4158098924123e - 05
clpxb	1.69392991800903e - 09	0.588336972860433	0.174	0.133	3.43257958585349e - 05
ENSDARG00000037746 - actb1	1.71189438757127e - 09	0.617668890358592	0.787	0.703	3.46898278697442e - 05
cd81a	1.75026094764312e - 09	0.354399785051753	0.826	0.817	3.54672878430403e - 05
C7H4orf48	1.75683828565705e - 09	0.475379074322584	0.29	0.27	3.56005710205544e - 05
puraa	1.76587337692378e - 09	0.29533340519976	0.213	0.26	3.57836581099836e - 05
lrp1aa	1.90301590890841e - 09	0.418315645736777	0.516	0.483	3.856271437812e - 05
ampd2b	2.02082846597741e - 09	0.617234345794639	0.129	0.048	4.09500680345662e - 05
myh9b	2.11634266297066e - 09	0.702905677557928	0.574	0.491	4.28855677224374e - 05
znf385a	2.14065395588514e - 09	0.69699907957433	0.187	0.069	4.33782117620565e - 05
nuak2	2.26663813492609e - 09	0.320218473322466	0.116	0.143	4.59311551661423e - 05
p4ha2	2.27470887098158e - 09	0.319711183416856	0.097	0.103	4.60947005615708e - 05
slc12a4	2.27932937359984e - 09	0.325342019490897	0.155	0.184	4.61883304266272e - 05
stim1a	2.32935665809109e - 09	0.523965855627248	0.213	0.192	4.72020833195578e - 05
ak3	2.34932937646889e - 09	0.253633617618197	0.142	0.218	4.76068104847657e - 05
fam49a	2.64103643908015e - 09	0.521116696080257	0.135	0.099	5.35179624015202e - 05
ENSDARG00000076592 - man1b1b	2.65437291532242e - 09	0.311375997954408	0.129	0.159	5.37882127560935e - 05
stag1a	2.71917781104769e - 09	0.263391974511324	0.155	0.211	5.51014191630705e - 05
plekhg2	2.73781887961846e - 09	0.499600682769704	0.142	0.067	5.54791617765884e - 05
tmed9	2.9429003928223e - 09	0.296318595284625	0.219	0.281	5.96349335601511e - 05
nocta	3.02725866537409e - 09	0.642638698123076	0.155	0.073	6.13443695951406e - 05
si:dkey - 111e8.1	3.03265382010029e - 09	0.262522365594268	0.11	0.172	6.14536970105123e - 05
MDFIC	3.13190785227521e - 09	0.289901415352006	0.103	0.109	6.34649807185049e - 05
ago1	3.19456110604144e - 09	0.281188004785283	0.103	0.122	6.47345862528237e - 05
si:ch73 - 386h18.1	3.20639139507685e - 09	0.485689881122089	0.181	0.19	6.49743152298373e - 05
cyp2ad3	3.24220320401749e - 09	0.682975658040998	0.484	0.377	6.57000057262105e - 05
cspg4	3.30605487336104e - 09	0.559217480575131	0.129	0.033	6.69938959537881e - 05
fam160b1	3.42241284631473e - 09	0.27715669964781	0.148	0.199	6.93517739177218e - 05
ENSDARG00000032083 - dpysl2b	3.45258939930709e - 09	0.369309771653531	0.432	0.487	6.99632715875588e - 05
zfp36l1a	3.55946186279795e - 09	0.322628174992942	0.465	0.569	7.21289351877377e - 05
zgc:154093	3.72198122614643e - 09	0.541085827714399	0.181	0.138	7.54222275666313e - 05
med6	3.75032138666731e - 09	0.283160345996538	0.084	0.121	7.59965125794264e - 05
smim12	3.80754747355557e - 09	0.252400498818964	0.09	0.147	7.71561420041301e - 05
smc5	3.83600441817385e - 09	0.336513132204221	0.142	0.193	7.77327935298748e - 05
cadm3	3.84038826043818e - 09	0.408922944546533	0.258	0.3	7.78216277095193e - 05
junba	3.91966698168353e - 09	0.563794263579543	0.316	0.409	7.9428131716835e - 05
si:ch211 - 214c7.4	3.92953744729676e - 09	0.384357451832347	0.129	0.141	7.96281468320216e - 05
si:ch211 - 276i12.11	3.93330789543929e - 09	0.30960381484512	0.09	0.124	7.97045511931818e - 05
ggact.2	4.10096490094253e - 09	0.471815942363858	0.142	0.104	8.31019527526994e - 05
rhpn2	4.20161262770169e - 09	0.594483932012183	0.245	0.191	8.51414782877471e - 05
si:ch211 - 1i11.3	4.2272254813074e - 09	0.451734060529444	0.142	0.149	8.56604971532132e - 05
slc26a5	4.36722219925436e - 09	0.667782092334857	0.174	0.085	8.84973906456903e - 05
ecm2	4.51127167581852e - 09	0.58070532782447	0.116	0.035	9.14164092387866e - 05
ENSDARG00000061713 - tpd52	4.57513748999355e - 09	0.271837672777434	0.123	0.172	9.27105860972292e - 05
grb10b	4.67301194763201e - 09	0.330659872009468	0.297	0.362	9.4693914106815e - 05
aebp1	4.75592122773604e - 09	0.531427474493842	0.155	0.117	9.6373987758843e - 05
ehd3	4.93891533638126e - 09	0.504353296924731	0.142	0.107	0.00010008218037643
st6gal2a	4.98680782068916e - 09	0.482487340061004	0.458	0.45	0.000101052673678445
ENSDARG00000090194 - lamtor5	4.99650237023300e - 09	0.267029917946394	0.103	0.125	0.000101249124030401
ENSDARG00000056729 - her4.2	5.0546620068229e - 09	1.11731363886321	0.142	0.044	0.000102427670906259
ttl	5.07148825569449e - 09	0.339863759008592	0.103	0.126	0.000102768638013393
atp2a3	5.18343685144744e - 09	0.667347763143499	0.206	0.098	0.000105037164357731
cyp2p6	5.37715232427099e - 09	0.360525895506854	0.297	0.341	0.000108962614699027
irf2	5.45852770330409e - 09	0.271073718059848	0.135	0.184	0.000110611605379754
tsta3	5.53376157435983e - 09	0.397091027726959	0.11	0.073	0.000112136144542828
serpinh1a	5.73511251022303e - 09	0.640194007666022	0.252	0.169	0.00011621631990716
tacc1	6.10614530294263e - 09	0.376978840793006	0.219	0.255	0.00012373492841883
ENSDARG00000002016 - ppil2	6.11406207759199e - 09	0.263606576039073	0.11	0.152	0.000123895353940324
ENSDARG00000043562 - zgc:65997	6.16350433127405e - 09	0.299441410396838	0.135	0.197	0.000124897251768937
dennd5a	6.48690270859021e - 09	0.271822050872912	0.206	0.254	0.000131450596486872
spata2	7.23463562335878e - 09	0.366023577913985	0.129	0.132	0.000146602656271742
rab7b	7.33007661216702e - 09	0.376570222065271	0.123	0.117	0.000148536672468953
zgc:162200	7.51651106234199e - 09	0.539559692238223	0.135	0.092	0.000152314580167298
tmem204	7.57962399563791e - 09	0.638628667591722	0.394	0.348	0.000153593500647607
cdc42	7.67127743837821e - 09	0.383550953164593	0.6	0.677	0.000155450766011296
dennd6aa	7.78939097816849e - 09	0.300193080104962	0.148	0.172	0.000157844218781606
lamp1b	8.16769837585544e - 09	0.32571913521555	0.206	0.268	0.000165510239888335
pcdh15b	8.18854573480776e - 09	0.480669595156547	0.123	0.039	0.000165932690770145
ENSDARG00000026294 - erbb2	8.72311761365023e - 09	0.309302884970382	0.155	0.185	0.000176765255323008
fmnl2a	8.81740029641296e - 09	0.360347724218216	0.11	0.092	0.000178675799606512
FBXO48	8.979987697993e - 09	0.275682277094292	0.123	0.184	0.00018197047071213
ndrg1a	9.1570156620442e - 09	0.319704674677902	0.11	0.172	0.000185557765375664
gadd45ba	9.32887505948133e - 09	0.842780512083876	0.6	0.543	0.00018904032420533
notch2	1.06250017084691e - 08	0.344758993928675	0.11	0.117	0.000215305034620418
vgll4b	1.09309586088457e - 08	0.436041699569901	0.142	0.13	0.000221504945249649
si:ch211 - 158d24.4	1.10261668823696e - 08	0.591304201856476	0.103	0.044	0.000223434245704337
serpinb1l3	1.11650468270809e - 08	0.353372849459496	0.135	0.149	0.000226248508903967
pdlim7	1.13990061795419e - 08	0.534552796611323	0.155	0.095	0.000230989461222238
tshz1	1.19746407766486e - 08	0.380156346018962	0.194	0.211	0.000242654120698008
jag2a	1.31341382268009e - 08	0.385112693427537	0.123	0.13	0.000266150177027893
ptpreb	1.32494833188623e - 08	0.510778811444323	0.168	0.145	0.000268487529973426
mtmr11	1.36045887634089e - 08	0.339646316344441	0.148	0.171	0.000275683386701719
usp12b	1.36343998175853e - 08	0.270337649853764	0.065	0.105	0.000276287477903549
si:ch73 - 352p4.8	1.41918263355545e - 08	0.571294272335411	0.187	0.182	0.000287583168863677
grinaa	1.47012290194229e - 08	0.337056437973614	0.161	0.182	0.000297905704849585
arhgef9a	1.49227514184897e - 08	0.576449432650666	0.168	0.099	0.000302394634744275
si:ch73 - 335l21.1	1.49792232224942e - 08	0.361410630805568	0.11	0.148	0.000303538979380623
ccnd2b	1.54570396879185e - 08	0.451719829884049	0.116	0.083	0.00031322145223598
crema	1.57186085130607e - 08	0.491746429965737	0.239	0.265	0.000318521882908662
mta1	1.77017913742665e - 08	0.350983279578259	0.168	0.181	0.000358709100408136
ENSDARG00000014003 - stard8	1.80808219016424e - 08	0.275300698147616	0.123	0.153	0.000366389775014882
tor1	1.81044421267338e - 08	0.319799831359814	0.129	0.154	0.000366868415256134
loxl2b	1.82534597643631e - 08	0.517858323699785	0.129	0.063	0.000369888108665054
ENSDARG00000021113 - ptmaa	1.83004948176077e - 08	0.274154241461365	0.632	0.762	0.000370841226984002
CABZ01084501.2	1.86182792426636e - 08	0.283398062728181	0.116	0.146	0.000377280810573334
CABZ01076275.1	1.86477307825148e - 08	0.383435370504857	0.432	0.444	0.000377877616576879
nhsl1a	1.95946578447414e - 08	0.551137523183473	0.2	0.131	0.000397066146565839
zgc:172215	1.99441681319493e - 08	0.578273303794357	0.135	0.072	0.00040414862302582
b4galt1l	2.01566040036323e - 08	0.418965147218828	0.103	0.094	0.000408453423529605
sult1st7	2.11246258812558e - 08	0.633745045167524	0.29	0.226	0.000428069418857767
deptor	2.12571841749796e - 08	0.273337696793702	0.361	0.437	0.000430755580121787
ppm1la	2.14567126581493e - 08	0.378826433174184	0.239	0.252	0.000434798825304737
mtx2	2.16572928318672e - 08	0.263867396392796	0.129	0.154	0.000438863381944956
alkbh3	2.22208116264136e - 08	0.267534142261296	0.077	0.114	0.000450282526797645
lsp1a	2.25277309045646e - 08	0.536608145399863	0.116	0.053	0.000456501939050097
ENSDARG00000036086 - itga11a	2.29706905787837e - 08	0.601028535395218	0.116	0.036	0.000465478073888473
traf6	2.32838490395323e - 08	0.423769955145848	0.142	0.11	0.000471823916937083
DAB2	2.32999983703923e - 08	0.471328249983013	0.187	0.186	0.00047215116697763
atp2a2b	2.45557638987644e - 08	0.435103857527671	0.123	0.095	0.000497597999644561
ENSDARG00000038687 - nfkb2	2.62946029032701e - 08	0.38246868457667	0.161	0.151	0.000532833833231866
abhd17b	2.76167316465187e - 08	0.337126509731469	0.129	0.142	0.000559625450085055
ENSDARG00000022165 - mgst1.2	2.79235005909282e - 08	0.384689507745122	0.213	0.253	0.00056584181597457
ENSDARG00000003835 - stom	2.84901393157505e - 08	0.350550003169452	0.335	0.397	0.000577324183094368
SMIM36	2.85019905110493e - 08	0.715050757679777	0.129	0.025	0.000577564335715903
cacna2d1a	3.03675040594861e - 08	0.289587673263223	0.11	0.115	0.000615367102261426
rnf103	3.10837294902204e - 08	0.353040147404501	0.142	0.143	0.000629880694389826
ttyh2	3.35605651122364e - 08	0.308382952121327	0.181	0.21	0.000680071291434359
si:ch211 - 57i17.2	3.56649316008484e - 08	0.348135912892267	0.103	0.076	0.000722714173959591
usp33	3.59311134456067e - 08	0.275115933433736	0.116	0.154	0.000728108082861774
itgb1b	3.70334306619432e - 08	0.466883982188563	0.194	0.169	0.000750445438933618
ENSDARG00000013711 - zgc:77486	3.79727765421072e - 08	0.589675375286646	0.168	0.108	0.000769480343849261
fhit	3.83327086549377e - 08	0.32455811287405	0.103	0.095	0.000776774008183658
lzts1	3.85246660107087e - 08	0.568412662578895	0.135	0.117	0.000780663832041
eef2l2	3.95789007143379e - 08	0.316139321465011	0.265	0.279	0.000802026844075344
ENSDARG00000056515 - spsb1	4.38947248638359e - 08	0.317538800351652	0.129	0.139	0.00088948270464077
gdpd5b	4.67772261284166e - 08	0.568905438347076	0.135	0.06	0.000947893710266235
fam102aa	4.72171455876849e - 08	0.316202942426626	0.116	0.118	0.000956808238188848
C5HXorf56	5.0950460001845e - 08	0.265853127090553	0.11	0.15	0.00103246012147739
dnm1l	5.4865690711925e - 08	0.277244908980633	0.09	0.131	0.00111179835658645
ENSDARG00000003320 - fam91a1	5.49864182840607e - 08	0.265683297199636	0.129	0.174	0.00111424478010821
ENSDARG00000071082 - p4ha1b	5.72962858519003e - 08	0.456255158708685	0.194	0.185	0.00116105193650291
nhsl1b	5.840702536265e - 08	0.403458992802146	0.103	0.055	0.00118355996194874
tmc6b	6.01699359539046e - 08	0.308874754366089	0.135	0.136	0.00121928358216992
gng12a	6.82181037876989e - 08	0.268935714931261	0.123	0.16	0.00138237165515393
ENSDARG00000034056 - csnk1g2b	7.40573992529001e - 08	0.366702031232845	0.187	0.195	0.00150069913846077
ENSDARG00000055075 - svila	9.13227924235482e - 08	0.310239293806937	0.103	0.131	0.00185056506567078
cxcl18b	1.03701265170394e - 07	0.8293347616248	0.129	0.089	0.00210140243741286
adob	1.15641501702347e - 07	0.306404677199763	0.129	0.145	0.00234335939049635
cmtm7	1.17486191231326e - 07	0.292488426408666	0.135	0.141	0.00238074017911158
kifap3a	1.23707533856902e - 07	0.283127479006239	0.161	0.198	0.00250680946607626
kmt2d	1.31916195570209e - 07	0.28971480930334	0.135	0.166	0.00267314978703471
ENSDARG00000059259 - pabpc4	1.33161681271928e - 07	0.570855866767693	0.181	0.09	0.00269838830929434
ENSDARG00000071409 - arl3b	1.35148793352617e - 07	0.272061871055103	0.142	0.167	0.00273865514849742
ENSDARG00000093549 - selenop	1.44185630411779e - 07	0.603104013130465	0.826	0.829	0.00292177761466429
tgfb1a	1.46250873883603e - 07	0.490347411976368	0.103	0.04	0.00296362770837733
CABZ01046980.1	1.51177785024705e - 07	0.343689830964527	0.103	0.093	0.00306346663574063
ENSDARG00000076317 - plod3	1.56835852267355e - 07	0.367796976042885	0.116	0.094	0.00317812171034568
pik3ca	1.65524369438306e - 07	0.273472238525429	0.135	0.177	0.00335418582229784
fbxw5	1.686070785509e - 07	0.251626543012264	0.084	0.124	0.00341665383975544
epha2b	1.71542961135978e - 07	0.353513663880543	0.129	0.126	0.00347614656445945
trak1a	1.7453598931897e - 07	0.325832047564476	0.116	0.129	0.0035367972875596
celf3a	1.77351808683575e - 07	0.357764819038251	0.084	0.113	0.00359385705116397
atl3	1.85606763737761e - 07	0.258325433314367	0.123	0.161	0.003761135460382
ENSDARG00000105209 -	1.89684377828686e - 07	0.258047679692738	0.09	0.102	0.00384376423232049
tmpoa	2.02739627220077e - 07	0.299857600157598	0.097	0.102	0.00410831580598764
otud7b	2.33461827924635e - 07	0.254341427240466	0.135	0.189	0.00473087048106481
chst14	2.36081429112665e - 07	0.319115696369189	0.116	0.119	0.00478395407953904
crybg1a	2.83416094582718e - 07	0.307833715898546	0.11	0.155	0.00574314374062419
fech	2.8539375427059e - 07	0.378296547003669	0.123	0.145	0.00578321903653924
ENSDARG00000061445 - adcy6a	2.99082064223173e - 07	0.490324303963994	0.142	0.093	0.00606059894941839
arhgap24	3.3099569881024e - 07	0.375420916463255	0.11	0.09	0.0067072968406907
depdc5	3.47523403166589e - 07	0.252683853826848	0.084	0.11	0.00704221424176777
cyp46a1.2	3.48386844479313e - 07	0.349385330951683	0.123	0.149	0.00705971101652879
ENSDARG00000100691 - prss35	3.64194219529416e - 07	0.274404016670172	0.381	0.305	0.00738003166454408
atp6v0a1a	3.83221015963474e - 07	0.286205415064411	0.11	0.118	0.00776559066748383
fkbp9	3.86548108020502e - 07	0.394239044278752	0.148	0.107	0.00783301086092745
loxl3b	4.39144583123983e - 07	0.311261865014472	0.116	0.107	0.00889882583242439
ccdc93	4.45007912640755e - 07	0.287295771149618	0.09	0.116	0.00901764034175227
b3gnt2b	4.5091392436023e - 07	0.285984485312706	0.11	0.128	0.00913731976323569
klf11b	4.59660556707899e - 07	0.382858301412444	0.168	0.169	0.00931456152112887
dock10	5.07401993740813e - 07	0.332789971702792	0.129	0.104	0.0102819940011638
jag1b	5.12766383444318e - 07	0.386918480702666	0.187	0.156	0.0103906979941157
cers2b	5.18013844287734e - 07	0.30360990613929	0.103	0.104	0.0104970325406466
ddr2l	5.39720685989729e - 07	0.348256362786575	0.116	0.107	0.0109368999808959
cycsb	6.05484472742013e - 07	0.250894070343423	0.31	0.352	0.0122695373556441
zgc:153184	6.18935982646534e - 07	0.318317562721206	0.161	0.181	0.0125421187523494
sh3bp5a	6.21798422973504e - 07	0.394829393354457	0.11	0.055	0.0126001232431351
zdhhc13	6.39943182485667e - 07	0.274284502597336	0.116	0.122	0.0129678086498896
adpgk2	6.40459808702782e - 07	0.34600211165141	0.116	0.107	0.0129782775635532
ndrg4	7.0652497516633e - 07	0.444882748882001	0.368	0.346	0.0143170220967705
ENSDARG00000028618 - krt18b	7.13298479791637e - 07	0.495335033577318	0.135	0.095	0.0144542803944977
mt - atp8	7.51809292713012e - 07	0.290142031561143	0.116	0.119	0.0152346635075365
phc2b	8.33526244766049e - 07	0.376788692832854	0.129	0.127	0.0168905758239392
rbpja	8.3691000766235e - 07	0.26534479197288	0.097	0.12	0.0169591443952699
nfe2l2a	8.60996229919558e - 07	0.352275564957406	0.523	0.487	0.0174472276030899
frzb	8.81765428379783e - 07	1.11938996075161	0.116	0.04	0.0178680946406879
cmc2	1.00387852475799e - 06	0.319316350198394	0.097	0.101	0.0203425944256959
ENSDARG00000059507 -	1.05614029597936e - 06	0.440610824095401	0.297	0.303	0.0214016269577257
rhogb	1.10571427247289e - 06	0.337963038488627	0.116	0.13	0.0224061940173906
tns1b	1.13967573872555e - 06	0.654087155684446	0.548	0.457	0.0230943891695346
gapdhs	1.28114990976445e - 06	0.297157179728059	0.865	0.875	0.0259612217714669
zfand2a	1.31395769375982e - 06	0.289323113396433	0.129	0.141	0.026626038706349
CABZ01050944.1	1.332606992608e - 06	0.444240912842014	0.123	0.08	0.0270039480982085
ERC1	1.3398375504175e - 06	0.377319469261793	0.206	0.23	0.0271504681216602
ENSDARG00000055543 - appb	1.38620197417616e - 06	0.275051799554297	0.581	0.631	0.0280899968047057
ENSDARG00000033367 - rrm2b	1.4006330859208e - 06	0.267099021592129	0.11	0.127	0.0283824288530992
lipf	1.53279272090018e - 06	0.339686961815123	0.116	0.131	0.0310605116963213
rhot1a	1.63474043506415e - 06	0.313709228516334	0.135	0.142	0.0331263801761399
slc22a23	2.00687225725832e - 06	0.323323879489809	0.142	0.145	0.0406672594210826
dagla	2.02253428581022e - 06	0.303614043577271	0.123	0.118	0.0409846347676582
si:ch1073 - 303k11.2	2.28043400427118e - 06	0.454646524489715	0.219	0.219	0.0462107146625511
si:ch211 - 246i5.5	2.67243256129446e - 06	0.385284681653145	0.116	0.05	0.0541541734220709
ankle2	2.82996359896172e - 06	0.366647143609665	0.11	0.071	0.0573463823693603
ENSDARG00000003963 - traf4a	3.14306209170762e - 06	0.446095108504483	0.2	0.157	0.0636910102263632
psd3l	3.40208791698375e - 06	0.550444591164708	0.265	0.2	0.0689399095497588
lclat1	4.48169283010687e - 06	0.32579855770625	0.129	0.106	0.0908170235092855
ENSDARG00000034409 - pik3r3b	4.52215985915981e - 06	0.397526956438306	0.148	0.181	0.0916370473860145
FO704772.3	4.53150193400664e - 06	0.556936845499756	0.935	0.919	0.0918263551907106
ENSDARG00000094799 - plxnb2a	4.8413617851301e - 06	0.309299727695865	0.116	0.095	0.0981053552138763
her4.4	5.0616861941999e - 06	0.6531488533553	0.129	0.056	0.102570009039267
tuba8l3	5.08042835629631e - 06	0.587998105573862	0.335	0.278	0.102949800211988
si:ch211 - 195m9.3	6.082371051293e - 06	0.29433290487897	0.103	0.085	0.123253166983401
gng13b	6.13455371036342e - 06	0.255063892938137	0.103	0.073	0.124310596386804
ENSDARG00000091513 - C1H3orf70	6.91938476722111e - 06	0.350677330751103	0.116	0.094	0.140214412922968
mpp2b	7.23252431092556e - 06	0.469361879940892	0.116	0.075	0.146559872636596
bcl6ab	7.94478967129688e - 06	0.285586871988808	0.129	0.139	0.16099321789916
atat1	8.06510658348829e - 06	0.331839313251114	0.135	0.128	0.163431319807807
tiam1a	8.29266696851908e - 06	0.49012934844983	0.194	0.156	0.168042603450071
ccn2b	8.46566402025777e - 06	0.865730017239966	0.11	0.042	0.171548215706503
si:ch211 - 167b20.8	8.59394924103744e - 06	0.342492251912141	0.116	0.099	0.174147787420383
cnpy1	9.20360152039038e - 06	0.356974666116939	0.11	0.077	0.186501781209191
ENSDARG00000032708 - arl4cb	9.58394351837354e - 06	0.293999724761152	0.148	0.16	0.194209031456321
ENSDARG00000101457 - cdc42ep4a	1.145454685148e - 05	0.384975724812285	0.194	0.167	0.23211493739839
calua	1.18489674226445e - 05	0.398015775936786	0.161	0.127	0.240107475852469
histh1l	1.63932028740682e - 05	0.294193913004973	0.697	0.808	0.332191863040117
snx7	1.83219840248223e - 05	0.254159081741601	0.11	0.1	0.371276684278998
zmp:0000000991	2.04421648538915e - 05	0.377655841200743	0.103	0.053	0.414240028599256
bace1	2.10655837685789e - 05	0.464461875149318	0.116	0.052	0.426872989486482
ENSDARG00000055632 - smtnl	2.15834445492885e - 05	0.368201829217701	0.116	0.069	0.437366920346783
ccn1	2.26165718191991e - 05	0.594364016623081	0.168	0.114	0.45830221134425
F2RL2	2.64163714219259e - 05	0.284095700539685	0.155	0.179	0.535301350493907
ENSDARG00000033466 - tagln2	2.73756988408986e - 05	0.327634214477523	0.323	0.318	0.554741161311969
tspan5b	2.98818557773332e - 05	0.300692910406639	0.11	0.099	0.60552592547188
si:dkeyp - 73d8.8	3.1817872222067e - 05	0.372527010312721	0.135	0.093	0.644757362707965
soga1	3.88846211094655e - 05	0.255881053403158	0.187	0.213	0.787957962162209
mafba	5.21355175828391e - 05	0.297272617916609	0.123	0.132	1
kctd8	5.44566727755192e - 05	0.477214104898967	0.11	0.033	1
dusp1	6.28759624750266e - 05	0.313681918533805	0.439	0.47	1
pcna	6.54224171970973e - 05	0.464429197277752	0.252	0.223	1
kitlga	6.66400008375302e - 05	0.284066937426145	0.219	0.242	1
man1a1	6.78868724061075e - 05	0.476052460732563	0.181	0.166	1
rpz5	7.30654560497665e - 05	0.279711227707252	0.168	0.151	1
praf2	7.43743883509116e - 05	0.317653426203043	0.123	0.115	1
nfkbiaa	7.71178733173044e - 05	0.327492989354043	0.123	0.131	1
CSRNP3	0.000149934654983	0.308250939010078	0.135	0.115	1
atp2b2	0.000152971684627832	0.397098803226238	0.148	0.086	1
si:dkeyp - 23e4.3	0.000213946300291579	0.307718696367185	0.206	0.188	1
ENSDARG00000002021 - pygb	0.000227440701188763	0.339880768136949	0.142	0.127	1
si:dkey - 35m8.1	0.000262152009153443	0.487979577737268	0.135	0.077	1
ENSDARG00000056438 - her9	0.000907461841701714	0.327493335122846	0.265	0.285	1
ENSDARG00000075697 - si:ch73 - 380l3.2	0.001722777619584	0.350820793633238	0.103	0.057	1
npr1a	0.00280827763699902	0.291298643611182	0.11	0.083	1
tpte	0.00731421104083521	0.253885411957186	0.142	0.088	1
slc7a8a	0.011822420002631	0.298576214687663	0.103	0.098	1
wu:fj16a03	0.0261113427992307	0.302593341198893	0.123	0.209	1

## Sheet: Cluster2
	p_val	avg_log2FC	pct.1	pct.2	p_val_adj
clybl	1.57280574316372e - 78	2.45766838301706	0.877	0.496	3.18713355794697e - 74
mycn	1.29828969936858e - 64	2.33358475240294	0.862	0.297	2.63085424680049e - 60
zgc:110425	3.15732443762615e - 55	2.23090781155338	0.885	0.288	6.39800224040563e - 51
atoh1c	9.20772375218713e - 54	2.21526756672739	0.608	0.052	1.8658531411432e - 49
ENSDARG00000036875 - rps12	5.4697581242172e - 89	2.03189433312409	1	0.944	1.10839178629137e - 84
rpl22l1	3.62308495955433e - 72	1.98778759390888	0.946	0.592	7.3418193620409e - 68
si:dkey - 239h2.3	1.60913427230232e - 48	1.96878582342629	0.723	0.151	3.26074968939342e - 44
ENSDARG00000042905 - rpl10a	3.36554939815284e - 80	1.79717132152432	1	0.942	6.81994930041691e - 76
rplp2l	3.01096600510491e - 83	1.78316619257557	0.992	0.91	6.10142151274459e - 79
rps23	3.77115929445654e - 95	1.73910172067142	1	0.936	7.64187719428673e - 91
rpl17	4.41930564622378e - 93	1.71521531470714	0.992	0.945	8.95528096150787e - 89
si:ch211 - 69b22.5	2.29041166663378e - 08	1.71317179853814	0.115	0.014	0.000464129020126669
rps26l	3.03595298708297e - 86	1.6842402676323	1	0.941	6.15205513302494e - 82
rpl18a	4.36920195813745e - 74	1.68278388768722	1	0.901	8.85375084796972e - 70
rps5	1.55390569505998e - 85	1.67760693897755	1	0.928	3.14883450046954e - 81
ENSDARG00000055868 - rsl1d1	1.29013025107114e - 44	1.67745438550174	0.831	0.32	2.61431994077056e - 40
ENSDARG00000015862 - rpl5b	3.06782956315951e - 77	1.67736145366955	0.977	0.695	6.21664982678643e - 73
ENSDARG00000036298 - rps13	9.6510468289877e - 79	1.6760955546488	1	0.951	1.95568812942607e - 74
rpl7a	1.14660248631301e - 80	1.65958994793454	0.992	0.934	2.32347527826468e - 76
ENSDARG00000054818 - rpl32	1.00729728730005e - 89	1.65931249611435	0.992	0.94	2.04118722298482e - 85
rps7	2.84216995316319e - 87	1.65302723682934	0.992	0.947	5.75937319308988e - 83
rps8a	5.4763548746193e - 94	1.64877089009908	0.992	0.961	1.10972855179285e - 89
RPS17	1.35278307583089e - 84	1.64780549121431	1	0.936	2.74127962486371e - 80
rplp1	4.81187980673787e - 81	1.64677214573767	1	0.988	9.75079324037362e - 77
rps4x	1.01891991480667e - 78	1.64532698214502	0.992	0.894	2.06473931536424e - 74
rpl15	1.85920439688518e - 78	1.64175992031047	0.985	0.847	3.76749178984814e - 74
ENSDARG00000011405 - rps9	6.6516024678976e - 87	1.63705223646603	0.992	0.942	1.34788072409477e - 82
rpl7	1.84534574747799e - 84	1.63670004376902	0.992	0.921	3.73940862268941e - 80
rplp0	7.89536168927074e - 74	1.6202370506414	0.992	0.976	1.59991609271382e - 69
ENSDARG00000035692 - rps3a	1.64239856344426e - 76	1.61382741667605	0.992	0.936	3.32815644896346e - 72
rpl18	2.40898949899255e - 81	1.61364271566799	0.992	0.902	4.8815763207585e - 77
zic6	1.92324425730126e - 43	1.61097974555599	0.754	0.165	3.89726216299528e - 39
rpl13	1.7988517125106e - 77	1.60210511401683	0.992	0.935	3.64519311023147e - 73
rps15a	1.93201247291967e - 78	1.59147182910339	0.992	0.938	3.91503007512441e - 74
rps16	5.90357938630644e - 73	1.59095764687506	0.992	0.911	1.19630132684114e - 68
si:dkey - 151g10.6	3.70938828244152e - 73	1.58675031300859	1	0.987	7.5167044155395e - 69
rpl31	2.1263552120624e - 77	1.58339087792968	1	0.915	4.30884620172325e - 73
ENSDARG00000034291 - rpl37	3.89517807627662e - 78	1.58208390290362	1	0.954	7.89318885376694e - 74
rpl23	7.34116192176474e - 79	1.57814283150439	0.992	0.934	1.48761305182641e - 74
rps24	2.195031494971e - 80	1.57626634875657	0.992	0.946	4.44801182140924e - 76
rpl8	1.23682908199808e - 77	1.56424362166364	0.992	0.938	2.5063104517609e - 73
ENSDARG00000035871 - rpl30	1.40335119682052e - 68	1.56098658749709	0.992	0.895	2.8437508652371e - 64
rpl28	1.13216452651165e - 76	1.56068520235081	1	0.929	2.2942181965232e - 72
ccnd2a	1.46278614876518e - 31	1.55918385903539	0.7	0.294	2.96418985185775e - 27
rpl34	4.1115035251506e - 78	1.55521622661643	1	0.882	8.33155074336517e - 74
rpl19	4.30748411198053e - 79	1.55492554196412	1	0.968	8.72868580451735e - 75
rpl35	1.0712845823941e - 72	1.54229231521894	0.992	0.913	2.1708510777634e - 68
rpl11	1.21199360800172e - 73	1.54193970386199	0.992	0.928	2.45598384725469e - 69
eef1b2	1.5443299544702e - 80	1.53460415210156	0.977	0.82	3.12943021973842e - 76
ENSDARG00000010516 - rpl21	1.02176082086433e - 76	1.53434300471431	0.992	0.922	2.07049612739949e - 72
ENSDARG00000006691 - rpl12	1.30014399365806e - 68	1.53200104132765	0.992	0.901	2.63461178874868e - 64
rps18	1.14781347419303e - 58	1.52215797064695	0.962	0.692	2.32592922410476e - 54
ENSDARG00000025581 - rpl10	1.37738083973395e - 73	1.5155433372354	0.992	0.939	2.79112453363687e - 69
rack1	2.19042544589312e - 71	1.51498314286797	0.977	0.841	4.43867812355781e - 67
ENSDARG00000058105 - rpl36a	1.72226392796699e - 73	1.50246806329659	0.992	0.954	3.48999562363231e - 69
rpl23a	3.85838225279983e - 66	1.50152374575285	0.969	0.86	7.81862579707357e - 62
rpl35a	2.3965367757732e - 64	1.49548739853789	0.992	0.923	4.85634212242682e - 60
rpl27	2.16437235808418e - 74	1.48618918349393	1	0.866	4.38588414642179e - 70
rps6	5.9300157168062e - 67	1.48133408823328	0.992	0.827	1.20165838485361e - 62
gtpbp4	8.30126207826822e - 46	1.48048205569582	0.931	0.594	1.68216774754027e - 41
rps14	2.2464483650312e - 74	1.46951723459673	0.992	0.946	4.55220296689923e - 70
rps10	1.07501927278691e - 74	1.45418950353668	0.992	0.959	2.1784190543754e - 70
eef1g	3.66293738533965e - 74	1.44948701130064	0.985	0.904	7.42257631765227e - 70
faua	3.06636784767962e - 73	1.44926291214024	0.992	0.937	6.21368780653799e - 69
nme2b.1	3.40578206592364e - 59	1.44631190260145	0.977	0.844	6.90147677838767e - 55
ENSDARG00000070849 - rps15	1.02624225824997e - 69	1.43303127462002	0.977	0.9	2.07957731211774e - 65
rps27.1	2.41972110879034e - 73	1.43015147128528	1	0.937	4.90332285485275e - 69
uba52	1.08589777647237e - 74	1.42225084295907	0.977	0.917	2.20046325424362e - 70
rps28	5.97005796609413e - 63	1.42008430982923	1	0.928	1.20977254624931e - 58
rps19	5.83980653588609e - 71	1.40051068915837	0.992	0.937	1.18337839643196e - 66
rps26	2.36853371492574e - 68	1.39868677465387	0.985	0.899	4.79959671992552e - 64
rpl14	8.69885730169984e - 71	1.39680529466532	0.992	0.942	1.76273644361646e - 66
rpl3	1.46022783410266e - 61	1.38296253601483	0.992	0.886	2.95900568302564e - 57
rps11	1.55673825647429e - 66	1.37866065241034	0.992	0.944	3.15457440291951e - 62
rps3	4.07879707821436e - 62	1.37738783298441	0.977	0.856	8.26527439929358e - 58
ENSDARG00000032725 - rps27a	6.52514998709271e - 68	1.37234118916577	0.992	0.952	1.32225639338447e - 63
rpl36	8.6238715933775e - 62	1.36518812035621	0.992	0.911	1.74754133968202e - 57
rps2	3.43243360436483e - 69	1.36096256442491	0.992	0.959	6.95548345588489e - 65
nop53	1.37009796375225e - 37	1.35474318498345	0.9	0.561	2.77636651374756e - 33
ENSDARG00000044093 - rpl13a	1.9237688395541e - 70	1.35369701296243	1	0.94	3.89832517647244e - 66
zgc:171772	6.12812300347106e - 73	1.3488287163484	0.992	0.973	1.24180284542338e - 68
rsl24d1	6.74299229419553e - 53	1.34782810481504	0.985	0.79	1.36639995849578e - 48
rpsa	1.30778927332753e - 62	1.34726237699765	1	0.941	2.65010418347092e - 58
rps25	1.42854190064486e - 67	1.34538659834073	0.992	0.957	2.89479730746674e - 63
rpl5a	1.387936722686e - 51	1.33779634246588	0.969	0.71	2.81251497485091e - 47
ENSDARG00000036316 - rpl39	3.94160196086398e - 63	1.3363529389146	0.992	0.965	7.98726221349476e - 59
rpl22	9.33423434648157e - 66	1.3128668888955	0.985	0.916	1.89148924797103e - 61
hmga1a	1.8316517068687e - 19	1.30415504095533	0.762	0.448	3.71165901879873e - 15
rpl24	4.12469804238335e - 74	1.30289068664276	0.992	0.96	8.35828811308563e - 70
mibp2	1.72377599480809e - 43	1.30202397125011	0.946	0.658	3.49305967587911e - 39
rps21	7.8000260808776e - 63	1.30103533170239	0.992	0.953	1.58059728502904e - 58
cdon	5.27668132863179e - 39	1.28233397799808	0.654	0.108	1.06926670443395e - 34
rps17	4.29956953360076e - 46	1.25094136621713	0.969	0.769	8.71264770288857e - 42
rpl4	9.00164560135785e - 45	1.23777770434542	0.969	0.743	1.82409346465916e - 40
naca	9.97678439989068e - 60	1.21706035019586	0.992	0.939	2.02169559079385e - 55
rpl6	1.50482605808927e - 35	1.21626269235068	0.923	0.615	3.04937952411209e - 31
ENSDARG00000105409 - hist1h4l	1.41590421567863e - 23	1.21354958553846	0.8	0.391	2.86918830265117e - 19
ENSDARG00000115281 - hist1h4l	1.04883068611997e - 14	1.2071006021659	0.308	0.066	2.1253505023535e - 10
ddx21	3.90123362030431e - 29	1.17690894225268	0.892	0.573	7.90545980818465e - 25
pax6b	1.90266459312261e - 30	1.17175227340608	0.638	0.142	3.85555953150365e - 26
eif4ebp3l	5.25354079436399e - 13	1.16907992075894	0.577	0.297	1.06457750656992e - 08
rps29	1.03063640700058e - 51	1.15521246660607	0.992	0.929	2.08848161514597e - 47
eef1da	6.88763456884172e - 38	1.15026248996425	0.977	0.676	1.39571026903009e - 33
ENSDARG00000035400 - btf3	4.7993418548288e - 48	1.1495348610262	0.992	0.927	9.72538633462507e - 44
nop56	9.48724076162251e - 27	1.13555311328475	0.808	0.401	1.92249446793518e - 22
eif3s6ip	2.69434713942491e - 30	1.13317216915094	0.854	0.474	5.45982504333064e - 26
rarga	9.99475333062223e - 31	1.12697468060482	0.708	0.188	2.02533681491729e - 26
stmn1a	7.34382623717447e - 23	1.11993320297424	0.585	0.157	1.48815294870104e - 18
ENSDARG00000037350 - rpl9	8.34780163810557e - 33	1.09588233693586	0.954	0.727	1.69159852394571e - 28
rpl29	1.54196677052898e - 31	1.08828371967291	0.985	0.877	3.12464146379992e - 27
nsa2	2.3791180073437e - 33	1.08095743384877	0.962	0.781	4.82104473008126e - 29
rpl38	5.6177738364959e - 39	1.07258944779377	0.985	0.904	1.13838569022753e - 34
eif3g	1.83277618594309e - 31	1.06870813135344	0.938	0.696	3.71393766319508e - 27
ENSDARG00000087206 - cct2	4.69360744448387e - 27	1.06072028991722	0.885	0.567	9.51112612550211e - 23
zic4	7.11507404688189e - 41	1.0543950209374	0.815	0.238	1.44179860486015e - 36
pno1	6.05280173721552e - 25	1.04313985228348	0.823	0.449	1.22653974402935e - 20
nfia	5.55553248061165e - 20	1.01979612139785	0.854	0.468	1.12577310187115e - 15
gadd45gb.1	1.70223278499715e - 12	1.00171259915899	0.292	0.058	3.44940451551822e - 08
hsp90ab1	3.79125352784437e - 51	0.994945765187895	1	0.965	7.68259614882383e - 47
ENSDARG00000080010 - adh5	5.60986845932319e - 24	0.994794070218909	0.831	0.473	1.13678374459725e - 19
pdcd4a	4.63356472846477e - 28	0.986450166182542	0.738	0.242	9.38945556576102e - 24
eef1a1l1	1.31867739178588e - 42	0.98481553322184	1	0.988	2.67216786671492e - 38
pax6a	1.11517839285741e - 29	0.978341193202956	0.554	0.099	2.25979749528627e - 25
rpl26	1.68943722610369e - 19	0.977311462992439	0.931	0.607	3.42347559497652e - 15
rps27.2	1.14389560235526e - 47	0.969650626515958	0.985	0.896	2.3179900486127e - 43
hmgb2b	1.45233984336101e - 12	0.967188779689914	0.677	0.52	2.94302145858675e - 08
ENSDARG00000037555 - atoh8	4.18049899022137e - 18	0.950507715540379	0.508	0.157	8.47136315378459e - 14
wdr43	1.4163996479801e - 25	0.949325879248189	0.746	0.271	2.87019224666688e - 21
hmgn2	3.85027240207372e - 08	0.923684780232588	0.769	0.686	0.000780219199556218
eif3ha	1.34149367801426e - 20	0.920274466679113	0.792	0.413	2.71840278912811e - 16
nfixb	5.42117361755811e - 21	0.917568524084326	0.838	0.46	1.09854662186198e - 16
ran	7.31942959077474e - 23	0.902520462380815	0.954	0.772	1.48320921227459e - 18
ENSDARG00000052846 - fsta	1.84143963329027e - 19	0.901220142133671	0.238	0.014	3.73149327289941e - 15
serbp1a	2.30184536074509e - 34	0.890631317777077	0.992	0.887	4.66445943901385e - 30
dkc1	1.19753071026451e - 23	0.886434354025579	0.569	0.143	2.42667623128001e - 19
dla	9.028240092358e - 19	0.876270957134405	0.415	0.082	1.82948257231542e - 14
eif2s3	1.32983451176219e - 21	0.872620563427483	0.892	0.578	2.69477665463489e - 17
marcksb	1.01610336925104e - 19	0.860863525003831	0.608	0.202	2.05903186745031e - 15
eif3ea	1.45891216838506e - 21	0.852534537736847	0.915	0.678	2.95633961801549e - 17
eif2s1b	1.54930055645057e - 17	0.848706058434625	0.723	0.34	3.13950264759144e - 13
ahcy	7.33658224765183e - 16	0.830898263959812	0.531	0.188	1.48668502666417e - 11
fads2	3.71169659428208e - 20	0.819704951162726	0.623	0.202	7.52138197865322e - 16
h1 - 10	6.03737758330322e - 14	0.819132284630379	0.862	0.536	1.22341419348056e - 09
ENSDARG00000113481 - si:ch211 - 113a14.19	3.17923566357589e - 13	0.814980800706041	0.269	0.046	6.44240314867018e - 09
zgc:110796	1.9373350063891e - 25	0.814965017554402	0.723	0.245	3.92581565694686e - 21
ENSDARG00000100371 - eef2b	3.72284041240053e - 37	0.811812970312809	0.992	0.949	7.54396381168843e - 33
tgif1	3.61006198025923e - 16	0.803920891545429	0.562	0.204	7.31542959679731e - 12
si:dkey - 14d8.22	6.8956165290127e - 28	0.803438489482684	0.508	0.084	1.39732773343913e - 23
ENSDARG00000014329 - npm1a	3.18586104725048e - 15	0.802770726904781	0.646	0.278	6.45582882614837e - 11
si:ch211 - 217k17.7	2.53680813714967e - 19	0.802428940080629	0.631	0.226	5.14058800912008e - 15
cct4	1.18968514058974e - 16	0.801877846225083	0.823	0.506	2.41077796889105e - 12
tktb	2.79387565330685e - 15	0.799526267871002	0.715	0.357	5.661509623861e - 11
sox11a	9.91796533525117e - 10	0.798978567257012	0.469	0.19	2.0097764955353e - 05
fgfr4	6.96882297205425e - 21	0.789063109658773	0.415	0.072	1.41216228705707e - 16
si:ch211 - 288g17.3	1.02982233007853e - 09	0.785386711614096	0.631	0.345	2.08683196967114e - 05
ak2	1.46271633904097e - 17	0.780925360287124	0.685	0.294	2.96404838943263e - 13
si:ch73 - 1a9.3	8.78511874454821e - 16	0.780365454402027	0.938	0.71	1.78021646239525e - 11
eif5a	1.72072350843198e - 22	0.780321311031757	0.931	0.739	3.48687411748656e - 18
aamp	1.06700908555643e - 21	0.774243480765342	0.631	0.199	2.16218721097154e - 17
znf395a	5.02793289035862e - 18	0.773514469707439	0.662	0.257	1.01886032090227e - 13
osgin2	1.39224117712622e - 30	0.768717183846129	0.369	0.024	2.82123752132858e - 26
si:ch211 - 113a14.18	1.94529670205187e - 05	0.763680145354181	0.185	0.056	0.394194923703792
ENSDARG00000026395 - rfx4	2.27909160976288e - 29	0.756628026450811	0.685	0.202	4.61835123802349e - 25
cct5	1.46863064670202e - 13	0.75486229366301	0.785	0.527	2.97603314247697e - 09
insm1a	4.29861859931946e - 07	0.750531861893492	0.185	0.039	0.00871072072966096
ncl	9.37881687019457e - 16	0.746020823452482	0.954	0.719	1.90052345057623e - 11
akr1b1.2	1.76437397049879e - 13	0.74288580027073	0.623	0.282	3.57532741381875e - 09
h2az2b	2.28467592138792e - 08	0.737204479687888	0.654	0.503	0.000462966728710048
zic1	1.66717633181417e - 33	0.735634782749734	0.908	0.454	3.37836611878824e - 29
mcm3	6.95715550980997e - 12	0.734384303626209	0.3	0.065	1.40979799250789e - 07
pax3a	3.16058152534518e - 33	0.732511710656852	0.623	0.148	6.40460240295946e - 29
cirbpb	1.30279629936539e - 18	0.731731057426161	0.992	0.964	2.63998642103402e - 14
zic3	1.61143197982735e - 18	0.728635265496203	0.685	0.276	3.26540576392215e - 14
pcna	0.00109483916150971	0.725070742745836	0.292	0.218	1
eif3k	2.05402368450867e - 13	0.724913922792347	0.831	0.554	4.16227359428837e - 09
caprin1b	1.22297472481806e - 14	0.721674729510057	0.769	0.425	2.47823598237132e - 10
atoh1b	1.99330165455703e - 07	0.721549218919348	0.131	0.016	0.00403922647279437
nop10	5.32103261721162e - 19	0.719110292006915	0.646	0.237	1.07825404955176e - 14
nop58	4.36666164392542e - 12	0.718586500268037	0.5	0.204	8.84860315525048e - 08
ENSDARG00000019728 - bmpr1aa	9.9153169878606e - 16	0.718136367294852	0.477	0.137	2.00923983442007e - 11
tenm3	5.53373103092562e - 08	0.716991769591279	0.385	0.165	0.00112135525610677
si:dkey - 67c22.2	5.02952032659636e - 14	0.714132111354125	0.677	0.322	1.01918199898149e - 09
tpt1	2.78885465680459e - 29	0.711371165774074	0.985	0.883	5.65133507654883e - 25
hspb1	8.69798771790084e - 12	0.707189945193332	0.754	0.428	1.76256023115543e - 07
zic5	3.14508077835848e - 22	0.703936347020803	0.846	0.432	6.37319168926563e - 18
ENSDARG00000111165 - hist1h4l	7.51949737729697e - 12	0.702474213967157	0.354	0.098	1.52375094853546e - 07
mcm6	4.70944258784222e - 12	0.697427584509594	0.323	0.075	9.54321446000348e - 08
rrp1	2.20928111970531e - 17	0.697112351206455	0.546	0.18	4.47688726097084e - 13
eif3m	9.01675778418424e - 14	0.694477504427076	0.908	0.654	1.8271557973871e - 09
tcp1	1.12889523980266e - 12	0.691183354121397	0.754	0.43	2.28759331393611e - 08
pfas	5.355532636734e - 28	0.689310274901207	0.377	0.038	1.08524513350778e - 23
si:ch211 - 137a8.4	3.52952107957662e - 21	0.686167510719233	0.708	0.274	7.15222151565406e - 17
cct7	5.94548876542393e - 12	0.678407303651861	0.769	0.45	1.20479384342551e - 07
si:ch211 - 222l21.1	2.07332857713767e - 08	0.660880086664393	0.8	0.525	0.000420139302871178
mcm4	1.68147386552587e - 07	0.658447119326049	0.277	0.089	0.00340733864110163
mki67	2.99491583725204e - 06	0.6564492297502	0.146	0.027	0.0606889745260753
mab21l1	2.50832934669247e - 06	0.647882881488174	0.162	0.033	0.0508287858813763
ddx27	8.44667940659046e - 17	0.647667912416844	0.5	0.144	1.71163511495149e - 12
aldob	1.92262140540923e - 12	0.642373553979239	0.485	0.172	3.89600001592126e - 08
eif3i	1.41085756651792e - 14	0.638137825473059	0.662	0.314	2.85896177279192e - 10
snu13b	4.46987259247164e - 12	0.635157095605687	0.462	0.17	9.05774982138453e - 08
otx2b	1.55718335980593e - 24	0.634661599098903	0.3	0.021	3.15547636031073e - 20
apex1	5.59794670697592e - 14	0.633769191295948	0.477	0.152	1.1343679207016e - 09
hmgn7	3.43068266540237e - 09	0.632459742754167	0.8	0.549	6.95193535317135e - 05
cnbpa	1.01072680826044e - 10	0.63226080027325	0.746	0.439	2.04813680425895e - 06
eif5a2	7.95826953808234e - 09	0.629599275227581	0.823	0.635	0.000161266373919701
ENSDARG00000057299 - pbdc1	3.71656072120561e - 15	0.626103777805625	0.623	0.249	7.53123864545104e - 11
cirbpa	1.71593576745926e - 11	0.62420453225748	0.962	0.755	3.47717223917944e - 07
tomm5	2.1318456497928e - 10	0.615512591979117	0.692	0.381	4.31997202474012e - 06
ENSDARG00000003032 - eif4a1b	1.42442448298313e - 12	0.615391183433186	0.869	0.594	2.88645377231702e - 08
arl4aa	2.26990098936089e - 19	0.608756751782608	0.485	0.117	4.5997273648409e - 15
pnn	1.25703083790647e - 11	0.60662271586117	0.631	0.299	2.54724728993368e - 07
zgc:194989	5.22684807266332e - 09	0.60391090564322	0.338	0.108	0.000105916849344449
mybbp1a	8.66838208482718e - 19	0.601842599218415	0.5	0.132	1.75656094566938e - 14
pacsin1b	3.19680855443186e - 16	0.600439239711601	0.354	0.066	6.47801285470073e - 12
FO082781.1	1.84772365690483e - 11	0.598873379988997	0.462	0.172	3.74422721835195e - 07
cxxc5a	1.9688525839111e - 14	0.597571161118618	0.662	0.295	3.98968287603745e - 10
adcyap1b	0.000735920334748968	0.596222549883934	0.131	0.037	1
wdr36	3.7508948971512e - 13	0.594024584404189	0.369	0.097	7.60081341958719e - 09
hmgb2a	6.14228290453693e - 08	0.593125660281202	0.638	0.578	0.00124467220777536
ENSDARG00000033440 - metap1	1.71937127903653e - 16	0.59128599473001	0.585	0.207	3.48413395983962e - 12
irx5a	9.02362819033407e - 24	0.589863044159336	0.6	0.188	1.8285480164893e - 19
atic	2.14571136943214e - 15	0.589719871787421	0.438	0.116	4.34806951901728e - 11
si:ch73 - 281n10.2	1.00844554851941e - 07	0.589089949238288	0.785	0.544	0.00204351405951974
mdh1aa	3.84718122700779e - 13	0.58671266763345	0.815	0.482	7.79592803840859e - 09
prmt1	6.46290200819565e - 09	0.58660924836506	0.585	0.303	0.000130964246294077
eif3f	4.7121061342592e - 14	0.586034832904454	0.946	0.744	9.54861187046285e - 10
cct6a	9.66489165453668e - 14	0.585425020481085	0.846	0.545	1.95849364487531e - 09
cad	1.09078382084562e - 12	0.585346674720311	0.415	0.123	2.21036433456156e - 08
si:ch211 - 117k10.3	1.18355868214691e - 08	0.584307384175373	0.485	0.216	0.00023983633135025
st13	1.28326741506346e - 12	0.582465533395573	0.623	0.3	2.60041308988459e - 08
ENSDARG00000070560 - nap1l4a	4.34946772814266e - 12	0.580948605342792	0.362	0.104	8.81376140430828e - 08
gart	6.56273395473064e - 19	0.580314897909816	0.338	0.05	1.32987240858662e - 14
eif2a	9.18260482498971e - 16	0.579463703422279	0.477	0.138	1.86076304173592e - 11
pa2g4a	1.63442210070062e - 07	0.578826860266636	0.538	0.293	0.00331199294485974
ENSDARG00000037378 - qdprb1	3.51093173850537e - 15	0.571844166683699	0.408	0.1	7.11455207490728e - 11
ybx1	1.57703221289057e - 18	0.571499438275169	0.992	0.933	3.19569807620145e - 14
hnrnpa1b	1.44187785329464e - 08	0.571269617989123	0.785	0.539	0.000292182128191625
eif3d	4.63875332395385e - 15	0.570559379972685	0.892	0.587	9.39996973566008e - 11
ENSDARG00000043608 - eif4ebp1	2.74639139619173e - 10	0.567868503183831	0.623	0.313	5.56528752524292e - 06
ENSDARG00000010194 - eif4bb	5.20327386983242e - 10	0.563147126706058	0.638	0.331	1.05439141698284e - 05
eif3ba	2.29279961605258e - 07	0.562990728191874	0.754	0.541	0.00464612914196894
ENSDARG00000074979 - larp4ab	4.98089347305928e - 11	0.56238285887904	0.454	0.164	1.00932825338073e - 06
snrpb	2.7796919600059e - 06	0.562254409522672	0.592	0.375	0.0563276778775595
znf609a	4.75163309527498e - 09	0.56104073543072	0.515	0.234	9.62870930426522e - 05
snrpd1	2.3041066092488e - 08	0.560432191531774	0.446	0.196	0.000466904163298178
parp1	6.43535134508416e - 13	0.55723910742909	0.431	0.131	1.30405959656785e - 08
ENSDARG00000078118 - sinhcafl	4.42246774326843e - 15	0.556031401034483	0.4	0.097	8.96168863495914e - 11
dcc	2.51348158768314e - 10	0.553751120872986	0.262	0.056	5.0933190892811e - 06
eif3c	6.6080218297334e - 10	0.553415762890595	0.831	0.578	1.33904954357718e - 05
hmgb3a	2.02758737609086e - 19	0.549563492138639	0.869	0.469	4.10870305891052e - 15
ENSDARG00000004588 - sox4a	1.27944265559608e - 07	0.549046444916902	0.508	0.251	0.00259266259729989
masp1	3.30211609271233e - 08	0.548926818749455	0.215	0.048	0.000669140805027227
rps27l	2.26313352168567e - 14	0.547952740056422	0.677	0.308	4.58601376834385e - 10
snrpf	1.25010626136229e - 07	0.545729145582545	0.515	0.278	0.00253321532802454
btf3l4	1.61965862989733e - 11	0.545321086432182	0.538	0.224	3.28207624762394e - 07
si:ch1073 - 153i20.4	3.10104865661926e - 10	0.54167522191476	0.246	0.049	6.28396499777328e - 06
si:dkey - 102m7.3	2.18784188863639e - 19	0.540243960148778	0.492	0.129	4.43344280313278e - 15
irx3a	5.87981937871649e - 27	0.534500872280342	0.608	0.18	1.19148659890311e - 22
setbp1	5.38805310652905e - 11	0.533245232453022	0.623	0.318	1.09183508150705e - 06
usp10	4.77612642062757e - 08	0.53271080693768	0.592	0.317	0.000967834257875971
gdf10a	1.09700177240375e - 32	0.532702558465985	0.669	0.2	2.22296439159897e - 28
ENSDARG00000068572 - slc16a1b	2.4845972512401e - 14	0.530615886905287	0.362	0.081	5.03478786991293e - 10
zeb2b	9.07667370628707e - 14	0.528040249214739	0.423	0.133	1.83929715984201e - 09
gnl3	7.56527116239501e - 17	0.527952504405038	0.508	0.165	1.53302654834773e - 12
trabd2b	1.08559480961921e - 20	0.524375256070854	0.4	0.082	2.19984932221236e - 16
ranbp1	2.91158871446535e - 06	0.524306604619422	0.631	0.414	0.0590004337099258
ENSDARG00000001754 - noc2l	1.13124878154855e - 12	0.523604067941321	0.462	0.154	2.29236253092998e - 08
nat10	7.5788229802557e - 12	0.522819178579038	0.331	0.088	1.53577268871901e - 07
plekhg4	7.75016532199667e - 16	0.52240650622464	0.392	0.091	1.5704935008494e - 11
fam207a	2.8120982278391e - 12	0.520174430620794	0.4	0.119	5.69843584889314e - 08
sox11b	0.0021243934417148	0.519619099271558	0.192	0.085	1
tmsb	5.99375687039925e - 06	0.519174313611174	0.508	0.279	0.12145748922177
ved	1.00222844637676e - 18	0.51222825985871	0.223	0.011	2.03091572373787e - 14
bahcc1b	2.09235706068959e - 07	0.507647595161145	0.408	0.175	0.00423995234778138
ENSDARG00000015111 - ddx39ab	8.59497203665244e - 09	0.503391118975845	0.531	0.251	0.000174168513350725
gli2a	7.70595306945554e - 14	0.499231203529589	0.446	0.145	1.56153432999447e - 09
sdad1	3.70318830098433e - 13	0.496292062225798	0.485	0.165	7.50414077311465e - 09
ENSDARG00000034785 - dachb	9.00505727384776e - 16	0.494669093396397	0.538	0.203	1.82478480597251e - 11
tcea3	7.60811711598867e - 19	0.494557310844158	0.469	0.123	1.54170885238394e - 14
pabpc1a	7.60987683420164e - 10	0.494307488623147	0.923	0.826	1.54206544168262e - 05
rpf2	1.63599773968138e - 17	0.493628967863795	0.485	0.142	3.31518581969036e - 13
marcksa	4.76114174847537e - 06	0.492530703177039	0.238	0.083	0.096479776391105
cdca7a	5.28765484516076e - 09	0.492079428860197	0.208	0.04	0.000107149037782338
srsf11	9.92898524040216e - 06	0.491908475999851	0.646	0.431	0.201200956911509
ENSDARG00000070656 - si:ch211 - 69g19.2	1.4089275023467e - 06	0.490865758267212	0.123	0.018	0.0285505069075535
ENSDARG00000087636 - hmgn6	1.0999506788326e - 05	0.490712563302465	0.862	0.675	0.222894005558637
larp1b	1.68234125841336e - 08	0.488872244092337	0.431	0.182	0.000340909632604882
arrdc2	8.1847038159329e - 11	0.488431128835505	0.454	0.172	1.65854838126064e - 06
msx1b	3.72005177729594e - 15	0.487581787769913	0.331	0.067	7.5383129215125e - 11
fbl	1.17024694609249e - 07	0.486787002538125	0.454	0.205	0.00237138841156182
gse1	1.25609941125328e - 08	0.483800284273442	0.538	0.262	0.000254535984696366
adi1	4.53261491104606e - 07	0.481621575370253	0.323	0.124	0.00918489085574374
ENSDARG00000112593 - hist1h2a3	5.57737832100072e - 08	0.480661254743903	0.2	0.042	0.00113019994296759
pum3	7.43740694348587e - 12	0.478772519707314	0.423	0.136	1.50711614302798e - 07
si:dkey - 164f24.2	8.00275515237416e - 12	0.476395633483933	0.254	0.045	1.6216783040771e - 07
rrp12	8.09003400016712e - 13	0.476316855928591	0.423	0.131	1.63936448979386e - 08
nfixa	2.16473529459506e - 09	0.475517327784511	0.454	0.188	4.38661960096742e - 05
ENSDARG00000057992 - fstb	5.59874166999524e - 11	0.474017100530078	0.169	0.017	1.13452901200784e - 06
ppa1b	1.56791636430899e - 09	0.472133081751253	0.354	0.115	3.17722572063574e - 05
hist2h3c	4.067887040196e - 06	0.471558360560831	0.138	0.027	0.0824316629825317
boc	1.10278094312112e - 10	0.470493325670094	0.515	0.247	2.23467530314064e - 06
rangap1a	2.9165360155473e - 11	0.467910924604775	0.431	0.146	5.91006858190504e - 07
cenpf	3.8647878511764e - 05	0.466735022644991	0.115	0.02	0.783160610162387
bccip	1.86529398673569e - 11	0.466695968597211	0.723	0.398	3.7798317347212e - 07
pfdn4	1.54458987636992e - 09	0.466453808895855	0.6	0.299	3.12995692547601e - 05
nifk	4.66095363600241e - 10	0.464916256908806	0.369	0.118	9.44495644799529e - 06
eif6	2.16145062077396e - 09	0.460836948402429	0.438	0.183	4.37996353793636e - 05
ENSDARG00000069142 - aars1	3.55217475576464e - 08	0.458755268634863	0.438	0.187	0.000719812692508147
tfap4	3.39559726821854e - 09	0.457441637146912	0.438	0.175	6.88083830431805e - 05
anp32b	0.000228857979148695	0.455341365172072	0.531	0.352	1
zgc:194659	1.04037334007695e - 05	0.453515003225597	0.746	0.521	0.210821253633193
ENSDARG00000019726 - celsr2	2.76606330243447e - 08	0.448252048187604	0.292	0.089	0.000560515067605321
dars1	3.23697158945483e - 08	0.447853554879647	0.731	0.45	0.000655939922887128
nanos1	2.33781487892185e - 05	0.44705758480302	0.292	0.127	0.473734807064724
ttc14	4.4316342545138e - 06	0.446529950732781	0.377	0.171	0.0898026365334676
mrpl42	2.39829867767551e - 13	0.44540532035387	0.454	0.144	4.85991244044166e - 09
rplp2	4.10240676193361e - 23	0.443514815696318	0.985	0.908	8.31311706238227e - 19
cbx3a	5.52565945366406e - 07	0.442176379369887	0.638	0.436	0.0111971963169049
ENSDARG00000104246 - exosc3	1.11497885680034e - 13	0.441803808966464	0.377	0.093	2.25939315542021e - 09
mak16	8.92341206408928e - 15	0.441599687071135	0.469	0.155	1.80824022066705e - 10
rfx7a	7.88111403631686e - 10	0.441514531573022	0.323	0.092	1.59702894831925e - 05
fzd3a	2.09179002832682e - 12	0.439604753557834	0.469	0.178	4.23880331340146e - 08
si:dkey - 166k12.1	6.70651294239416e - 13	0.439235400162508	0.277	0.049	1.35900778264675e - 08
si:dkey - 51e6.1	3.84314487377107e - 11	0.438477973821475	0.423	0.147	7.7877487722097e - 07
selenoh	4.04068047374405e - 09	0.437440741147814	0.5	0.239	8.18803491199493e - 05
znf219	3.06956931732459e - 06	0.436296817157794	0.569	0.326	0.0622017526462656
MDFI	1.76377752959208e - 08	0.435940688676776	0.238	0.057	0.000357411878596539
acvr2ba	1.06584038755503e - 11	0.435801350618465	0.4	0.131	2.15981896134151e - 07
kpna2	0.000278051702098009	0.43455843746513	0.1	0.022	1
ENSDARG00000071652 - rrp8	1.1954271570163e - 12	0.434327802238233	0.308	0.067	2.42241359097783e - 08
srsf10b	6.43016753250798e - 11	0.431181787382981	0.4	0.132	1.30300914878742e - 06
eif3s10	3.19741366746502e - 05	0.427840248931388	0.815	0.626	0.647923905575112
ppiaa	6.22283320154521e - 14	0.426375143049694	0.946	0.816	1.26099491996112e - 09
ENSDARG00000112954 - hist1h4l	3.57146159734759e - 06	0.426301253468173	0.392	0.184	0.0723720978086516
meis1b	6.92207356173612e - 24	0.425997406778868	0.662	0.252	1.40268898655021e - 19
nop2	1.915655772359e - 10	0.425631703215644	0.385	0.132	3.88188485710827e - 06
pycr1b	1.37025654344435e - 12	0.425051980534524	0.292	0.062	2.77668785963564e - 08
zgc:92429	9.3045164984875e - 05	0.42356824646838	0.146	0.056	1
utp3	1.56446591940116e - 07	0.423335775787103	0.362	0.139	0.00317023373907451
mcm2	0.000119894658054367	0.423315826170814	0.215	0.082	1
si:dkey - 190g11.3	2.6949687448954e - 10	0.42186397157445	0.377	0.13	5.46108466465605e - 06
tsr2	2.5363305504901e - 09	0.42148123026615	0.392	0.14	5.13962022751314e - 05
cct8	2.45720860435343e - 06	0.420835565489528	0.585	0.342	0.049792875158618
si:dkey - 217d24.6	2.06819170556422e - 12	0.419661975499671	0.438	0.153	4.19098367215534e - 08
znf395b	6.02997527443388e - 09	0.417725755757767	0.631	0.345	0.000122191418961128
arrdc3b	1.62721381868453e - 08	0.416938578936984	0.485	0.231	0.000329738608218233
ENSDARG00000103316 - si:ch211 - 212k18.5	1.65935727504188e - 09	0.416823481012188	0.408	0.164	3.36252158214487e - 05
si:ch211 - 214j24.10	3.80145522865892e - 09	0.415705875649369	0.677	0.389	7.70326887535443e - 05
tp53bp1	2.90372487871368e - 09	0.415330280049227	0.485	0.213	5.8841080942254e - 05
mdn1	1.19292957167667e - 06	0.413577471831744	0.392	0.172	0.024173524840456
sema5bb	2.61657168035157e - 14	0.41317953124916	0.262	0.037	5.30222085306442e - 10
mab21l2	0.000524910410205898	0.408522091544123	0.123	0.031	1
kif11	4.28298579572178e - 05	0.408208839775553	0.1	0.016	0.867904241645061
ENSDARG00000044809 - fpgs	6.14805767564152e - 20	0.408085020717537	0.338	0.05	1.245842407392e - 15
prmt2	3.18872263013244e - 11	0.407358941492236	0.292	0.067	6.46162753770038e - 07
pou3f3b	1.75739352057531e - 11	0.401243742973011	0.392	0.132	3.56118223009381e - 07
sesn1	0.00135225131111445	0.40049689595044	0.869	0.766	1
exosc8	4.486302379771e - 10	0.399942454061541	0.285	0.07	9.09104314236795e - 06
igf2bp3	5.01786290605186e - 09	0.398906566439768	0.523	0.246	0.000101681973928235
gstm.1	9.88014409530031e - 07	0.398871319631852	0.592	0.338	0.0200211239947166
adgrl2a	0.0234565456132671	0.398660027025174	0.131	0.116	1
dut	0.00332822665660704	0.398616072871752	0.162	0.072	1
plxna3	2.37049906171e - 13	0.396909902601752	0.477	0.177	4.80357929864914e - 09
chd5	1.19932898581541e - 12	0.396458303951932	0.315	0.079	2.43032025685635e - 08
ENSDARG00000040725 -	1.42253561390481e - 09	0.396195915743213	0.269	0.064	2.88262616801671e - 05
ube2e1	7.09830946272372e - 07	0.394024324605394	0.454	0.216	0.0143840142952633
wdr3	1.40967198978997e - 10	0.393118014306747	0.415	0.15	2.8565593201104e - 06
cct3	6.11733544657499e - 07	0.393056813046448	0.692	0.433	0.0123961685489396
prpf19	3.01179447261442e - 07	0.393033369368387	0.431	0.194	0.00610310031930585
pes	2.46957495265954e - 09	0.392963058541395	0.438	0.177	5.0043466840693e - 05
si:dkey - 108k21.10	1.58393881574119e - 05	0.392494573676694	0.162	0.04	0.320969361621795
u2af2a	1.32977575351475e - 11	0.3923813591022	0.562	0.251	2.6946575869223e - 07
SSBP4	5.79832550338916e - 13	0.39083460278152	0.554	0.241	1.17497268000678e - 08
brd3b	3.28102021541234e - 05	0.3894333114129	0.638	0.417	0.664865936451157
si:ch211 - 156b7.4	3.42512651912785e - 07	0.387385018486241	0.262	0.08	0.00694067637836068
wdr12	4.97910506650482e - 10	0.386473355629992	0.315	0.086	1.00896585067654e - 05
si:ch73 - 308l14.2	2.1159324808461e - 10	0.385969436216035	0.331	0.094	4.28772557918654e - 06
ENSDARG00000035325 - srsf7a	7.76109937800642e - 06	0.385806815682599	0.731	0.497	0.157270917795922
eef1db	4.80453303459256e - 08	0.385769215635534	0.846	0.606	0.000973590574129836
chd7	2.68198863711082e - 08	0.385050341602494	0.708	0.427	0.000543478177424136
tubb5	0.00111605046168755	0.384542747987528	0.262	0.124	1
polr1c	1.99744573350284e - 12	0.384250676465902	0.354	0.098	4.04762403437016e - 08
nap1l1	8.24027176895692e - 08	0.384061036840275	0.823	0.576	0.00166980867126143
noc4l	3.17206364365102e - 12	0.383803000237527	0.285	0.056	6.42786976749443e - 08
strbp	9.70193910353899e - 08	0.382293250916186	0.408	0.181	0.00196600093994114
si:ch73 - 288o11.5	6.66581963787446e - 10	0.380739389575696	0.315	0.091	1.35076169141888e - 05
cd3eap	2.36696110832419e - 13	0.380217331868087	0.346	0.088	4.79640998990813e - 09
ENSDARG00000109678 - dap1b	4.39403596576391e - 05	0.379594526647175	0.892	0.738	0.890407448102399
nog2	2.52713290013522e - 05	0.379433573912838	0.292	0.131	0.512098210883401
shmt1	7.46293269035083e - 08	0.378001110269733	0.277	0.082	0.00151228868037269
znf106b	2.56772284295313e - 10	0.377954400766506	0.192	0.033	5.20323356896023e - 06
tnfrsf19	0.000225670131146249	0.377401428054558	0.3	0.227	1
slx1b	8.0652345828914e - 07	0.376638661919969	0.254	0.078	0.0163433913587711
TXN	5.95809348299146e - 06	0.376258016276426	0.885	0.686	0.120734806339339
ENSDARG00000062821 - slc6a15	1.31894402388432e - 08	0.375534542662316	0.246	0.062	0.000267270816999918
pdcd11	9.31987533549102e - 08	0.37471154549317	0.385	0.153	0.0018885795379839
ENSDARG00000019417 - gadd45ga	4.0145169957458e - 07	0.373987397128992	0.231	0.063	0.00813501724017928
axin2	0.0023806799968304	0.372018974427063	0.538	0.38	1
zgc:109986	8.11289034087016e - 12	0.371365285265111	0.308	0.071	1.64399609867393e - 07
ENSDARG00000105345 - zgc:173552	2.4011697852752e - 05	0.371162486033574	0.108	0.02	0.486573045288166
cxxc5b	1.19887278934284e - 09	0.370643311647548	0.4	0.149	2.42939582032434e - 05
tbl1xr1a	2.33135059329412e - 09	0.369472276251432	0.6	0.311	4.72424884225121e - 05
zbtb4	1.00161049157902e - 11	0.366903049942036	0.785	0.476	2.02966350013572e - 07
ENSDARG00000045696 - mrpl23	9.18637870865374e - 13	0.364685990653522	0.454	0.163	1.86152778152159e - 08
mphosph10	1.51119254454944e - 07	0.364233527370237	0.346	0.132	0.00306228057227499
eif4ebp3	2.77457806770813e - 07	0.363314089464235	0.454	0.215	0.00562240499640375
utp4	1.3960840700204e - 10	0.362010062496729	0.338	0.095	2.82902475948934e - 06
cdca7b	1.29922747223035e - 07	0.36194692831344	0.169	0.031	0.00263275454972758
heatr1	8.14706783445021e - 08	0.361369076670903	0.323	0.111	0.00165092182597299
ENSDARG00000062650 - rif1	1.17021350456276e - 05	0.360623054657255	0.262	0.113	0.237132064564598
mthfr	2.33040408923863e - 08	0.360416265073372	0.269	0.075	0.000472233084643316
apc2	1.7249790126394e - 18	0.359829572234212	0.546	0.197	3.49549747121249e - 14
ENSDARG00000036791 - dnmt3bb.1	1.64566759332263e - 07	0.359736205430584	0.231	0.061	0.00333478081110898
kmt2a	0.00059166988505655	0.358687917170687	0.646	0.455	1
ENSDARG00000075538 - zgc:163061	2.42535370081548e - 05	0.356845224564488	0.162	0.04	0.491473673933249
si:ch211 - 212k18.4	0.00248730602747611	0.356436287156222	0.569	0.395	1
c1qbp	2.39760382643308e - 07	0.355929013589568	0.438	0.202	0.004858504393884
ENSDARG00000076526 - gar1	5.37970484413646e - 07	0.35494391892107	0.3	0.104	0.0109014338961581
kars1	1.15753583414438e - 06	0.354705616399267	0.5	0.26	0.0234563061431018
tbl3	2.56003449641123e - 08	0.354664176803465	0.3	0.091	0.000518765390352771
si:dkey - 51a16.9	1.63845008963017e - 07	0.354379524527572	0.315	0.112	0.00332015526162658
ola1	1.70239337589421e - 06	0.354343730832536	0.7	0.451	0.0344972993691203
h1 - 0	8.51192960509732e - 08	0.353298688645282	0.931	0.743	0.00172485741517692
mrpl13	8.12546847720229e - 06	0.353169559102105	0.315	0.128	0.164654493222027
ENSDARG00000099745 - baz1a	0.000502601473495079	0.350974250356995	0.308	0.155	1
srsf5a	0.00159361568384324	0.349200115212735	0.808	0.746	1
si:ch211 - 113a14.12	0.000134308162190428	0.348705667890908	0.123	0.032	1
scrt2	0.00011347534658645	0.347592785564133	0.154	0.048	1
setb	0.000487722184946969	0.346786660956957	0.731	0.56	1
gnl2	1.8025902606604e - 08	0.346419750976241	0.331	0.111	0.000365276890420224
syncripl	9.98888703277184e - 06	0.34593456208147	0.4	0.197	0.202414806832089
sorl1	4.10632319990914e - 14	0.345870104056525	0.454	0.165	8.32105333229589e - 10
gfra1a	6.30880585545965e - 07	0.345320789387849	0.277	0.098	0.0127841641855034
coq8aa	1.08192230070041e - 10	0.343959216165462	0.454	0.19	2.19240735013931e - 06
si:ch211 - 216b21.2	2.26910637062741e - 12	0.343951134343559	0.192	0.02	4.59811714943938e - 08
ENSDARG00000053082 - thada	8.23116040627596e - 08	0.343920354121304	0.254	0.071	0.00166796234472776
khdrbs1a	0.0010883021991426	0.343564698833467	0.923	0.84	1
zgc:174288	2.31200781095082e - 08	0.341745997959088	0.385	0.154	0.000468505262811075
tsen15	2.21738103117878e - 10	0.34104602458346	0.308	0.084	4.49330092158067e - 06
s1pr5a	9.01461867161409e - 07	0.340962761078917	0.577	0.337	0.0182672232761588
ENSDARG00000019293 - tfdp1a	2.23919206673627e - 11	0.340792738497344	0.346	0.105	4.53749880403439e - 07
si:dkeyp - 113d7.1	6.17127459969409e - 06	0.340143897892765	0.446	0.227	0.125054708488201
tmem35	2.38813850353947e - 06	0.339922835248432	0.446	0.234	0.0483932386357238
bop1	8.8591722835262e - 07	0.339199692438909	0.238	0.069	0.0179522267153375
ENSDARG00000058102 - sardh	6.18643893934851e - 08	0.339131087451577	0.277	0.083	0.00125361998666958
CABZ01068251.1	1.98643899945861e - 11	0.338125309925415	0.331	0.086	4.02531998850292e - 07
ENSDARG00000061256 - si:dkey - 44g23.5	2.8754349489808e - 06	0.338046071968081	0.346	0.151	0.0582678138061469
CU104709.1	1.91434809036847e - 06	0.338033108471575	0.515	0.283	0.0387923497032268
ENSDARG00000057738 - hells	0.0056887890074984	0.336935746304578	0.2	0.092	1
mbd1a	5.13401627598148e - 08	0.336314955089161	0.392	0.165	0.00104035705816489
rrp15	4.97005956330931e - 08	0.336270866816709	0.223	0.052	0.001007132869909
arhgef18a	4.35340660112841e - 10	0.335966038486169	0.292	0.081	8.82174313652661e - 06
slbp2	1.00236663532491e - 12	0.335655531106511	0.123	0.003	2.03119574982241e - 08
klhl24b	1.80439717094197e - 08	0.33556439127415	0.446	0.198	0.00036564304271968
nutf2l	6.32094514288291e - 11	0.334994081325864	0.338	0.097	1.28087632375379e - 06
nip7	9.18502565241708e - 12	0.334365646485555	0.377	0.117	1.8612535982058e - 07
uck2b	1.21805932173921e - 09	0.333528448128651	0.354	0.116	2.46827540957234e - 05
fibpb	3.32545048089512e - 05	0.332384727888606	0.308	0.142	0.673869285448588
paics	3.52819448271063e - 14	0.332083741139965	0.446	0.173	7.14953329976482e - 10
waplb	6.97122305869371e - 05	0.331857439488664	0.438	0.243	1
polr2d	5.53351803453544e - 07	0.330863582394879	0.469	0.231	0.0112131209451826
ENSDARG00000036162 - hnrnpa0b	0.000369083553949839	0.330610516034037	0.592	0.458	1
irx1a	2.4465141376491e - 06	0.330600497984337	0.231	0.073	0.0495761624853213
ENSDARG00000016280 - eif1ad	2.02164390486431e - 07	0.330108620899976	0.477	0.234	0.00409665920881703
snrpe	0.000156281281905322	0.329623861016878	0.385	0.202	1
hnrnpa1a	0.00016805930556385	0.328801995789874	0.577	0.373	1
top2a	0.000214393094476614	0.328764820598998	0.108	0.021	1
srprb	1.83354642307147e - 07	0.328223932107635	0.454	0.211	0.00371549847171203
ENSDARG00000027825 - naa50	8.8108120430712e - 10	0.327723273464318	0.554	0.277	1.78542295240795e - 05
epha4b	5.25048534866909e - 09	0.327584570474062	0.415	0.183	0.00010639583510543
hsd17b10	3.2207217634937e - 06	0.32603408546186	0.354	0.152	0.0652647058154364
olfml2a	4.85485421345035e - 16	0.324730995938571	0.246	0.034	9.83787657813579e - 12
vdac1	2.78523444262126e - 07	0.324605970145629	0.8	0.59	0.00564399907452771
tra2b	1.10408159238585e - 05	0.324104883589216	0.262	0.11	0.223731093881068
ENSDARG00000060559 - dis3	1.58398693173668e - 06	0.323083708615831	0.277	0.095	0.0320979111847121
ENSDARG00000036375 - cyfip2	1.81094100414885e - 10	0.322370135143446	0.485	0.229	3.66969085080722e - 06
ENSDARG00000054154 - bms1	5.11599577483766e - 05	0.321007023398421	0.277	0.113	1
ENSDARG00000016830 - rimkla	1.5443136244068e - 05	0.320442627895191	0.5	0.285	0.312939712849793
G3BP2	1.06351054197785e - 07	0.320240524733834	0.577	0.319	0.00215509776226391
hemk1	3.40496650674208e - 14	0.320082819813214	0.285	0.052	6.89982412926215e - 10
BX571715.1	4.95405735489628e - 12	0.319928530275651	0.269	0.057	1.00389018239618e - 07
ENSDARG00000115875 - si:ch211 - 113a14.19	1.53780225433403e - 05	0.318713046792042	0.131	0.029	0.311620248818247
esf1	3.52326428759655e - 07	0.317832649639208	0.262	0.083	0.00713954275238565
drg1	1.70235912207008e - 06	0.317637279613139	0.315	0.126	0.034496605249628
ccdc25	1.2260510675578e - 05	0.317125227743917	0.377	0.177	0.248446988329913
scaf11	0.00185951156935423	0.316918135052383	0.285	0.147	1
UTP14C	5.08101574742401e - 07	0.316522266256579	0.223	0.067	0.01029617031058
trmt11	2.28048708460691e - 05	0.316302986683854	0.246	0.088	0.462117902824744
carm1	0.000668749674032978	0.315133555133324	0.346	0.182	1
u2af1	5.35924249370058e - 06	0.315121622206576	0.554	0.325	0.108599689892348
ENSDARG00000004782 - fgfr3	1.73878861867693e - 10	0.315112715902928	0.408	0.164	3.52348125688693e - 06
rev3l	1.83480748767928e - 06	0.314868165182649	0.415	0.199	0.0371805389303329
ENSDARG00000002131 - celf2	8.54682551082232e - 10	0.313569961334257	0.638	0.354	1.73192872151303e - 05
dnlz	2.04052003093824e - 05	0.313215245457192	0.177	0.05	0.413490979069326
pelp1	1.0358963461244e - 06	0.312709642406903	0.346	0.147	0.0209914035578649
ENSDARG00000105382 - hist1h4l	3.14424888077142e - 06	0.312364207464494	0.208	0.057	0.0637150593199521
nle1	2.34446554982541e - 09	0.311068490336219	0.262	0.062	4.75082499016621e - 05
cbx2	3.22948327521042e - 06	0.31075749500353	0.285	0.104	0.0654422490888639
ppan	2.36415275129123e - 13	0.310335549658756	0.408	0.137	4.79071913521655e - 09
ENSDARG00000004189 - cbx1a	8.57829234517016e - 08	0.310258899439239	0.431	0.202	0.00173830516082528
ENSDARG00000068996 - hist2h2l	6.04826219790363e - 10	0.309823284315536	0.708	0.422	1.22561985178319e - 05
ENSDARG00000100244 - ebf3a	0.00628898407887981	0.309742355399775	0.131	0.049	1
ENSDARG00000087554 - cdk1	2.03185917521294e - 05	0.309528249131355	0.108	0.016	0.411735943265151
as3mt	3.67389932437258e - 05	0.308992863877672	0.292	0.121	0.744478959090859
cstf3	5.53195500288535e - 05	0.30856447768699	0.354	0.171	1
si:ch211 - 161h7.4	0.000863295881979207	0.307817982012941	0.177	0.065	1
mych	1.09543958816352e - 05	0.305860308171948	0.485	0.27	0.221979878145455
polr3d	1.51086171486585e - 10	0.305782416277001	0.231	0.04	3.06161017900416e - 06
ENSDARG00000031095 - veph1	7.37686649143081e - 09	0.30576234820407	0.338	0.121	0.000149484822582354
nop16	1.43028171002894e - 06	0.304536312989544	0.262	0.088	0.0289832285720264
raver1	1.23075383234754e - 05	0.303405218929978	0.177	0.049	0.249399956586905
ssr2	0.000192758327005579	0.301749693264842	0.677	0.474	1
ENSDARG00000053792 - si:rp71 - 1g18.1	1.86851121872243e - 08	0.300338327299157	0.277	0.08	0.000378635113361913
pho	0.00208249219180353	0.30028076291707	0.338	0.189	1
ccna2	5.3440731528966e - 08	0.298358255348522	0.1	0.013	0.00108292298370297
dmgdh	1.15621141205178e - 08	0.298206101688226	0.238	0.057	0.000234294680538173
foxp4	0.00102136151039774	0.297952484064064	0.392	0.226	1
nusap1	0.00138508830329578	0.297874574680344	0.108	0.027	1
nvl	2.68079121338708e - 09	0.297530120239023	0.308	0.097	5.43235531480757e - 05
CU457819.1	0.00110998187870185	0.296828527597551	0.108	0.026	1
FOXK2	2.00472374269059e - 08	0.29521957147556	0.692	0.42	0.00040623721921882
mrpl54	5.43438231679614e - 06	0.29492249221678	0.3	0.119	0.110122323267557
trmt61a	1.01361156548343e - 06	0.294846852580409	0.285	0.099	0.0205398247629563
c1d	3.30286899555402e - 06	0.294280377559373	0.315	0.127	0.0669293373259066
ccnd1	0.0189848474112026	0.294212697262733	0.331	0.206	1
utp25	5.14279168595785e - 08	0.29416394610379	0.262	0.073	0.0010421353072425
syncrip	0.00643730691803588	0.294031565922711	0.708	0.555	1
mtap	9.34738668848344e - 07	0.29402784073909	0.277	0.095	0.0189415443855428
rcl1	3.31809062563629e - 11	0.294024735918062	0.415	0.155	6.72377884378939e - 07
ENSDARG00000114670 - ube2c	0.0010834590910085	0.293536106394755	0.1	0.022	1
cecr2	4.25597356221297e - 07	0.293522593004584	0.338	0.133	0.00862430482646837
ENSDARG00000094965 - nfil3 - 5	3.84354472804175e - 14	0.293052432339593	0.369	0.116	7.7885590369038e - 10
pak1ip1	3.36770633749738e - 06	0.292993848136482	0.262	0.089	0.0682432012230469
fam210ab	7.29464077054708e - 09	0.292880977636474	0.238	0.055	0.000147818600574366
surf6	2.85694266663677e - 06	0.292581255178247	0.238	0.075	0.0578930861967274
prmt3	2.09509928982953e - 11	0.29229346295178	0.308	0.081	4.24550920091056e - 07
hp1bp3	0.000430962362481963	0.291925606514942	0.646	0.453	1
sf3b3	0.000403039275195351	0.291121048827615	0.385	0.209	1
ENSDARG00000111247 - hist1h4l	1.10466420290672e - 07	0.290847269839053	0.177	0.033	0.00223849154077017
med8	7.49985675994608e - 07	0.290721578144226	0.462	0.232	0.0151977097383547
psmg3	9.14067720054451e - 05	0.290669785866311	0.462	0.263	1
COA4	4.64356515306304e - 07	0.290665625818248	0.231	0.063	0.00940972042616695
cdkn1d	9.29544459743706e - 05	0.290614003706024	0.338	0.168	1
atp5if1a	0.00187666301586945	0.29048708112323	0.485	0.312	1
zmiz1a	2.74403568523548e - 08	0.289453817669576	0.362	0.143	0.000556051391256117
CABZ01044053.1	9.76986343047964e - 05	0.289379288427935	0.262	0.106	1
gtf3aa	2.48767134659683e - 10	0.288483086411714	0.262	0.061	5.04101721674383e - 06
ENSDARG00000045167 - dlgap5	2.73508172919289e - 05	0.288198930149563	0.1	0.014	0.554236961603648
nop14	2.43284610122336e - 06	0.287243288815605	0.254	0.093	0.0492991933951903
rexo4	7.79150374306963e - 07	0.286893495371224	0.292	0.106	0.0157887031849563
vbp1	5.35636221932567e - 06	0.286104665319841	0.515	0.305	0.108541324012415
msi1	1.7307405981279e - 22	0.285943892463046	0.577	0.227	3.50717274804637e - 18
MEPCE	0.00287133598636026	0.285865043261077	0.331	0.198	1
ENSDARG00000115938 - zgc:171759	1.50083609580227e - 10	0.285392975826654	0.177	0.02	3.04129426453371e - 06
khdrbs1b	8.03669800432686e - 09	0.285339080717489	0.592	0.331	0.000162855648359679
ENSDARG00000032516 - rrp36	2.98300611070074e - 05	0.285291791778677	0.223	0.079	0.604476358272399
ino80c	1.40160178741848e - 05	0.285188195727845	0.454	0.242	0.284020586202481
shmt2	2.08026635885069e - 07	0.284663086875298	0.323	0.123	0.00421545174957504
h3f3d	0.0169935643329145	0.284293189986349	0.923	0.867	1
ENSDARG00000111396 - zgc:173552	0.000839172473118554	0.283591475064232	0.108	0.028	1
epb41a	3.70729695791696e - 20	0.283085899464416	0.523	0.184	7.51246655552292e - 16
si:ch211 - 232b12.5	2.27163932896912e - 10	0.282941245907664	0.538	0.264	4.60324993622302e - 06
slc3a2b	1.26048974269652e - 05	0.282755001192995	0.531	0.316	0.255425641460023
cenpx	0.000267334127495085	0.282274571677171	0.215	0.084	1
lrrc47	2.1004128365936e - 06	0.281980087095133	0.3	0.114	0.0425627657207327
ENSDARG00000041791 - mgat4c	8.32200525723254e - 05	0.281786512375905	0.262	0.11	1
zgc:173587	0.00551429723541183	0.281683271788218	0.215	0.106	1
umps	1.70868988842652e - 06	0.281457586266734	0.192	0.047	0.0346248918990751
ppig	0.00923723157505879	0.281164995207344	0.238	0.126	1
phc1	4.09766705690977e - 05	0.2811591492894	0.169	0.046	0.830351252412195
BX544877.2	1.64870032511162e - 05	0.280979589581886	0.269	0.103	0.334092633880619
nupr1a	4.30480101449024e - 06	0.280711894757899	0.638	0.406	0.0872324877576302
rbmx	4.48839475256849e - 06	0.280041139474097	0.454	0.258	0.0909528312660479
pah	1.25408409787605e - 11	0.278493448190181	0.131	0.006	2.54127601593603e - 07
sub1a	4.17499350344991e - 08	0.277981576233674	0.577	0.321	0.00084602068353909
mrpl38	1.63403659989166e - 05	0.277452293774963	0.269	0.103	0.331121176602046
mcts1	5.66696398143991e - 06	0.276947508158534	0.346	0.153	0.114835358119898
ENSDARG00000035043 - pfdn5	2.08424136347747e - 08	0.276914464795507	0.385	0.165	0.000422350669895075
cks1b	0.000256269973345194	0.276721130047814	0.108	0.027	1
ENSDARG00000093864 - wee1	1.00402759203071e - 07	0.276362996853329	0.208	0.047	0.00203456151249103
mgaa	0.00134571896193335	0.275912981427819	0.423	0.256	1
trnau1apa	9.54481210223954e - 09	0.275055442787854	0.192	0.033	0.000193416072439782
arglu1b	0.0076353193779349	0.274893745308172	0.485	0.328	1
XPO5	4.93467590672347e - 07	0.274842754550058	0.215	0.056	0.00999962725738444
kmt5aa	1.35054154655847e - 07	0.274443970770204	0.462	0.225	0.00273673738994609
pwp1	0.000706532416711785	0.273705804684341	0.223	0.092	1
ENSDARG00000100829 - pcdh1g32	0.000258353511562577	0.273678178421688	0.1	0.019	1
en1b	7.88683652414906e - 05	0.273234344690479	0.223	0.124	1
pfkfb4b	0.00134409731018387	0.273103244899458	0.315	0.186	1
nhp2	4.64346540369486e - 07	0.272944146304144	0.362	0.155	0.00940951829404726
ENSDARG00000041991 - rrp9	4.55163501237379e - 06	0.272315849528544	0.185	0.046	0.0922343318907425
pprc1	7.12930509478226e - 06	0.271979136959718	0.177	0.044	0.144468238440668
cbfa2t2	7.45827857390273e - 07	0.271173300147496	0.223	0.065	0.0151134557021565
ENSDARG00000077469 - polr1b	4.09392574633452e - 07	0.271068453528759	0.185	0.039	0.00829593113237227
lmnb1	0.000571335491489128	0.270169675546231	0.2	0.076	1
ENSDARG00000001829 - zgc:112982	9.6864968289654e - 06	0.270079887589029	0.477	0.266	0.196287171742155
chtopa	0.000391131387135829	0.26926202377152	0.354	0.185	1
utp15	1.11425362374551e - 05	0.268955791682554	0.223	0.071	0.22579235431579
supt3h	6.04873205427102e - 09	0.268745758015437	0.354	0.134	0.000122571506347748
FP236812.1	2.3365675979671e - 09	0.268243605894298	0.238	0.054	4.73482058052053e - 05
adgrv1	2.82364119454859e - 21	0.268196606213516	0.585	0.227	5.72182651663326e - 17
slc25a47a	6.31940352977105e - 09	0.268062887108697	0.354	0.133	0.000128056393127281
cstf1	2.00126573960574e - 07	0.267877133744798	0.3	0.112	0.00405536489473707
hist1h2a6	0.000444437558632638	0.267451203238957	0.123	0.032	1
vdac2	0.00348927514364686	0.267131529853398	0.885	0.765	1
neo1a	1.08057962033339e - 11	0.266934414793654	0.562	0.284	2.18968654264357e - 07
polr1d	0.00014464613751265	0.266869190152606	0.208	0.074	1
dus3l	2.71675956035263e - 06	0.266743872298218	0.269	0.096	0.0550524157309856
ENSDARG00000098240 - meis2a	1.02408640424785e - 05	0.266738023141783	0.138	0.036	0.207520868956784
ENSDARG00000060065 - ubap2b	0.000656789769849482	0.265187575484437	0.515	0.331	1
si:ch211 - 113a14.24	0.000142870857571583	0.265167256553375	0.115	0.024	1
bysl	4.15191847014667e - 05	0.265071609439902	0.377	0.189	0.841344758790522
gipc2	5.73610054005476e - 06	0.264724171685162	0.215	0.066	0.11623634134367
ldhba	9.20906068429199e - 14	0.264671676423049	0.785	0.476	1.86612405706493e - 09
ENSDARG00000059093 - ank1a	0.221665051122559	0.264357086985387	0.146	0.114	1
tle2a	3.78934368974553e - 05	0.264132904400569	0.377	0.192	0.767872605290034
ENSDARG00000057652 - dbpb	5.55865518476812e - 05	0.263970725274639	0.485	0.287	1
elp2	2.11945846262143e - 06	0.263888166868715	0.215	0.063	0.0429487062865606
aprt	0.000505704329844518	0.261740372077276	0.177	0.061	1
nkain1	8.42030808580649e - 08	0.2614548970572	0.469	0.236	0.00170629123050783
thoc2	4.12546682852592e - 07	0.261348646880148	0.631	0.387	0.00835984598132492
pik3ip1	1.13847644833719e - 07	0.260653059407146	0.5	0.265	0.00230700867491048
uqcrc2a	0.00011994217551886	0.260576156878469	0.362	0.183	1
mn1a	2.96625934728387e - 05	0.259655651183021	0.185	0.053	0.601082794133603
gtpbp10	1.41802481375075e - 10	0.259537639307599	0.254	0.061	2.87348548258451e - 06
nolc1	1.20696685138122e - 05	0.2594339564441	0.415	0.222	0.244579762763891
ENSDARG00000040031 - tardbp	0.000106994125506987	0.258914927776641	0.546	0.345	1
ENSDARG00000077202 - mocs2	2.98315768071752e - 05	0.258848337161712	0.177	0.049	0.604507072420599
ENSDARG00000032102 - prdx3	2.58983082130727e - 07	0.258517031072313	0.485	0.252	0.00524803317629706
hnrnpaba	0.0148090284017037	0.25755387113034	0.854	0.735	1
ENSDARG00000022599 - dnpep	4.18572810607741e - 06	0.257421929764387	0.408	0.202	0.0848195943415526
FP236630.1	1.07728265284124e - 05	0.256576599480208	0.115	0.02	0.218300556771748
h2az2a	0.039445774185404	0.256495686047744	0.4	0.286	1
si:ch1073 - 170o4.1	1.31850243596539e - 06	0.255625344295844	0.169	0.035	0.0267181333624026
ENSDARG00000008884 - hprt1	9.76801682291732e - 06	0.255370038086672	0.285	0.116	0.197939092899596
ENSDARG00000069065 - btg3	9.99339357908893e - 06	0.254626071707043	0.508	0.293	0.202506127486658
ENSDARG00000054288 - zgc:63972	2.9729185765649e - 08	0.254593741528366	0.169	0.03	0.000602432220355112
gldc	3.02076874317218e - 06	0.254582862793588	0.246	0.085	0.0612128578116411
lima1a	0.0438849223633415	0.254502807364008	0.185	0.108	1
si:dkey - 261m9.12	0.000168461705096502	0.253913643741986	0.138	0.038	1
ek1	2.08796971533157e - 09	0.253061792536965	0.292	0.101	4.2310618311479e - 05
unkl	6.95566251971668e - 05	0.252571744122339	0.485	0.295	1
si:ch73 - 193c12.2	0.00707209264880414	0.25245040270577	0.115	0.045	1
vezf1a	3.40730606841596e - 09	0.252005741997587	0.308	0.101	6.90456501703811e - 05
FO744847.1	0.00330570101522173	0.25199330239853	0.169	0.07	1
ilf2	0.0715254323530279	0.251526143289882	0.315	0.245	1
dnttip2	1.70190285185543e - 09	0.250651531899337	0.292	0.09	3.44873593899984e - 05
c4	0.535719875080043	0.250592170091901	0.123	0.085	1
ENSDARG00000079605 - prmt5	1.2940546610696e - 09	0.250483143313194	0.323	0.112	2.62227236519143e - 05
rbpjb	7.84070546034836e - 07	0.250051250566596	0.315	0.131	0.0158884055448499

## Sheet: Cluster3
	p_val	avg_log2FC	pct.1	pct.2	p_val_adj
si:dkey - 183j2.10	2.21103510479028e - 130	5.37742759240288	1	0.289	4.48044153634702e - 126
s100b	3.84640950501025e - 96	2.75180704564279	1	0.38	7.79436422095277e - 92
si:ch211 - 251b21.1	3.51697231857641e - 84	3.49208887016736	0.913	0.292	7.12679270636324e - 80
mdkb	5.34400169261682e - 83	2.90717066833186	1	0.418	1.08290850299187e - 78
ENSDARG00000053542 - kctd12.2	7.97812843528631e - 78	2.80144382038499	0.981	0.248	1.61668794612642e - 73
lgi1b	1.74260772768869e - 77	2.62425920934429	0.942	0.187	3.53122029938836e - 73
ttyh3b	1.93526361316004e - 74	2.75475197994402	0.981	0.297	3.92161818570751e - 70
gdf10a	4.42596363851895e - 74	3.5504095080339	0.942	0.184	8.96877271709479e - 70
cntfr	1.16809877255392e - 72	3.02481699613373	0.962	0.273	2.36703535270326e - 68
slc1a2b	2.27577391130048e - 71	1.75071884158134	0.99	0.259	4.61162825385929e - 67
ptgdsb.2	2.33300805297933e - 71	2.6987821074404	1	0.332	4.72760751855732e - 67
ENSDARG00000060796 - slc20a2	9.45565080095645e - 71	2.27262110067367	0.981	0.461	1.91609307830581e - 66
gpm6bb	4.85571903716951e - 69	1.88592084986475	0.99	0.304	9.8396290569203e - 65
gpr37l1a	1.12988900671733e - 68	2.8432132323813	0.875	0.115	2.28960708321201e - 64
crabp1b	1.33152865435189e - 67	2.66791461974112	0.817	0.096	2.69820966517867e - 63
ENSDARG00000004141 - zgc:92630	2.95309574747735e - 66	2.57885269734042	0.894	0.164	5.9841532226881e - 62
nfixb	9.51520306661519e - 65	1.84548283387066	0.99	0.455	1.9281607494189e - 60
ptgdsb.1	1.92100145054958e - 64	2.70834721703532	0.99	0.339	3.89271733939368e - 60
glula	4.39139147632467e - 64	1.622603611848	1	0.49	8.89871568762432e - 60
sox2	1.90111909662549e - 62	2.25212954347749	0.933	0.236	3.85242773740189e - 58
bcan	5.57295371206891e - 62	1.71353369091064	0.942	0.178	1.12930334021364e - 57
fabp7a	1.99523576949803e - 60	2.06282093337735	1	0.46	4.04314576331082e - 56
zic1	8.79948020533515e - 58	1.82341492330138	0.971	0.46	1.78312666880912e - 53
adgrv1	1.05680932208201e - 57	2.7986887678039	0.846	0.21	2.14151841026698e - 53
si:ch211 - 253b8.5	1.78324107819222e - 55	1.70118748211073	0.615	0.024	3.61355972084871e - 51
mag	6.10194297238199e - 55	2.11432056707319	0.808	0.102	1.23649772392349e - 50
gas1b	8.29685842646898e - 55	2.13076277647356	0.846	0.165	1.68127539153967e - 50
ckbb	3.7620160381248e - 54	1.62234398330127	1	0.42	7.62334929965609e - 50
slit2	6.90990656628639e - 54	2.8675364280765	0.663	0.09	1.40022346659227e - 49
proca1	1.24180799237248e - 53	2.38922714751586	0.788	0.123	2.51639971574359e - 49
ENSDARG00000075450 - mkxa	8.70475748898761e - 53	1.73229768616651	0.731	0.082	1.76393205756845e - 48
fam43b	1.0804123900487e - 51	1.55726634878298	0.808	0.112	2.18934766719468e - 47
FAM163A	6.01991478660438e - 51	1.55829905848249	0.577	0.027	1.21987553235751e - 46
ppp1r1c	6.72451572673796e - 51	1.9494975790631	0.635	0.038	1.36265586686618e - 46
ENSDARG00000031712 - grm3	1.76872187369824e - 50	1.81291707837448	0.856	0.156	3.58413800486211e - 46
vim	2.60738306853023e - 50	2.95136178057103	0.875	0.305	5.28360105006966e - 46
gdf10b	3.42844456651135e - 50	2.22492360053523	0.76	0.106	6.9474000695786e - 46
nrcama	5.90565832965039e - 49	1.9857473858902	0.721	0.101	1.19672260392036e - 44
usp54b	1.15994220621084e - 48	1.76995142509605	0.817	0.152	2.35050688666564e - 44
ENSDARG00000056774 - gpr37l1b	2.82727878494421e - 48	1.23007200440476	0.875	0.191	5.72919772981094e - 44
coro2ba	3.03790573153779e - 48	2.16643815271492	0.904	0.362	6.15601217438819e - 44
si:ch211 - 66e2.5	1.29952044755425e - 47	1.8883719888893	0.817	0.13	2.63334823492393e - 43
si:dkey - 205h13.1	1.7318668525559e - 47	2.59858036035262	0.885	0.304	3.50945499001928e - 43
ENSDARG00000055455 - gpm6aa	2.16593796302017e - 47	1.45853248844774	0.981	0.568	4.38905668826406e - 43
ace	7.74149670716191e - 47	1.88915295486052	0.702	0.083	1.56873689273929e - 42
ENSDARG00000021948 - tnc	1.5233086499567e - 46	1.86244542002693	0.798	0.126	3.08683264827225e - 42
adamtsl3	4.21767902677944e - 46	1.83664695925224	0.788	0.138	8.54670477986585e - 42
chst7	4.8231037712791e - 46	1.71178835304263	0.808	0.15	9.77353748211996e - 42
hspb1	7.86443622704157e - 46	1.91107371723489	0.913	0.42	1.5936493570477e - 41
srgap3	1.58556107636816e - 44	1.74344914946035	0.933	0.379	3.21298096515244e - 40
ENSDARG00000094973 - wnt16	4.40625466799425e - 44	1.59790614513599	0.702	0.091	8.92883445922355e - 40
ndrg3a	9.81313831960618e - 44	1.24054655194106	0.971	0.553	1.988534349085e - 39
acbd7	2.08738571590588e - 43	1.65471106060032	0.856	0.19	4.22987841471168e - 39
pax3a	5.10475834704276e - 43	1.69612340010183	0.769	0.145	1.03442823144475e - 38
cadm4	7.993130288499e - 43	1.68288886020105	0.808	0.171	1.61972792166144e - 38
pacsin1a	9.31593464730529e - 43	1.47523510823285	0.856	0.204	1.88778099692994e - 38
sfxn5b	9.37904536993031e - 43	1.44056750931407	0.779	0.13	1.90056975376268e - 38
myo18aa	1.19592783824001e - 42	1.56837375480324	0.538	0.027	2.42342817140955e - 38
timp4.3	1.23935160725009e - 42	2.08323891103445	0.798	0.152	2.51142209693158e - 38
si:dkey - 242g16.2	2.11227818670128e - 42	1.6681961541086	0.663	0.088	4.28032051753148e - 38
sept5a	2.22785465058546e - 42	2.37393707928828	0.625	0.085	4.51452466394637e - 38
plcd3a	4.40620893194698e - 42	1.54517012190264	0.846	0.204	8.92874177969736e - 38
cenpp	9.4700156390454e - 42	1.80507267564893	0.673	0.099	1.91900396909616e - 37
fgfr2	9.70801681865976e - 42	2.14108043938689	0.856	0.272	1.96723252813321e - 37
ENSDARG00000086288 - scg3	1.0443641381214e - 41	1.72918724888868	0.837	0.188	2.11629948948921e - 37
mlc1	2.80323103376093e - 41	1.07921404530135	0.779	0.15	5.68046736681315e - 37
sox9a	3.57175640602845e - 41	1.44032419065431	0.837	0.209	7.23780718117604e - 37
zic4	5.9646540331106e - 41	1.73985843337782	0.885	0.246	1.20867749326953e - 36
hepacama	9.86446293034718e - 41	1.52920750083924	0.827	0.184	1.99893476820555e - 36
ntm	1.02447698252776e - 40	1.56409949776934	0.74	0.119	2.07600015739426e - 36
acsl2	4.20928189402437e - 40	1.17944793720872	0.817	0.203	8.52968883005099e - 36
fjx1	4.8580321689697e - 40	1.54496177680401	0.76	0.132	9.84431638720019e - 36
sept8b	5.02375972964125e - 40	1.54256156773473	0.75	0.126	1.0180146716145e - 35
sox6	9.25845960695537e - 40	1.70056474852282	0.76	0.161	1.87613425475344e - 35
ntrk3a	2.81349433974686e - 39	1.55973654814187	0.779	0.164	5.70126493006303e - 35
arvcfb	2.87844594034602e - 39	1.72649441868305	0.875	0.383	5.83288285351717e - 35
oprd1a	5.16578371343715e - 39	1.87636677224446	0.558	0.047	1.0467944116909e - 34
msi1	6.74567506862655e - 39	1.49245235115119	0.837	0.21	1.36694359590648e - 34
syt11a	8.74537452178037e - 39	1.51947612749966	0.913	0.315	1.77216269309357e - 34
pald1b	1.28756180147703e - 38	1.46037640748185	0.76	0.143	2.60911523451306e - 34
ENSDARG00000069940 - ppap2d	1.64937506416837e - 38	1.55306057338877	0.837	0.209	3.34229363003079e - 34
cacnb4a	2.07259844500339e - 38	1.49008439205641	0.577	0.055	4.19991348895488e - 34
boc	2.47871730901646e - 38	1.57947812564513	0.817	0.223	5.02287275499095e - 34
si:dkey - 245n4.2	5.04596385099196e - 38	1.62692341347229	0.587	0.058	1.02251411476501e - 33
zic5	1.12132412826278e - 37	1.52158991683988	0.942	0.433	2.27225121351169e - 33
BCR	1.45074376364558e - 37	1.32333096962817	0.663	0.1	2.9397871626514e - 33
ccdc80l1	2.9140513815666e - 37	1.31407429916472	0.548	0.046	5.90503371960656e - 33
ENSDARG00000042690 - s1pr1	6.05933486516213e - 37	1.56105963131267	0.904	0.309	1.22786361707646e - 32
add1	8.62161288828364e - 37	1.43042844599993	0.981	0.637	1.7470836356818e - 32
ENSDARG00000055302 - grid2	3.07235086924052e - 36	1.26152353464257	0.702	0.127	6.22581180142899e - 32
b3gnt7l	4.30777370360434e - 36	1.56656521948047	0.577	0.074	8.72927263298384e - 32
cspg5b	9.86837064798693e - 36	0.899843640351107	0.731	0.162	1.99972662810807e - 31
kirrel3l	1.44481770087723e - 35	1.3509915773141	0.779	0.191	2.92777858905763e - 31
ENSDARG00000041623 - mt2	2.35905405825255e - 35	1.4343154879942	0.942	0.4	4.78038714364297e - 31
sorbs1	1.01766599141019e - 34	1.60025859384765	0.856	0.367	2.0621983649936e - 30
cx43	1.83539176551682e - 34	1.14697031620244	0.904	0.37	3.71923787364329e - 30
sez6l	2.68533850610589e - 34	1.31809724640307	0.721	0.143	5.44156994877297e - 30
ENSDARG00000026395 - rfx4	3.32255732533936e - 34	1.46753305335957	0.779	0.205	6.73283016406767e - 30
zic2a	5.88440503075717e - 34	1.24310147520521	0.971	0.692	1.19241583543263e - 29
ncam1a	1.00850542377486e - 33	1.58966421484056	0.837	0.239	2.04363539073737e - 29
tnika	1.33578962431503e - 33	1.55715042080836	0.779	0.195	2.70684409471198e - 29
col5a2a	1.7415320910056e - 33	1.238125989883	0.529	0.057	3.52904062921376e - 29
zbtb4	1.83576369479545e - 33	1.39949152052776	0.942	0.468	3.71999155113351e - 29
meis1b	3.17391316663724e - 33	1.43900057550674	0.846	0.244	6.43161764087371e - 29
neo1a	3.55639085894324e - 33	1.48257529078048	0.817	0.265	7.20667043656259e - 29
ENSDARG00000037097 - slc7a2	4.49367208588598e - 33	1.52398926135813	0.587	0.086	9.10597711483934e - 29
ENSDARG00000100691 - prss35	6.48516974445236e - 33	2.0435438072191	0.827	0.263	1.31415479701583e - 28
irx5a	8.24680416988942e - 33	1.38676643386981	0.769	0.181	1.67113239698639e - 28
eno1b	2.07405402253231e - 32	1.11958539621279	0.702	0.158	4.20286307125946e - 28
ENSDARG00000003754 - tspan2a	2.40705377900812e - 32	1.40996739109523	0.788	0.22	4.87765377778205e - 28
svep1	4.33686168927082e - 32	1.60931130777193	0.51	0.054	8.7882165271384e - 28
gprc5ba	6.24209200692337e - 32	1.123147165065	0.692	0.134	1.26489752428295e - 27
slc6a1a	1.33908764088851e - 31	1.19861172589565	0.615	0.098	2.71352719549648e - 27
ptprz1b	1.36082633998469e - 31	1.39691491775636	0.721	0.168	2.75757849534497e - 27
id2a	2.21400885163133e - 31	1.60064571141642	0.885	0.396	4.48646753694572e - 27
ENSDARG00000000068 - slc9a3r1a	2.36648172196191e - 31	1.44855592226967	0.75	0.278	4.79543856138361e - 27
nfia	3.26022484397657e - 31	1.30395705393794	0.913	0.472	6.60651962383412e - 27
ENSDARG00000004782 - fgfr3	4.65468642542901e - 31	1.3956858093546	0.673	0.143	9.43225657248934e - 27
zic3	3.06775797598832e - 30	1.35937264409402	0.817	0.273	6.21650476254272e - 26
irx3a	3.42397685129272e - 30	1.23741898688549	0.74	0.178	6.93834669145956e - 26
cd82a	3.63428623332694e - 30	1.38509381194582	0.74	0.182	7.36451762321371e - 26
ndnf	3.98172800505966e - 30	1.44807299085655	0.654	0.133	8.06857362945289e - 26
epha4a	6.89885650734886e - 30	1.52323973186652	0.721	0.204	1.39798428264917e - 25
spry2	7.56559023383567e - 30	1.43650704312991	0.856	0.359	1.53309120498446e - 25
chl1b	3.4967050235344e - 29	0.72070813984598	0.606	0.13	7.08572305969011e - 25
llgl1	3.68163811055966e - 29	1.16432628282016	0.692	0.157	7.46047146723809e - 25
zic6	5.24549501472602e - 29	0.790795261566973	0.702	0.185	1.06294710978408e - 24
gpm6ab	1.30515460393265e - 28	1.14611240061113	0.952	0.607	2.64476528940912e - 24
samd10b	1.35526236546007e - 28	1.62107738534592	0.471	0.056	2.74630365736828e - 24
abat	1.95532857782783e - 28	1.35857385772679	0.885	0.462	3.96227783011031e - 24
CU984579.1	1.99673722879396e - 28	0.848289123265069	0.433	0.038	4.04618832042808e - 24
eml2	2.81597948161236e - 28	1.23425697313737	0.635	0.129	5.70630082153929e - 24
dchs1a	4.08172635157326e - 28	1.08030424322246	0.635	0.125	8.27121027882805e - 24
mob1bb	5.7308028016217e - 28	1.10197859484496	0.75	0.229	1.16128987972062e - 23
camk2n1a	6.88140031055397e - 28	0.97871069702292	0.654	0.148	1.39444695893066e - 23
crtac1a	9.54008049260892e - 28	0.63826434795667	0.712	0.231	1.93320191102227e - 23
LO018340.1	9.87759334666925e - 28	1.09527641886943	0.567	0.095	2.00159551576906e - 23
usp43b	1.68108171115513e - 27	1.21863009031995	0.731	0.21	3.40654397948475e - 23
gpr37a	2.18977352108663e - 27	0.95446151806094	0.452	0.052	4.43735706312995e - 23
bcar3	2.25936932912861e - 27	1.13843427316981	0.577	0.111	4.57838600854622e - 23
tspan5a	2.4341554682817e - 27	1.29369642570009	0.74	0.232	4.93257264092604e - 23
map7d1a	2.44799489105737e - 27	1.20290340046454	0.663	0.15	4.96061684723866e - 23
efna2a	2.64087020265803e - 27	1.04460585993812	0.606	0.12	5.35145937866622e - 23
sema4e	2.7499498320461e - 27	0.859604704261771	0.452	0.054	5.57249833965821e - 23
grid1b	4.16345514691699e - 27	1.41830543240433	0.529	0.087	8.43682550971259e - 23
brinp2	4.44992426047946e - 27	0.980204452204044	0.644	0.159	9.01732652143559e - 23
rassf7a	6.09643701935123e - 27	1.18247797669821	0.654	0.156	1.23538199760133e - 22
qki2	6.77734897282022e - 27	0.921181597830397	0.99	0.667	1.37336199585229e - 22
zgc:194659	1.00434711190721e - 26	1.2278328782961	0.942	0.506	2.03520898756877e - 22
ENSDARG00000046150 - b4galnt4a	1.01819203655059e - 26	1.18695065084259	0.596	0.111	2.06326434286612e - 22
rgma	1.481936440068e - 26	1.26239664946573	0.635	0.135	3.0029960021538e - 22
msx3	1.96855417610797e - 26	1.01483075798202	0.769	0.25	3.98907818246519e - 22
kcnj10a	2.18655645870616e - 26	0.999756759239994	0.481	0.058	4.43083800792217e - 22
ENSDARG00000032618 - mgst1.1	3.64798699672314e - 26	1.13607885850338	0.635	0.142	7.39228085015977e - 22
ptprfb	4.67397245818418e - 26	0.640307579693826	0.721	0.229	9.47133778926442e - 22
ext1c	4.88432903822961e - 26	0.981814700204036	0.577	0.102	9.89760436306849e - 22
wfdc2	5.87079525416335e - 26	1.30491581385333	0.423	0.038	1.18965795030366e - 21
s100v2	1.10992154972066e - 25	1.27558507175894	0.769	0.299	2.24914502835394e - 21
gnai3	1.30749738097877e - 25	1.21884942304927	0.577	0.12	2.64951269281538e - 21
ENSDARG00000056627 - cxcl14	1.97151995480534e - 25	1.33127692811491	0.471	0.061	3.99508803641754e - 21
ENSDARG00000019856 - atp1a1b	2.30119087630173e - 25	0.780864272302114	0.981	0.636	4.66313319173783e - 21
kif1aa	1.03228425073877e - 24	0.681659708138682	0.663	0.193	2.09182080569705e - 20
adra1ab	2.1113825672493e - 24	0.883576257711911	0.558	0.107	4.27850563427398e - 20
efna1a	2.38260432558737e - 24	1.34711996046807	0.702	0.279	4.82810940537024e - 20
hpcal4	2.98995568402535e - 24	0.926467108045916	0.529	0.09	6.05884619810897e - 20
ENSDARG00000034685 - tmem198b	4.78083458831731e - 24	1.13248774205941	0.692	0.207	9.68788320976619e - 20
nfixa	4.93265663015489e - 24	1.05665283334182	0.625	0.178	9.99553539534587e - 20
igsf21a	6.54974536599808e - 24	0.804788320015752	0.519	0.091	1.32724040096585e - 19
creb5b	7.10257326314274e - 24	0.787129288538314	0.385	0.034	1.43926544604324e - 19
nova2	1.03182254679239e - 23	1.01909230975738	0.933	0.666	2.0908852088201e - 19
ENSDARG00000086300 - FAM107A	1.11275972570582e - 23	0.868798725718713	0.596	0.138	2.25489630817027e - 19
smoc2	1.31932961925339e - 23	1.56200956027147	0.404	0.046	2.67348954045506e - 19
pou3f2a	1.51884084949776e - 23	1.17671115824274	0.673	0.183	3.07777909742226e - 19
ENSDARG00000058365 - hspb8	1.70283580088064e - 23	1.00356444399192	0.481	0.077	3.45062646690453e - 19
ENSDARG00000036427 - slc3a2a	1.76089396931247e - 23	0.779982820700769	0.548	0.12	3.56827553941479e - 19
ENSDARG00000094752 - rpe65b	2.03234219199028e - 23	0.945641694692053	0.462	0.062	4.1183382178491e - 19
b3gat2	2.07475445233837e - 23	1.07461612006621	0.529	0.094	4.20428242221848e - 19
nog2	2.09459421601529e - 23	0.856448157445595	0.548	0.109	4.24448571933337e - 19
bco2a	2.11649177418263e - 23	1.01400426190915	0.606	0.139	4.28885893120369e - 19
ENSDARG00000035868 - spire1a	2.27103541482911e - 23	1.11605412174494	0.683	0.185	4.6020261646097e - 19
pax6b	4.24081726333646e - 23	1.05992554082617	0.635	0.155	8.593592102425e - 19
grid1a	4.69537672770012e - 23	0.686054630199296	0.346	0.027	9.51471140101153e - 19
cd81a	6.16990060489581e - 23	0.954618463592381	0.981	0.802	1.25026865857609e - 18
adamts5	8.01547724834132e - 23	0.742170675977832	0.365	0.03	1.62425630960389e - 18
epha4l	1.00034762509559e - 22	0.843671297216291	0.462	0.068	2.0271044274937e - 18
agmo	1.626534648312e - 22	0.925419852933712	0.635	0.186	3.29600981133943e - 18
tmem145	2.17430061978924e - 22	0.586837341160304	0.529	0.131	4.40600277594092e - 18
slc1a3b	2.34908152163894e - 22	0.99310495633591	0.558	0.124	4.76017879544914e - 18
bckdhbl	2.92354952033347e - 22	1.06663873930548	0.615	0.152	5.92428074800374e - 18
mdka	2.97044129859129e - 22	1.11593154627304	0.952	0.621	6.01930224746539e - 18
trabd2b	3.19334296433154e - 22	1.16946290498267	0.481	0.082	6.47099018292142e - 18
pdxka	3.48075062505877e - 22	1.12203503742952	0.692	0.217	7.05339306661908e - 18
atp1b4	5.58812732005066e - 22	0.343551863231688	0.904	0.529	1.13237812013506e - 17
plxnb1b	5.75509808492233e - 22	1.05354480939466	0.625	0.159	1.16621307592866e - 17
tent5bb	9.40640041299795e - 22	0.860112208937961	0.337	0.024	1.90611297968991e - 17
gareml	1.15459363344785e - 21	0.743022964547113	0.49	0.088	2.33966853881872e - 17
msrb2	1.17123906758495e - 21	0.953923738296008	0.49	0.089	2.37339884655414e - 17
sc:d189	1.58202140656678e - 21	0.994127795446754	0.519	0.105	3.20580817826693e - 17
gas1a	1.65062265176765e - 21	0.849876837087288	0.49	0.09	3.34482174154197e - 17
hspb15	1.79335740438879e - 21	0.674035366468167	0.471	0.098	3.63405944425344e - 17
tcn2	2.12578623023754e - 21	0.889734376151844	0.462	0.075	4.30769321695335e - 17
itgb4	2.31521029287335e - 21	0.766639618623508	0.375	0.038	4.69154213747856e - 17
cdh11	3.01255470356185e - 21	0.730050414865817	0.471	0.085	6.10464085129773e - 17
creb3l3b	4.07031292072846e - 21	0.709335790924911	0.212	0.002	8.24808210256414e - 17
ENSDARG00000054619 - fras1	4.10272792669322e - 21	0.941817011581408	0.529	0.108	8.31376787065114e - 17
ENSDARG00000041449 - spred1	4.52730364885441e - 21	1.08767024160182	0.769	0.322	9.17412811403858e - 17
rdh8a	4.71192109268804e - 21	1.10639651078284	0.481	0.097	9.54823690222303e - 17
rhbg	5.08415590470698e - 21	0.999275038203756	0.385	0.051	1.03025335252982e - 16
anks4b	5.17256001502228e - 21	0.694409186114312	0.327	0.026	1.04816756144411e - 16
lfng	5.61278894039398e - 21	1.29461657852861	0.913	0.587	1.13737555088144e - 16
cobl	6.22803372688655e - 21	0.969038373387813	0.538	0.112	1.26204875441629e - 16
ENSDARG00000005739 - gpm6ba	6.23321837172782e - 21	0.361815575081919	0.558	0.171	1.26309937084693e - 16
hmgb3a	7.03468504630738e - 21	0.546100314979296	0.885	0.478	1.42550857778373e - 16
nck1a	7.87127932965771e - 21	0.998094842893586	0.587	0.16	1.59503604336184e - 16
susd5	8.26196524539883e - 21	1.05825716976422	0.471	0.08	1.67420463732762e - 16
si:dkey - 70b23.2	9.15447388362512e - 21	0.675665946833587	0.462	0.087	1.85506258777779e - 16
ENSDARG00000004218 - rnd1b	9.71037962268339e - 21	0.982397696575902	0.567	0.132	1.96771132674056e - 16
setbp1	9.96130103599981e - 21	0.979778576407276	0.769	0.311	2.018558041935e - 16
aldocb	1.4047012888658e - 20	0.297836983616042	0.837	0.433	2.84648669175766e - 16
fbxo36b	2.25560599411105e - 20	0.741734197762185	0.385	0.047	4.57075998646664e - 16
arrdc3b	2.35776791945563e - 20	1.38026874179514	0.654	0.22	4.77778091198488e - 16
patj	2.42791528503846e - 20	1.08845434330042	0.519	0.122	4.91992753360194e - 16
prlra	2.93831121560094e - 20	0.598459279634558	0.269	0.012	5.95419384729374e - 16
dock3	3.92414439743291e - 20	0.821669038449772	0.577	0.151	7.95188620695804e - 16
si:dkeyp - 41f9.4	4.0783120051052e - 20	0.690786603677968	0.269	0.017	8.26429144714519e - 16
tspan11	4.17950608554048e - 20	1.03099151269229	0.577	0.16	8.46935113173923e - 16
pkib	4.35521211940383e - 20	0.770190636473868	0.519	0.116	8.82540183875992e - 16
clip3	8.26031130269212e - 20	0.965494295984916	0.731	0.258	1.67386948237753e - 15
plekhg7	8.75281882532767e - 20	1.27820739732769	0.375	0.046	1.7736712067644e - 15
mdga1	1.14654306712486e - 19	0.796966180285347	0.365	0.041	2.32335487122181e - 15
fads2	1.27488268612369e - 19	0.405442410766952	0.635	0.212	2.58342227516104e - 15
si:ch211 - 254n4.3	1.55826190326302e - 19	0.807845379282067	0.327	0.03	3.15766192077219e - 15
aox6	1.72256234703842e - 19	0.736601834203532	0.413	0.063	3.49060034003865e - 15
npas1	1.80050347930964e - 19	0.811887716484554	0.452	0.078	3.64854025047306e - 15
agpat3	1.8136267818688e - 19	1.07444433566186	0.76	0.308	3.67513331077895e - 15
ppp1r13bb	2.05329335157471e - 19	1.27418537764047	0.529	0.157	4.16079364763098e - 15
adamtsl7	2.0667390431358e - 19	0.629374996273622	0.26	0.012	4.18803999701038e - 15
gpsm1a	2.08997584086301e - 19	0.597950316447462	0.529	0.155	4.23512704392481e - 15
gli2a	2.35306678019208e - 19	1.10637427979372	0.548	0.142	4.76825452338123e - 15
ENSDARG00000043514 - si:dkey - 239i20.4	2.39997968176945e - 19	0.911884017315862	0.49	0.097	4.86331882713761e - 15
ccn4b	2.58093809418211e - 19	0.98341631413128	0.337	0.033	5.23001295405063e - 15
dhrs11b	3.02823189589127e - 19	0.870731690666325	0.49	0.104	6.13640911383406e - 15
mxra8b	3.06237855894189e - 19	0.764868150423288	0.394	0.054	6.20560391183985e - 15
fez1	3.16940189882714e - 19	0.701316244663299	0.644	0.207	6.42247600778332e - 15
ctnna2	3.19629564619454e - 19	1.0125241662903	0.712	0.247	6.47697349744862e - 15
nexmifb	3.44759312693007e - 19	0.86672656525754	0.558	0.143	6.9862027124111e - 15
ENSDARG00000025147 - cd63	3.59144791930752e - 19	0.954051561682917	0.923	0.694	7.27771006368476e - 15
WSCD1	3.84689111509123e - 19	0.58656446996736	0.288	0.02	7.79534015562087e - 15
cspg5a	4.04323900515575e - 19	0.895642171196647	0.654	0.215	8.1932195200476e - 15
phgdh	5.02287673509288e - 19	0.960509094455937	0.548	0.136	1.01783574159922e - 14
cldn12	5.04347107418242e - 19	0.916393848184138	0.76	0.364	1.02200897847233e - 14
zgc:110796	5.36176575661402e - 19	0.813191436643341	0.712	0.259	1.08650821292026e - 14
ENSDARG00000032708 - arl4cb	5.5755418244806e - 19	0.889911708483819	0.529	0.121	1.12982779531275e - 14
jupb	6.04684824072929e - 19	0.788126601436272	0.452	0.081	1.22533332750138e - 14
dpysl5b	6.80925598438627e - 19	0.682844712800368	0.548	0.145	1.37982763267603e - 14
tenm4	8.41802300065516e - 19	0.917539419394528	0.49	0.1	1.70582818085276e - 14
usp2a	8.46435733816776e - 19	0.590383446303146	0.548	0.162	1.71521737100632e - 14
ENSDARG00000069297 - upf3a	9.14929893703221e - 19	0.898053842084613	0.51	0.12	1.85401393660021e - 14
slc4a4a	1.09224886307912e - 18	0.330156492925989	0.433	0.118	2.21333309614352e - 14
cyp26b1	1.93427446618427e - 18	1.50168523813835	0.452	0.083	3.91961377827581e - 14
ahcyl1	2.36384040083045e - 18	1.01523978459712	0.49	0.104	4.79008618824282e - 14
ctsf	2.4622142852306e - 18	0.82722406065375	0.865	0.423	4.9894310275913e - 14
sox19b	2.58303243422942e - 18	0.83087935743982	0.471	0.098	5.2342569247225e - 14
pim3	3.42290605327906e - 18	0.986001520079671	0.663	0.234	6.93617682636469e - 14
jun	3.89719881610484e - 18	1.22257392374072	0.798	0.387	7.89728368095485e - 14
smox	4.23936464924192e - 18	0.824108168630146	0.962	0.588	8.59064852522383e - 14
cttnbp2	4.25042875727407e - 18	1.01975336855302	0.587	0.173	8.61306883374017e - 14
ahsg1	5.07078062655987e - 18	1.10032578337789	0.385	0.062	1.02754298616609e - 13
lrp2a	5.21028979755531e - 18	1.05317856492424	0.538	0.141	1.05581312457661e - 13
cacng8b	5.54102386148307e - 18	0.609231763152622	0.375	0.056	1.12283307529093e - 13
ENSDARG00000012942 - itgb5	5.8023255511987e - 18	0.690307697484489	0.49	0.11	1.1757832496949e - 13
marcksl1b	6.04717960660499e - 18	0.549620883928877	0.942	0.66	1.22540047548244e - 13
pcdh1a	6.07207395538384e - 18	0.382877339095547	0.471	0.14	1.23044506631898e - 13
si:ch211 - 137a8.4	6.73058516996762e - 18	0.804558861942769	0.721	0.284	1.36388577884224e - 13
luzp2	7.08597873241187e - 18	0.588729373557315	0.635	0.227	1.43590273033594e - 13
hspb6	9.40764924140739e - 18	0.901158093515366	0.433	0.079	1.90636604227879e - 13
psap	9.57529435212063e - 18	0.975808744463146	0.885	0.599	1.94033764751372e - 13
ENSDARG00000017311 - gpsm2	1.20980496703014e - 17	0.930835964173544	0.49	0.114	2.45154878518988e - 13
atp1b3b	1.29762237333111e - 17	0.507326929935935	0.519	0.154	2.62950197731817e - 13
apba2b	1.33870811426073e - 17	0.612731283520789	0.5	0.139	2.71275812273794e - 13
rnf145a	1.57519527340873e - 17	0.753407540729023	0.442	0.087	3.19197570203545e - 13
myo16	1.64222438070379e - 17	0.77065002769321	0.413	0.072	3.32780348505816e - 13
ivns1abpa	1.69937703015801e - 17	0.748673088778186	0.596	0.186	3.44361761391218e - 13
irx2a	1.81898524276154e - 17	0.666666453022137	0.394	0.068	3.68599169593199e - 13
tmem178b	1.84257230099139e - 17	0.656411280746472	0.49	0.125	3.73378851072895e - 13
si:ch211 - 198m17.1	1.89734901569417e - 17	1.35635843168033	0.288	0.042	3.84478804540267e - 13
si:ch1073 - 303k11.2	1.91593066181183e - 17	0.800044386745562	0.596	0.18	3.8824418930955e - 13
anks1aa	2.32230606778279e - 17	0.967175941367477	0.433	0.106	4.70592101575504e - 13
npy2rl	2.4878873874191e - 17	0.643218454336212	0.279	0.021	5.04145500186607e - 13
negr1	2.56260693861868e - 17	0.669071819408724	0.558	0.16	5.1928667004169e - 13
si:dkey - 9i23.16	2.76172237746099e - 17	0.685332928365959	0.625	0.224	5.59635422568695e - 13
itgav	3.18048454964258e - 17	1.01602424601344	0.615	0.202	6.44493389139573e - 13
letm2	3.25628588461434e - 17	0.975270377409569	0.76	0.417	6.59853771658251e - 13
lrrc75ba	3.25782871151315e - 17	0.751618640761165	0.413	0.073	6.60166410101025e - 13
loxl1	3.50291181503946e - 17	0.495286775571908	0.298	0.043	7.09830050199596e - 13
ENSDARG00000101457 - cdc42ep4a	3.51521390756568e - 17	0.9307293855988	0.529	0.135	7.12322946229108e - 13
h1 - 0	3.70092348272575e - 17	1.12781675646267	0.913	0.749	7.49955134539546e - 13
deptor	3.93703235698994e - 17	0.841716953189197	0.817	0.387	7.97800236820442e - 13
gyg1b	4.16114116421881e - 17	1.05436516794801	0.452	0.094	8.432136455173e - 13
phf24	4.39236694983712e - 17	0.743990333616284	0.442	0.095	8.90069238714994e - 13
nkain2	5.11003438438361e - 17	0.786441132985224	0.49	0.116	1.03549736765149e - 12
tmem47	6.17175530019948e - 17	0.861465310155199	0.692	0.261	1.25064449403242e - 12
apc2	6.61220079060492e - 17	0.64400151901846	0.587	0.202	1.33989636820818e - 12
dact1	6.76367194584648e - 17	0.811936303423633	0.462	0.1	1.37059048310633e - 12
CT990561.1	9.60143342127091e - 17	0.493820195220981	0.356	0.06	1.94563446848634e - 12
gpr137c	9.96217132863178e - 17	0.712058053745366	0.5	0.128	2.01873439803394e - 12
porb	1.11351947787441e - 16	0.885164694943085	0.548	0.169	2.25643586996471e - 12
ENSDARG00000007195 - grm2b	1.11538146125843e - 16	0.519858151186845	0.462	0.128	2.26020899309409e - 12
arhgef4	1.30105881101526e - 16	0.936284529341504	0.875	0.524	2.63646557464133e - 12
tlcd1	1.32992075144748e - 16	0.543672578067299	0.212	0.008	2.69495141073317e - 12
sema6dl	1.35049861421092e - 16	0.941340896233497	0.538	0.159	2.736650391837e - 12
GARNL3	1.37358493126524e - 16	0.847884052063342	0.385	0.064	2.78343250471587e - 12
maptb	1.56444240931762e - 16	0.689336499602517	0.644	0.236	3.17018609824123e - 12
spock2	1.66247457658148e - 16	0.402882881233674	0.481	0.151	3.36883848198471e - 12
ENSDARG00000104555 - sh2d3cb	1.7853128779915e - 16	0.928956287249359	0.596	0.2	3.61775801596198e - 12
ntrk2b	2.33726339400398e - 16	0.635135432953688	0.413	0.082	4.73623054160966e - 12
homer3b	2.61828158790645e - 16	0.729999503699513	0.529	0.149	5.30568580973362e - 12
ppp2r2bb	2.63593752566897e - 16	0.679597633827785	0.462	0.11	5.3414638020156e - 12
dhrs13a.1	3.45036804451534e - 16	1.05530010515222	0.5	0.135	6.99182580540589e - 12
ENSDARG00000057286 - swap70b	3.47273564627657e - 16	0.869648228391202	0.577	0.181	7.03715151361484e - 12
ston2	3.63478865268905e - 16	0.975650181796844	0.462	0.118	7.36553572580909e - 12
ENSDARG00000016439 - slc7a1a	4.55474868559709e - 16	0.761768735051565	0.442	0.096	9.22974273649395e - 12
ENSDARG00000058179 - ackr3b	5.3731813026464e - 16	0.997476245643994	0.548	0.171	1.08882145916827e - 11
arhgef10la	5.6470931512979e - 16	0.938638388531366	0.577	0.195	1.14432695617901e - 11
epha4b	5.84334280315984e - 16	0.705729714169195	0.548	0.176	1.18409498563231e - 11
vwa7	6.49460632232131e - 16	0.586872102186105	0.308	0.048	1.31606702515519e - 11
st6gal2a	7.85732942881245e - 16	0.873716780919484	0.817	0.414	1.59220923545455e - 11
ENSDARG00000062968 - sbf1	8.13659033878304e - 16	0.820125453786134	0.76	0.356	1.648798666251e - 11
agxt2	9.75693732484124e - 16	0.460223141778813	0.279	0.027	1.97714577950583e - 11
arrdc2	1.04049803004284e - 15	0.923985153748335	0.538	0.171	2.10846520807881e - 11
ENSDARG00000039117 - tefa	1.10490277314637e - 15	0.693344947485416	0.971	0.696	2.2389749795038e - 11
MAPK8IP1	1.20686249386989e - 15	0.44271733328365	0.327	0.046	2.44558615757794e - 11
ENSDARG00000058256 - draxin	1.33529092190301e - 15	1.21837930929791	0.5	0.136	2.70583352414425e - 11
grin2ab	1.75390690243339e - 15	0.58995197989853	0.346	0.055	3.55411694709102e - 11
ENSDARG00000075540 - FAM107A	1.81084045964181e - 15	0.586283247081506	0.25	0.02	3.66948710741816e - 11
ptk7a	2.29820893889747e - 15	0.866825005532752	0.596	0.212	4.65709059378184e - 11
nanos1	4.45070864127782e - 15	0.845107258486545	0.452	0.115	9.01891599068538e - 11
ptprz1a	4.63460818959456e - 15	0.84860812988675	0.49	0.13	9.39157003539441e - 11
ENSDARG00000036375 - cyfip2	4.84331570885993e - 15	0.809206208726305	0.625	0.221	9.81449495243377e - 11
si:ch211 - 150g13.3	5.0378525491228e - 15	0.8387938388828	0.462	0.115	1.02087044055424e - 10
tspan33a	5.06121954724659e - 15	0.727626005648218	0.356	0.06	1.02560552905405e - 10
ENSDARG00000069763 - etv5a	5.80405298275492e - 15	1.00070323308684	0.558	0.19	1.17613329642546e - 10
ENSDARG00000020239 - lpin1	6.11145800070541e - 15	1.20793546447839	0.798	0.398	1.23842584926294e - 10
tlcd2	6.40154750958488e - 15	0.896098365971592	0.712	0.306	1.29720958734228e - 10
ENSDARG00000057433 - st6galnac5b	7.90312872580393e - 15	0.279009089387887	0.317	0.071	1.60149000499691e - 10
dock5	8.67719691561088e - 15	0.477828212382051	0.288	0.035	1.75834718297939e - 10
si:dkey - 196j8.2	8.92513385006962e - 15	0.553820744082891	0.308	0.04	1.80858912337811e - 10
LO017650.1	9.09044334067427e - 15	0.646014583922057	0.452	0.112	1.84208743855423e - 10
F2RL2	9.55476797370237e - 15	0.398965533780984	0.471	0.145	1.93617818219105e - 10
tmem198a	1.06286635845817e - 14	0.556235681017176	0.5	0.148	2.15379238877963e - 10
nlgn3a	1.22347332161958e - 14	0.807356105611861	0.51	0.149	2.47924633892991e - 10
ENSDARG00000046090 - dhrs11a	1.25157191456712e - 14	0.594626176123789	0.404	0.09	2.53618532767881e - 10
prex1	1.28844279591591e - 14	0.776953751993177	0.5	0.157	2.61090048164401e - 10
SSBP4	1.33252839672814e - 14	0.945889789872044	0.625	0.242	2.70023554312991e - 10
lrrtm4l1	1.41331222377658e - 14	0.523325726356665	0.279	0.031	2.86393589026087e - 10
sox5	1.53280854581653e - 14	0.710543085305335	0.644	0.251	3.10608323724261e - 10
ENSDARG00000054324 - rerglb	1.65884309885939e - 14	0.39123548269636	0.144	0.002	3.36147965552866e - 10
si:ch73 - 288o11.5	1.68926381763083e - 14	0.750321799897237	0.404	0.088	3.42312420004712e - 10
ppm1ba	1.74555536239773e - 14	0.916019985873322	0.644	0.281	3.53719338636275e - 10
vgll3	1.83431517227699e - 14	0.559330071210205	0.231	0.018	3.7170562651021e - 10
laynb	1.88670301622012e - 14	0.637617626438898	0.385	0.078	3.82321499206845e - 10
ctnnd2b	1.96913344749711e - 14	0.658612316304656	0.423	0.097	3.99025201800814e - 10
rhobtb4	2.32983878729332e - 14	0.580002976859619	0.5	0.153	4.72118531857118e - 10
atxn1b	2.40361404279776e - 14	0.668965603982826	0.471	0.127	4.87068349632538e - 10
si:ch211 - 133n4.4	2.91305464659208e - 14	0.727493074460212	0.644	0.256	5.90301393585419e - 10
si:zfos - 80g12.1	3.02046980377954e - 14	0.515077349829894	0.404	0.096	6.12068001037885e - 10
eef1a1a	3.0316478531579e - 14	0.613827938799421	0.51	0.158	6.14333120963916e - 10
scube2	3.07523252604265e - 14	0.660851253636822	0.327	0.056	6.23165119077283e - 10
zgc:171482	3.15112958637339e - 14	0.500822090927663	0.327	0.063	6.38544899382703e - 10
zgc:136858	3.35435467053133e - 14	0.656794549297251	0.308	0.043	6.79726430436469e - 10
col14a1a	3.40927050950177e - 14	0.714931796422685	0.212	0.015	6.9085457604544e - 10
tenm3	3.49558765996495e - 14	0.427174631152424	0.481	0.161	7.08345883415297e - 10
dcn	3.52065490199528e - 14	0.81336046276447	0.423	0.111	7.13425509340323e - 10
ENSDARG00000031095 - veph1	3.58439004407726e - 14	0.769748219020041	0.452	0.115	7.26340798531817e - 10
gipc2	3.76931202004632e - 14	0.65175926635975	0.337	0.058	7.63813387742187e - 10
abcc5	3.85985736090551e - 14	0.709875285902103	0.827	0.487	7.82161495613893e - 10
si:ch211 - 67n3.9	4.18870643151292e - 14	0.618103640669129	0.385	0.077	8.48799471281779e - 10
ENSDARG00000036299 - nucb2a	4.29693628674831e - 14	0.958962157946952	0.673	0.308	8.70731169146678e - 10
smo	4.9430742835039e - 14	0.850357721720263	0.673	0.325	1.00166457280923e - 09
phyhiplb	5.55201056452401e - 14	1.12863936442445	0.413	0.093	1.12505942079515e - 09
HEPACAM	5.63401769440003e - 14	0.391411648042118	0.288	0.049	1.14167734559322e - 09
pleca	5.70962335025635e - 14	0.741133797723147	0.673	0.298	1.15699807569595e - 09
sorbs2b	5.79961589226524e - 14	0.753584637272304	0.538	0.175	1.17523416440863e - 09
gria4a	6.20079923653477e - 14	1.02882176265558	0.298	0.045	1.2565299572914e - 09
plekha6	7.33615904406119e - 14	0.439487249191032	0.442	0.131	1.48659926868856e - 09
cacng3b	8.00014748993096e - 14	0.502206853362051	0.288	0.037	1.62114988735961e - 09
auts2b	8.84877204507009e - 14	0.452722627684481	0.375	0.1	1.793115167213e - 09
elmo2	9.09291205197835e - 14	0.465514164741456	0.308	0.049	1.84258769821289e - 09
mxra5a	1.0231834467384e - 13	0.64227642204861	0.25	0.026	2.07337893647069e - 09
sesn1	1.21929532784727e - 13	1.05280607522601	0.913	0.764	2.4707800523497e - 09
si:dkey - 178k16.1	1.27374943708424e - 13	0.84491980252587	0.49	0.15	2.58112585930751e - 09
cacna2d1a	1.3866125628252e - 13	0.592345512239166	0.394	0.086	2.80983169730899e - 09
ENSDARG00000022045 - map1ab	1.47643356469112e - 13	0.419970859277862	0.587	0.245	2.99184497549008e - 09
tcea3	1.51468708839175e - 13	0.653189363688719	0.471	0.132	3.06936191591704e - 09
lrrc4.1	1.6454794809483e - 13	0.724276731083637	0.394	0.086	3.33439962019364e - 09
ldlrad2	1.66103802116371e - 13	0.313147825518258	0.308	0.075	3.36592744608614e - 09
psd2	1.85395454590118e - 13	0.718320649028094	0.404	0.092	3.75685349181415e - 09
ENSDARG00000061741 - itpr3	1.89539517115726e - 13	0.664348989288721	0.365	0.079	3.84082877483308e - 09
camk2d1	2.54221467047764e - 13	0.547115889842117	0.298	0.047	5.15154380825588e - 09
gbx1	2.8076084221589e - 13	0.5342323414498	0.269	0.033	5.68933770666279e - 09
pcdh19	3.00519571797795e - 13	0.67312970431387	0.462	0.129	6.08972860291052e - 09
lamb2l	3.01868268614964e - 13	0.511989586621457	0.308	0.05	6.11705859521363e - 09
frem2b	3.08632515593183e - 13	0.628978803076381	0.365	0.073	6.25412929598025e - 09
ENSDARG00000052462 - pisd	3.25262053437898e - 13	0.595949716068616	0.462	0.141	6.59111025086557e - 09
RAMP1	3.27027385428206e - 13	0.552024469763671	0.279	0.038	6.62688293831716e - 09
rfx2	3.44028031436443e - 13	0.59696561516957	0.413	0.102	6.97138402902808e - 09
stx2b	4.03840074563588e - 13	0.551559632096271	0.385	0.091	8.18341527095655e - 09
jag1b	4.38892825821869e - 13	0.935985699745903	0.442	0.132	8.89372422245435e - 09
calml4b	4.73043801725903e - 13	0.608517689502599	0.135	0.003	9.58575959817369e - 09
adrb2a	4.74937115986659e - 13	0.599958106462082	0.308	0.049	9.62412571835366e - 09
mvb12ba	4.96456697775161e - 13	0.832036981446066	0.654	0.291	1.00601985237159e - 08
si:ch211 - 266k2.1	5.34892305754783e - 13	0.441269978408418	0.154	0.004	1.08390576838149e - 08
pou3f3b	5.85503905340886e - 13	0.625425925514743	0.452	0.133	1.18646511378277e - 08
syngr2b	5.8727839322501e - 13	0.692091222238249	0.212	0.024	1.19006093603116e - 08
si:ch211 - 183d21.1	6.48642480084428e - 13	0.694747704606817	0.529	0.18	1.31440912164308e - 08
roraa	7.56459556159698e - 13	0.258072642947061	0.356	0.103	1.53288964460201e - 08
ENSDARG00000027552 - mapk1	8.01148684925464e - 13	0.777048282684447	0.692	0.34	1.62344769513296e - 08
sytl1	8.16772678149695e - 13	0.523881758501878	0.298	0.047	1.65510815500254e - 08
aebp1	8.30741239729979e - 13	0.799169435006899	0.385	0.096	1.68341404818883e - 08
ENSDARG00000044511 - etv5b	9.08133374218216e - 13	0.468428217142588	0.423	0.123	1.84024146951579e - 08
slc6a9	9.64425060301928e - 13	0.550512280604171	0.452	0.136	1.95431094219583e - 08
SLC35G1	1.27615307288815e - 12	0.503614246244603	0.231	0.022	2.58599658690054e - 08
raraa	1.33998945443457e - 12	0.823195799054984	0.394	0.099	2.71535463046622e - 08
dnajc6	1.38861942558184e - 12	0.565405029433317	0.365	0.079	2.81389840399905e - 08
emilin1b	1.44242027282504e - 12	0.359444557838816	0.221	0.025	2.92292044085266e - 08
map4l	1.46879199807226e - 12	0.275254831154108	0.548	0.237	2.97636010489363e - 08
ttyh1	1.51148917095221e - 12	0.484229503671054	0.317	0.064	3.06288165601755e - 08
cntn3a.1	1.67091156148355e - 12	0.578128705919925	0.279	0.04	3.38593518819026e - 08
SNTA1	1.70238350402161e - 12	0.754371551920995	0.452	0.142	3.4497099325494e - 08
si:dkey - 190g11.3	1.71068285747358e - 12	0.734971585081679	0.452	0.129	3.46652774238446e - 08
lrp1ab	1.76694423913845e - 12	0.485761576506538	0.519	0.194	3.58053580619016e - 08
dag1	1.91650020613177e - 12	0.463043734787719	0.856	0.54	3.88359601770542e - 08
plpp3	1.92756522802572e - 12	0.456325732086673	0.481	0.168	3.90601817807132e - 08
ENSDARG00000020136 - ptges	1.99684444551966e - 12	0.696274104493777	0.413	0.115	4.04640558440103e - 08
CU929544.1	2.01232130387766e - 12	0.550340988449303	0.442	0.134	4.07776789017769e - 08
si:ch211 - 106f21.1	2.12555833703369e - 12	0.502525721955822	0.337	0.071	4.30723141416506e - 08
ppfia4	2.17080538781004e - 12	0.424373945276447	0.442	0.147	4.39892003785827e - 08
si:ch211 - 125m10.6	2.28478471584123e - 12	0.453891874236553	0.327	0.063	4.62988774818067e - 08
fzd3a	2.33100131911762e - 12	0.746666091684521	0.529	0.18	4.72354107305995e - 08
celsr1b	2.5990486649391e - 12	0.721338270167963	0.356	0.075	5.26671221463259e - 08
si:ch211 - 195b15.8	2.64068330009934e - 12	0.730201401120474	0.433	0.119	5.35108063932131e - 08
fasn	2.77052560109251e - 12	0.802365196612821	0.673	0.316	5.61419307805387e - 08
mat2ab	2.84372626609829e - 12	0.72767272922938	0.558	0.215	5.76252690562158e - 08
pou3f3a	2.89344696070569e - 12	0.505576522229888	0.365	0.087	5.86328092117401e - 08
tyro3	3.00472307380027e - 12	0.64695467304115	0.385	0.093	6.08877083674886e - 08
ENSDARG00000021590 - magi2a	3.0098264233111e - 12	0.539566056999551	0.385	0.094	6.09911226419762e - 08
asap2a	3.14663985023518e - 12	0.737059238446437	0.442	0.137	6.37635099251656e - 08
capn1a	3.19805276582672e - 12	0.752553748091186	0.394	0.098	6.48053412467127e - 08
qkib	3.46969342886723e - 12	0.434358806704608	0.308	0.062	7.03098676425656e - 08
ENSDARG00000002131 - celf2	3.54648875745746e - 12	0.615872399059762	0.692	0.356	7.1866048181118e - 08
hbp1	3.67009187504357e - 12	0.801222940518862	0.712	0.413	7.43707417558829e - 08
slc39a13	3.67630930838537e - 12	0.674914728968307	0.423	0.115	7.44967318251211e - 08
zfp36l1a	3.7027064009686e - 12	0.840424149232576	0.808	0.529	7.50316425092278e - 08
aclya	3.77532742334477e - 12	0.741677367075803	0.51	0.17	7.65032349066585e - 08
ENSDARG00000004635 - epha7	4.20424362872502e - 12	0.687892354652947	0.385	0.093	8.51947928924837e - 08
lama1	4.23386926186101e - 12	0.531621565363972	0.298	0.051	8.57951267223515e - 08
ENSDARG00000045074 - arl4d	4.33955486308658e - 12	0.494962551529136	0.375	0.088	8.79367397455865e - 08
si:ch211 - 106h11.1	4.60909917928772e - 12	0.545400515571837	0.365	0.083	9.33987857690864e - 08
psat1	4.74985898478135e - 12	0.730176690075098	0.433	0.123	9.62511424676092e - 08
CAMK2N1	4.84322984740299e - 12	0.471270636876568	0.375	0.098	9.81432096277742e - 08
cachd1	4.88679245149721e - 12	0.57622968670134	0.529	0.193	9.90259622371395e - 08
cst3	4.92734719650396e - 12	0.646097465912982	0.942	0.807	9.98477635899562e - 08
add3a	4.98243270184946e - 12	0.714076956825494	0.913	0.666	1.00964016270277e - 07
cebpd	5.01130694366818e - 12	1.1305503108683	0.788	0.488	1.01549123906492e - 07
si:ch73 - 1a9.3	5.05989438653727e - 12	0.536161412352913	0.942	0.715	1.02533699848791e - 07
fgfr4	5.17297257507582e - 12	0.646842254709868	0.365	0.086	1.04825116261336e - 07
myzap	5.42636653273634e - 12	0.589420742529683	0.26	0.038	1.09959891419369e - 07
ndrg2	5.49320243632161e - 12	0.864316667364111	0.75	0.452	1.11314254169621e - 07
rps27l	5.65965476355948e - 12	0.779726194747383	0.683	0.317	1.14687244128769e - 07
crot	5.76403634610294e - 12	0.684374953910724	0.413	0.109	1.1680243251743e - 07
fynb	5.95795734977916e - 12	0.520350404569388	0.288	0.048	1.20732047735925e - 07
cnksr2a	5.96234977313378e - 12	0.404025719887814	0.269	0.039	1.20821055802783e - 07
ENSDARG00000098645 - rgn	6.57849599978523e - 12	0.555132857330506	0.433	0.137	1.33306642939648e - 07
dock10	6.8630108122153e - 12	0.396700301580572	0.346	0.083	1.39072051098731e - 07
tnfaip8l3	7.36274367990684e - 12	0.456793881471219	0.269	0.041	1.49198637929632e - 07
lratb.1	7.54487807499703e - 12	1.0875008577885	0.26	0.049	1.5288940931174e - 07
strbp	8.48270889796957e - 12	0.708774440308071	0.51	0.177	1.71893613108455e - 07
irx1a	8.49809890617183e - 12	0.641983834382033	0.327	0.067	1.72205476234666e - 07
ENSDARG00000004597 - lrrc4ba	8.57022064990939e - 12	0.580154493320402	0.356	0.081	1.73666951249764e - 07
rsrp1	8.7003530997095e - 12	0.852002260914785	0.837	0.587	1.76303955212513e - 07
scocb	8.77092091798678e - 12	0.340636702967148	0.442	0.157	1.77733941482084e - 07
katnal1	9.54584257124768e - 12	0.483368761076853	0.385	0.098	1.93436953863763e - 07
adgrd2	1.00239247532689e - 11	0.265223100218523	0.308	0.085	2.03124811200242e - 07
ENSDARG00000012513 - sdcbp2	1.02441196466285e - 11	0.630408566363474	0.923	0.702	2.0758684051928e - 07
ascl1a	1.06540047087538e - 11	0.548807540702101	0.24	0.03	2.15892751418186e - 07
ENSDARG00000103316 - si:ch211 - 212k18.5	1.07545841543871e - 11	0.651377505497502	0.481	0.163	2.17930893304501e - 07
GPR161	1.08240376950168e - 11	0.520118346334511	0.385	0.103	2.1933829985182e - 07
tspan7b	1.10635596758809e - 11	0.332496346779394	0.567	0.251	2.2419197327205e - 07
ENSDARG00000032272 - sat1b	1.170155428471e - 11	0.446120638067591	0.327	0.072	2.37120296025364e - 07
rarga	1.2296675719497e - 11	0.690668968811625	0.558	0.217	2.49179836779887e - 07
ssbp2	1.2298959244768e - 11	0.774241146395483	0.394	0.101	2.49226110135979e - 07
arhgap44	1.25666142154937e - 11	0.404958451892009	0.24	0.03	2.54649870462764e - 07
fxyd6l	1.29732686442527e - 11	0.388084401429206	0.865	0.583	2.62890315807137e - 07
hdac4	1.33460152421419e - 11	0.520272833800029	0.587	0.271	2.70443652866763e - 07
ephb3a	1.37369473828289e - 11	0.424226143649678	0.394	0.118	2.78365501765645e - 07
chrm4b	1.40495906526652e - 11	0.485989723523352	0.106	0	2.84700904985607e - 07
irf2bp2a	1.47452172613698e - 11	0.795692993524494	0.75	0.448	2.98797082584397e - 07
rasa4	1.55984782011632e - 11	0.434115685826138	0.269	0.043	3.16087562268371e - 07
fscn1a	1.77416112829336e - 11	0.780656008861571	0.567	0.223	3.59516011037367e - 07
sdc2	2.18694551122306e - 11	0.716396989639361	0.75	0.403	4.43162638394242e - 07
myo6a	2.2510676639017e - 11	0.813188506006143	0.462	0.159	4.5615635141304e - 07
ccdc135	2.29870490438488e - 11	0.284660918516929	0.26	0.06	4.65809561824552e - 07
sik2b	2.30228393637178e - 11	0.946913906166947	0.644	0.316	4.66534816866378e - 07
pank2	2.32963962030546e - 11	0.260997197289552	0.683	0.397	4.72078172658699e - 07
zgc:113162	2.34096019175697e - 11	0.451923139593044	0.385	0.111	4.74372173257633e - 07
si:ch73 - 274k23.1	2.3646863653991e - 11	0.597534353784669	0.24	0.033	4.79180045084473e - 07
ENSDARG00000044601 - rtn4a	2.79622684682285e - 11	0.807858931492007	0.74	0.422	5.66627408240182e - 07
arl4aa	2.93468019411239e - 11	0.581879887011262	0.433	0.132	5.94683594534934e - 07
syt11b	3.05223108541828e - 11	0.461753239974051	0.356	0.099	6.18504107149161e - 07
gramd1bb	3.15676964373846e - 11	0.458851579586298	0.327	0.074	6.39687800607162e - 07
serpina10a	3.21992493227471e - 11	0.706472154882841	0.875	0.622	6.52485588276147e - 07
ggt5a	3.32678614272674e - 11	0.693943062703317	0.26	0.039	6.74139943962146e - 07
hhipl1	3.34183521351469e - 11	0.335399890592418	0.279	0.063	6.77189487666617e - 07
brinp1	3.54724853493433e - 11	0.408069563135518	0.269	0.067	7.18814443119093e - 07
gldc	3.55709544877131e - 11	0.516502779826703	0.346	0.079	7.20809821739019e - 07
aqp1a.1	3.67087949829983e - 11	0.789202366302482	0.365	0.091	7.43867021535478e - 07
tegt	3.74724041642466e - 11	0.605361750518406	0.942	0.772	7.59340797984293e - 07
csnk1da	3.82113131615168e - 11	0.790401511749875	0.75	0.433	7.74314049904977e - 07
prtfdc1	3.89806267728657e - 11	0.52971709247531	0.327	0.077	7.89903420925351e - 07
ENSDARG00000056233 - zgc:110591	4.40302708561179e - 11	0.303455795884175	0.308	0.084	8.92229408628372e - 07
ENSDARG00000013615 - pbx3b	4.88150609247133e - 11	0.343395623569455	0.327	0.084	9.8918839457839e - 07
fam117aa	5.02650139153681e - 11	0.644444517476064	0.423	0.128	1.01857024198102e - 06
cox4i2	5.47456365509711e - 11	0.552391697670156	0.837	0.51	1.10936557906888e - 06
tmem86a	5.84263148063295e - 11	0.376487324108989	0.5	0.209	1.18395084323546e - 06
pdk2a	6.02959372935205e - 11	0.772574101217133	0.529	0.211	1.2218368733159e - 06
cat	6.10432304011388e - 11	0.502110546323365	0.558	0.243	1.23698002084868e - 06
ca10a	6.15019295236239e - 11	0.371246935234945	0.212	0.031	1.24627509986671e - 06
eepd1	6.36604141005885e - 11	0.508128443734275	0.337	0.076	1.29001463133433e - 06
wipf2b	6.61944042284368e - 11	0.505855101531546	0.471	0.161	1.34136340728504e - 06
tmem37	6.62731999535087e - 11	0.466702346901558	0.221	0.027	1.3429601238579e - 06
nfat5b	7.06701215695506e - 11	0.348768298345833	0.269	0.052	1.43205934348537e - 06
rad51b	7.55152209545177e - 11	0.468335697040991	0.317	0.069	1.53024043742235e - 06
enc2	7.68419666515469e - 11	0.496109408137176	0.413	0.127	1.55712561222695e - 06
ENSDARG00000036102 - ctdsp2	7.71691869832361e - 11	0.738755404570614	0.837	0.568	1.5637564050283e - 06
hs2st1b	7.90429451094227e - 11	0.667415380034023	0.538	0.214	1.60172623969734e - 06
aldh4a1	8.27257072451515e - 11	0.468963075372653	0.558	0.239	1.67635373161575e - 06
sowahab	1.21693620743057e - 10	0.535737290669435	0.25	0.038	2.46599953073731e - 06
msra	1.2584521897798e - 10	0.745046545972016	0.615	0.299	2.55012751736979e - 06
NPAS3	1.33590297912462e - 10	0.595532294458397	0.365	0.098	2.70707379689814e - 06
zgc:92429	1.3567841494364e - 10	0.530233603860817	0.269	0.046	2.74938740041791e - 06
cdon	1.368781147745e - 10	0.524935625489721	0.433	0.144	2.77369811779047e - 06
dock1	1.46475515701883e - 10	0.784366098077883	0.663	0.346	2.96817985018295e - 06
s1pr5a	1.4818587339179e - 10	1.16447658813563	0.567	0.344	3.00283853841123e - 06
ENSDARG00000071095 - abi3bpb	1.58277721363101e - 10	0.567193648878658	0.163	0.012	3.20733974570189e - 06
ENSDARG00000017710 - ppp1r14ab	1.59884247726985e - 10	0.414532052001111	0.202	0.022	3.23989439593962e - 06
pcdh2g28	1.60477156120607e - 10	0.931541935000466	0.731	0.433	3.25190909162799e - 06
gli3	1.61074431856897e - 10	0.573373355557422	0.413	0.123	3.26401228714816e - 06
sorl1	1.69785997387434e - 10	0.723066616809288	0.481	0.17	3.44054345105896e - 06
ENSDARG00000018693 - cdh2	1.82670030948861e - 10	0.550899911200328	0.654	0.328	3.70162550714772e - 06
lrrc58a	1.8292515448505e - 10	0.580536356498921	0.25	0.039	3.70679533048505e - 06
chrdl2	1.84980442096647e - 10	0.37322976744522	0.154	0.009	3.74844367864645e - 06
cmbl	1.86970225281248e - 10	0.721005244089869	0.481	0.18	3.78876464509921e - 06
ENSDARG00000034785 - dachb	1.8923048924199e - 10	0.471638632117748	0.519	0.214	3.83456663399969e - 06
ptprua	2.01096194402459e - 10	0.580414912668999	0.385	0.118	4.07501328337144e - 06
sgce	2.07518946587145e - 10	0.517177424089732	0.567	0.249	4.20516393364191e - 06
angpt1	2.3132610812506e - 10	0.425286392353859	0.25	0.04	4.68759225504622e - 06
trdmt1	2.42330207175103e - 10	0.488509345280823	0.327	0.076	4.9105793181963e - 06
b3glcta	2.46023113674822e - 10	0.699141615307281	0.317	0.072	4.9854123755066e - 06
ENSDARG00000055876 - msmo1	2.47990802397082e - 10	0.786988465748801	0.548	0.233	5.02528561977446e - 06
fam169ab	2.49484985951616e - 10	0.589691736606932	0.337	0.085	5.05556375532356e - 06
ENSDARG00000043608 - eif4ebp1	2.66208175057204e - 10	0.712817342369589	0.644	0.319	5.39444245935918e - 06
ror1	2.6745929524946e - 10	0.34017341858673	0.212	0.027	5.41979515893505e - 06
fmn2b	2.67867244487891e - 10	0.585792693046391	0.346	0.087	5.42806184230262e - 06
ndst2b	2.75399376992184e - 10	0.604846344475559	0.298	0.062	5.58069297536963e - 06
si:dkey - 31j3.11	2.75610431359889e - 10	0.467749489110657	0.26	0.045	5.5849697810768e - 06
ENSDARG00000011498 - si:ch211 - 212o1.2	2.80654047444838e - 10	0.450290699779983	0.298	0.064	5.6871736174222e - 06
ENSDARG00000097789 - pon3.2	2.83618207473491e - 10	0.299590550373992	0.212	0.029	5.74723935624283e - 06
tns1a	2.95866044576995e - 10	0.506051750289448	0.288	0.062	5.99542952730824e - 06
ENSDARG00000068996 - hist2h2l	2.97808829410821e - 10	0.837256850185245	0.731	0.427	6.03479811918088e - 06
ENSDARG00000015002 - cdh4	3.04130591894999e - 10	0.648814030591754	0.413	0.127	6.16290231416025e - 06
abhd4	3.18603719105356e - 10	0.538720452327978	0.596	0.268	6.45618576395094e - 06
lrrc58b	3.27538300726382e - 10	0.558022662405906	0.529	0.211	6.6372361259194e - 06
ENSDARG00000025788 - chp2	3.3767462475403e - 10	0.592133704457096	0.49	0.184	6.84263859601567e - 06
MDFIC	3.50316191263539e - 10	0.432837863155935	0.337	0.085	7.09880729976435e - 06
stox2b	3.50608877402255e - 10	0.518681681908477	0.423	0.138	7.1047382916793e - 06
si:ch211 - 140m22.7	3.62061101620385e - 10	0.628533419233133	0.615	0.277	7.33680616323548e - 06
ENSDARG00000004588 - sox4a	3.84016791550535e - 10	0.5616399227776	0.558	0.253	7.78171626398004e - 06
acyp2	3.95370167002826e - 10	0.276485951406202	0.202	0.025	8.01178106414526e - 06
stk35	4.25405758272205e - 10	0.694549209871359	0.663	0.326	8.62042228562796e - 06
fzd3b	4.35808969776877e - 10	0.547521470496093	0.365	0.1	8.83123296355864e - 06
ENSDARG00000019726 - celsr2	4.36861396211412e - 10	0.42537935427241	0.337	0.09	8.85255933282805e - 06
prss23	4.40119998673266e - 10	0.686856471509637	0.567	0.239	8.91859165311505e - 06
fgfr1a	4.54381809916946e - 10	0.443765459886792	0.356	0.097	9.20759299615699e - 06
ENSDARG00000057231 - rorca	4.71200983769492e - 10	0.629118092902067	0.471	0.173	9.54841673510498e - 06
ENSDARG00000037783 - proza	4.94513316185539e - 10	0.817508324671828	0.76	0.456	1.00208178391838e - 05
tiam1b	4.96366956226098e - 10	0.687876004539975	0.49	0.207	1.00583800009657e - 05
abca1a	5.1016811032017e - 10	0.475603497815075	0.644	0.332	1.03380465875279e - 05
gstz1	5.12847032188673e - 10	0.265384260963836	0.433	0.181	1.03923322602713e - 05
zeb2b	5.1716569543316e - 10	0.851865052960204	0.433	0.14	1.04798456522576e - 05
si:ch211 - 239j9.1	5.30918051438642e - 10	0.447979161422801	0.346	0.092	1.07585233943526e - 05
jakmip2	5.43444649011657e - 10	0.465684731316159	0.346	0.09	1.10123623675722e - 05
tfe3a	5.48316101141183e - 10	0.496462231753394	0.538	0.236	1.11110774735249e - 05
si:ch73 - 352p4.8	5.54267641528391e - 10	0.398806618724648	0.423	0.158	1.12316794879313e - 05
tmem35	6.35146104255996e - 10	0.369505546800406	0.51	0.233	1.28706006566435e - 05
ENSDARG00000041691 - bhlhe41	6.45913343177647e - 10	0.48134853063497	0.529	0.235	1.30887879861518e - 05
ERBB4	6.78553340255176e - 10	0.515360713111802	0.183	0.018	1.37502048869309e - 05
nedd4l	6.88468502645871e - 10	0.601414836379842	0.567	0.245	1.39511257376159e - 05
ENSDARG00000057276 - iqca1	7.40385742155777e - 10	0.352007278476308	0.298	0.08	1.50031766790447e - 05
trarg1a	7.47698863954863e - 10	0.524879967580099	0.192	0.021	1.51513697791813e - 05
igf2bp3	7.66361204792568e - 10	0.624620473206689	0.558	0.25	1.55295434539166e - 05
plxnb3	7.83151943587469e - 10	0.893103405493356	0.538	0.251	1.58697909848565e - 05
p3h4	8.1418722963189e - 10	0.487233389691597	0.365	0.1	1.64986900212606e - 05
ENSDARG00000053724 - adcyap1r1a	8.75842834113671e - 10	0.508888106699755	0.365	0.111	1.77480791904794e - 05
tefb	9.48442436836263e - 10	0.570520847095223	0.712	0.419	1.921923754005e - 05
ncam1b	9.52495155966387e - 10	0.562597296448711	0.413	0.133	1.93013618405029e - 05
map6d1	9.6398249823323e - 10	0.400553420979956	0.24	0.045	1.95341413441982e - 05
ANOS1	1.01587930041785e - 09	0.38542100107061	0.202	0.026	2.05857781436672e - 05
ENSDARG00000021806 - zfp36l2	1.04301579744059e - 09	0.906053135329171	0.769	0.587	2.11356721193361e - 05
pon2	1.08636205454105e - 09	0.478165017303368	0.394	0.135	2.20140406732198e - 05
ENSDARG00000097897 - sgip1a	1.09090121530401e - 09	0.394535268178941	0.452	0.178	2.21060222269205e - 05
atic	1.14911072362365e - 09	0.483951108097364	0.394	0.129	2.32855797035095e - 05
yaf2	1.15159264563429e - 09	0.484513669996208	0.452	0.176	2.33358733711332e - 05
padi2	1.16572882464407e - 09	0.412761221063714	0.231	0.039	2.36223289025873e - 05
zgc:86609	1.21952909750718e - 09	0.425820564040746	0.221	0.032	2.47125376318856e - 05
ENSDARG00000054749 - lmo4b	1.30705596801216e - 09	0.674683859907705	0.317	0.078	2.64861821357983e - 05
klf9	1.3091491653182e - 09	0.753041660637186	0.76	0.429	2.65285986860081e - 05
zfp36l1b	1.36023990916169e - 09	0.534376336430835	0.692	0.403	2.75639015192525e - 05
en2b	1.36938222861007e - 09	0.53516856747867	0.385	0.124	2.77491614805545e - 05
ENSDARG00000104949 - slc27a1b	1.45264128478508e - 09	0.289962898030643	0.24	0.057	2.94363229948849e - 05
mgst3b	1.53265787097257e - 09	0.64713120719195	0.788	0.488	3.10577790973882e - 05
cry1b	1.53597577609593e - 09	0.570067801599668	0.558	0.243	3.1125013126808e - 05
pnpla7b	1.54618351958437e - 09	0.556774374794781	0.385	0.117	3.13318628408577e - 05
aff2	1.54653741501518e - 09	0.291986756132571	0.394	0.15	3.13390341778676e - 05
ENSDARG00000095312 - sc:d0202	1.54845149591929e - 09	0.414966262941825	0.269	0.053	3.13778211133086e - 05
kcna4	1.61461832037922e - 09	0.311555896363315	0.192	0.027	3.27186256441645e - 05
npnta	1.70865074978681e - 09	0.61019182356651	0.298	0.068	3.462409879368e - 05
rapgefl1	1.94311761264004e - 09	0.302518843778705	0.308	0.087	3.93753353025378e - 05
arhgap27	1.9460026367361e - 09	0.510360509205746	0.423	0.142	3.94337974308204e - 05
ccnd1	2.25782317313187e - 09	0.787736207923146	0.442	0.198	4.57525287803442e - 05
TCF4	2.31480792917621e - 09	0.362094726353372	0.423	0.155	4.69072678768267e - 05
syt14b	2.34469976692075e - 09	0.508356191496131	0.279	0.065	4.75129960768821e - 05
zgc:161969	2.35863426996579e - 09	0.669837534406237	0.49	0.194	4.77953648465867e - 05
rhpn1	2.40319398176023e - 09	0.294462915199759	0.298	0.084	4.86983228463892e - 05
ankrd6b	2.50381280068855e - 09	0.480165863571339	0.481	0.187	5.07372625931528e - 05
slc25a47a	2.57210759194463e - 09	0.657869940613635	0.404	0.134	5.21211882431661e - 05
slc20a1b	2.74192810800262e - 09	0.834623486230559	0.538	0.257	5.5562431180565e - 05
znf219	3.02044635942963e - 09	0.66076716054761	0.635	0.326	6.12063250274821e - 05
si:dkey - 85k7.7	3.31753077646175e - 09	1.04855105672501	0.394	0.139	6.72264436542209e - 05
peli1a	3.55410471937775e - 09	0.304696414292817	0.212	0.042	7.20203780334707e - 05
foxo3b	3.67627007033891e - 09	0.724207391582668	0.731	0.443	7.44959367053476e - 05
FAM167A	3.82063751438806e - 09	0.444680146976717	0.154	0.014	7.74213985915596e - 05
enpp5	4.00444413386045e - 09	0.461773441631706	0.394	0.131	8.11460559285482e - 05
itgbl1	4.08264587646834e - 09	0.378274305163521	0.144	0.012	8.27307360407545e - 05
cyp3c1	4.14706036085896e - 09	0.396489963034793	0.779	0.518	8.40360311524459e - 05
ENSDARG00000042440 - p2rx7	4.3367925246777e - 09	0.258151192975048	0.25	0.066	8.78807637200688e - 05
cited2	4.35187412691306e - 09	0.346939224820566	0.25	0.05	8.81863773077663e - 05
CABZ01067761.1	4.38348399543614e - 09	0.258191982232556	0.163	0.017	8.8826919683518e - 05
antxr1d	5.02535929963405e - 09	0.341614575062239	0.125	0.006	0.000101833880847784
ENSDARG00000103181 - si:dkey - 34d22.1	5.31884026777306e - 09	0.509021062093128	0.308	0.076	0.000107780979186153
IGLON5	5.83941833906989e - 09	0.420530060217654	0.269	0.06	0.000118329973222912
ENSDARG00000075666 - tsc22d3	5.88570596361593e - 09	0.681138017160135	0.731	0.419	0.000119267945646713
cped1	5.98457319056769e - 09	0.539905128614968	0.519	0.217	0.000121271391133664
fat3a	6.35406251358545e - 09	0.498944491177937	0.394	0.136	0.000128758722775295
tmem165	6.3926268179845e - 09	0.329655610849814	0.394	0.143	0.000129540189839638
sgcb	6.8047825978167e - 09	0.490390089853817	0.452	0.18	0.000137892114562158
lrrc3ca	6.80991936505156e - 09	0.367807025321952	0.173	0.02	0.000137996206013405
rit1	6.98734456642564e - 09	0.610590605383688	0.404	0.14	0.000141591550294049
dedd1	7.71368913149164e - 09	0.753224587402007	0.827	0.6	0.000156310196560547
sorcs2	7.85744545950248e - 09	0.390203705917138	0.356	0.121	0.000159223274791358
ENSDARG00000101778 - ca5a	8.09647190020574e - 09	0.691085713536546	0.558	0.253	0.000164066906585769
ENSDARG00000037378 - qdprb1	8.09907120734068e - 09	0.294697298734786	0.317	0.117	0.000164119578945552
kiaa1549la	8.40163484281511e - 09	0.40351835014641	0.327	0.101	0.000170250728454805
DOCK4	8.53610340844619e - 09	0.451595368239265	0.356	0.111	0.000172975599468754
tmem176	8.85275456026526e - 09	0.497279457409781	0.5	0.21	0.000179392218409215
hspb7	8.97756608915603e - 09	0.290998840958848	0.106	0.005	0.000181921399230658
unc5b	9.57955253188801e - 09	0.328404581383402	0.279	0.074	0.000194120052506179
fosab	1.00135236760086e - 08	0.908466052262603	0.808	0.521	0.000202914043770638
gria2b	1.01272678706113e - 08	0.975364014132081	0.375	0.119	0.000205218956130068
si:ch211 - 212k18.9	1.05249466075054e - 08	0.354015815799107	0.385	0.14	0.000213277518054489
ccng2	1.08132263455569e - 08	0.665188555254528	0.625	0.32	0.000219119218666366
ENSDARG00000019728 - bmpr1aa	1.10308751363915e - 08	0.595938212850704	0.423	0.151	0.000223529653763837
prkcda	1.12439189775022e - 08	0.354369441304728	0.25	0.054	0.000227846774160104
shmt1	1.15013800743337e - 08	0.519281331765392	0.308	0.084	0.000233063965826298
wbp2nl	1.17167804608165e - 08	0.564423386235412	0.827	0.542	0.000237428839257986
cxxc5a	1.19784392144988e - 08	0.558305758932574	0.596	0.311	0.000242731092242604
ENSDARG00000079618 - sik2a	1.36281018639789e - 08	0.317398006987555	0.154	0.016	0.000276159856171669
inpp4ab	1.40204314531186e - 08	0.38897492506859	0.433	0.172	0.000284110022965996
foxp4	1.43888708444377e - 08	0.449509173703152	0.49	0.22	0.000291576078791686
ENSDARG00000105243 - ogt.1	1.46040875640419e - 08	0.457876155617742	0.74	0.442	0.000295937230397745
insra	1.5538459465029e - 08	0.543858485088176	0.519	0.225	0.000314871342599348
pcbp4	1.64317121690046e - 08	0.457212890479266	0.308	0.083	0.000332972215392709
bmpr1ab	1.68932290191916e - 08	0.481366317001369	0.375	0.123	0.000342324392844899
fgfr1b	1.74172206157161e - 08	0.463383181202035	0.327	0.093	0.000352942558556871
adprh	1.7605519720442e - 08	0.521019666958602	0.317	0.086	0.000356758251615037
ppp1r9bb	1.83852918514987e - 08	0.425524362147308	0.24	0.047	0.000372559554078771
ENSDARG00000109678 - dap1b	1.89388283088013e - 08	0.601859481318357	0.933	0.738	0.00038377641684955
znf395a	1.91492254653887e - 08	0.786522799063275	0.558	0.278	0.000388039904830637
slc22a18	1.94556486673592e - 08	0.338647018630309	0.26	0.057	0.000394249264595367
elmsan1b	1.96872563463843e - 08	0.712894039932633	0.615	0.34	0.000398942562603131
slc25a48	1.9993600757676e - 08	0.338814795559139	0.25	0.055	0.000405150325753547
sh3rf1	2.02973224151607e - 08	0.604882833260511	0.596	0.303	0.000411304941420816
fhl1b	2.09328568100419e - 08	0.440924515328122	0.25	0.052	0.00042418341039869
mdh1aa	2.09408977138498e - 08	0.394432476162672	0.769	0.496	0.000424346351273452
btbd11b	2.19839950015457e - 08	0.299191714544356	0.202	0.038	0.000445483674711321
ncam2	2.20711892287641e - 08	0.462773973709035	0.308	0.086	0.000447250578531677
igdcc4	2.22056681220875e - 08	0.296576196184552	0.327	0.107	0.000449975658825981
msx1b	2.23209162499481e - 08	0.607946043519678	0.298	0.077	0.000452311046888948
ENSDARG00000094557 - nupr1b	2.40409957960084e - 08	0.364450680924883	0.269	0.066	0.000487166738810314
tle3b	2.41765599505656e - 08	0.590569270231253	0.375	0.122	0.00048991381083826
pard3bb	2.4658470120447e - 08	0.652375569829801	0.462	0.187	0.000499679238520737
ENSDARG00000041314 - ndufb9	2.59973239547471e - 08	0.621270914469912	0.721	0.449	0.000526809772618995
pik3ip1	2.66134156326101e - 08	0.657526518156347	0.558	0.265	0.000539294254379212
wls	2.71528635539597e - 08	0.253835404251349	0.712	0.458	0.000550225627057439
clasp2	2.74755962492976e - 08	0.575934154412344	0.519	0.235	0.000556765482395767
cdkn1d	2.76317101963738e - 08	0.327437094863486	0.404	0.166	0.000559928975419319
acsm3	2.79775887762826e - 08	0.391409808112735	0.26	0.059	0.000566937858962591
dtnbp1a	2.80958929027052e - 08	0.463443403148829	0.423	0.157	0.000569335173780417
kaznb	2.85450203409811e - 08	0.292957231477747	0.452	0.199	0.000578436292189642
ptprdb	2.92769032773564e - 08	0.394511119704439	0.192	0.029	0.00059326716801235
si:ch73 - 281n10.2	2.94799774224261e - 08	0.73150067402308	0.76	0.552	0.000597382262488042
slc25a18	2.97554616898627e - 08	0.383173327793412	0.327	0.098	0.000602964675683378
ENSDARG00000069600 - zgc:109889	3.07557347594629e - 08	0.561475404805673	0.385	0.129	0.000623234209165756
fstl4	3.10913543033418e - 08	0.30642661743772	0.163	0.02	0.000630035203602918
ENSDARG00000115657 - prkcaa	3.26868150501128e - 08	0.608960382801586	0.413	0.151	0.000662365620175485
cep55l	3.29457121845615e - 08	0.310731939196976	0.154	0.016	0.000667611911707953
dlgap2a	3.48433102303824e - 08	0.281572536536738	0.202	0.033	0.000706064838508468
mycn	3.53621081945529e - 08	0.42352692821955	0.606	0.338	0.000716577760454419
pipox	3.55640152412296e - 08	0.29618290747881	0.163	0.021	0.000720669204848276
nlgn1	3.76792098418849e - 08	0.423855106545305	0.24	0.05	0.000763531508235956
plxna3	3.80372640071812e - 08	0.384342632838143	0.452	0.187	0.00077078711784152
rnf24	3.9795071716076e - 08	0.46148619277667	0.615	0.327	0.000806407333254565
stmn1a	4.39604166879781e - 08	0.765120861475075	0.452	0.181	0.000890813883765188
paics	4.42045229285297e - 08	0.595732519132885	0.452	0.18	0.000895760452623725
ENSDARG00000025555 - ormdl3	4.49579248436593e - 08	0.30925096189333	0.26	0.063	0.000911027389031912
ndufa4l	4.63142685305331e - 08	0.588720063756286	0.894	0.719	0.000938512337502723
acvr2ba	4.87973241083976e - 08	0.496456870666279	0.394	0.139	0.00098882897573257
myf5	5.05387640032528e - 08	0.27140565414069	0.115	0.006	0.00102411751376191
astn1	5.0758657228959e - 08	0.368667018844799	0.346	0.125	0.00102857343008763
fbrsl1	5.22571971783665e - 08	0.401288055480389	0.481	0.221	0.00105893984362242
hs6st1a	5.22675253614533e - 08	0.265262130591107	0.308	0.113	0.00105914913392449
ENSDARG00000068401 - yap1	5.36138992826115e - 08	0.535060451722678	0.692	0.41	0.00108643205506284
tfpia	5.50107667389066e - 08	0.333484608378746	0.26	0.067	0.0011147381771972
ptprga	5.52501440841829e - 08	0.529597210451295	0.519	0.241	0.00111958891972188
mtss1lb	5.60532205214826e - 08	0.49254821806761	0.433	0.171	0.00113586246064732
gpx8	5.67133841224969e - 08	0.355378505271277	0.288	0.075	0.00114924001585828
gfra1a	6.03681768116094e - 08	0.654397798216068	0.327	0.098	0.00122330073491045
si:ch211 - 102c2.8	6.10193981770478e - 08	0.256106217646639	0.279	0.09	0.0012364970846597
pld2	6.15165440786918e - 08	0.515960048975951	0.375	0.128	0.00124657124921061
tle2a	6.32733005128926e - 08	0.473118678118359	0.462	0.188	0.00128217016159326
ENSDARG00000063011 - antxr2b	6.52378015171121e - 08	0.412357602721779	0.202	0.038	0.00132197880994276
zgc:194209	6.53343321580869e - 08	0.356248411456928	0.212	0.04	0.00132393490685147
pax6a	6.57189485410585e - 08	0.380527228643253	0.356	0.131	0.00133172877323601
limch1a	6.58106144184766e - 08	0.662678904410112	0.442	0.176	0.00133358629057601
zgc:162972	6.7194664970466e - 08	0.335212474793816	0.192	0.03	0.00136163269096152
ENSDARG00000035909 - mfsd2ab	6.89213897456971e - 08	0.535637871217749	0.365	0.124	0.00139662304180681
dhrs12	7.35150231091498e - 08	0.636083999450839	0.51	0.233	0.00148970842828381
nt5c2b	7.3866606244504e - 08	0.421790628596362	0.538	0.265	0.00149683290893863
c4	7.53487044768053e - 08	0.864336830266473	0.279	0.07	0.00152686614751798
canx	7.72819112509723e - 08	0.592412939419651	0.692	0.42	0.0015660406495897
arhgef18a	8.01948727032371e - 08	0.430480799045898	0.288	0.087	0.0016250689004584
ENSDARG00000027423 - igf1ra	8.65050258008181e - 08	0.631579895289327	0.519	0.244	0.00175293784282778
rnf128a	8.66052312164594e - 08	0.286571730118093	0.356	0.139	0.00175496840537033
mid1ip1l	9.25789471365403e - 08	0.682357142758459	0.721	0.435	0.00187601978477485
tnikb	9.27171496226934e - 08	0.432736077015057	0.558	0.275	0.00187882031995426
adam19b	9.81314996404343e - 08	0.339651989387885	0.183	0.029	0.00198853670871376
il12ba	1.00923056224811e - 07	0.255380659324928	0.106	0.005	0.00204510481133956
fam210b	1.05449495210587e - 07	0.589230151741557	0.413	0.173	0.00213682857094733
isoc2	1.07638401622839e - 07	0.428408073792648	0.365	0.124	0.00218118457048521
tagln3a	1.08958797826175e - 07	0.43226285799867	0.317	0.102	0.00220794107914961
poglut1	1.09090841140672e - 07	0.431739081379242	0.24	0.056	0.00221061680487458
si:ch211 - 286b5.5	1.10500555695771e - 07	0.520283452486526	0.654	0.379	0.0022391832606191
ENSDARG00000035610 - zgc:113208	1.11539949608238e - 07	0.495611943033913	0.5	0.225	0.00226024553886133
ccdc173	1.11679910556312e - 07	0.27691863555905	0.212	0.054	0.00226308170751311
ptpn13	1.12151903702525e - 07	0.365320284954063	0.51	0.25	0.00227264617662796
tmem17	1.13473334618564e - 07	0.453058076494681	0.298	0.083	0.00229942365271059
srsf5a	1.15268737205575e - 07	0.43945681280259	0.933	0.735	0.00233580569073378
mertka	1.16063446329272e - 07	0.32742166009534	0.346	0.117	0.00235190967641637
ENSDARG00000075072 - rpap1	1.16770867254791e - 07	0.4441259072874	0.317	0.094	0.00236624485405109
entpd5b	1.17365765935597e - 07	0.374625295060784	0.183	0.027	0.00237829988091894
m6pr	1.18162220273881e - 07	0.271802344839567	0.423	0.185	0.00239443923162993
si:dkeyp - 26a9.7	1.19603495504438e - 07	0.438234186912675	0.135	0.019	0.00242364523290193
plk2a	1.27655467973094e - 07	0.353204118216731	0.625	0.347	0.00258681040300679
ENSDARG00000099124 - f3a	1.35639438350068e - 07	0.580922070313409	0.606	0.321	0.00274859757872578
cybrd1	1.3641451950587e - 07	0.436496992083736	0.317	0.098	0.00276430382326695
foxp2	1.55853849987584e - 07	0.609862339798315	0.327	0.1	0.0031582224161484
si:ch211 - 150o23.3	1.58398084522314e - 07	0.287432128206884	0.279	0.077	0.00320977878476018
eva1ba	1.61419540373435e - 07	0.318321175339932	0.327	0.11	0.00327100556612729
ENSDARG00000042853 - ivd	1.61664851686332e - 07	0.333489580219019	0.548	0.293	0.00327597655457183
metrnla	1.62794441208868e - 07	0.428301654981413	0.346	0.114	0.0032988665566565
zgc:153409	1.68010907318784e - 07	0.636829446859858	0.885	0.699	0.00340457302590784
si:dkey - 102m7.3	1.81375887582969e - 07	0.464436377631631	0.394	0.148	0.00367540098598129
icam3	1.81909685485611e - 07	0.356511751260813	0.462	0.206	0.00368621786668041
ENSDARG00000079416 - zgc:174895	1.83530440702348e - 07	0.388607295551378	0.212	0.043	0.00371906085039238
si:ch1073 - 322p19.1	1.85361284829137e - 07	0.321737231669299	0.385	0.151	0.00375616107577762
dpyda.1	2.03350405537982e - 07	0.49659222111633	0.298	0.085	0.00412069261782166
ret	2.17074832608821e - 07	0.377967935066215	0.192	0.037	0.00439880440798514
klf15	2.20948708443749e - 07	0.598542276262578	0.471	0.208	0.00447730462790413
bmp1a	2.26684451136909e - 07	0.522966381705063	0.346	0.114	0.00459353371783833
ENSDARG00000029865 - rassf2a	2.27423574662883e - 07	0.25418486296151	0.423	0.201	0.00460851131696865
atrnl1a	2.36096233474753e - 07	0.282631565108212	0.231	0.056	0.0047842540751324
ca4a	2.36268790926183e - 07	1.03370050569868	0.596	0.331	0.00478775077932817
zmp:0000000711	2.37178756756234e - 07	0.30179116575553	0.337	0.128	0.00480619032690832
CABZ01049847.1	2.39236808615536e - 07	0.444258202454816	0.356	0.136	0.00484789468978522
zbtb16b	2.55443044979645e - 07	0.273366055149942	0.221	0.053	0.00517629786346752
zgc:101566	2.58153307550045e - 07	0.3122574847617	0.375	0.145	0.0052312186241941
ENSDARG00000039378 - rcn2	2.58995766814385e - 07	0.474226172580825	0.327	0.103	0.00524829021872669
hadhb	2.98680201655166e - 07	0.375756877083596	0.49	0.233	0.00605245560634029
cnksr2b	3.22000878239851e - 07	0.342082391765221	0.288	0.09	0.00652502579665234
kiz	3.49453527032036e - 07	0.384660571657032	0.317	0.102	0.00708132627177718
ENSDARG00000006514 - her6	3.67725075618968e - 07	0.333392823270279	0.606	0.344	0.00745158093234277
slit1a	3.82457958894032e - 07	0.440212829540199	0.327	0.111	0.00775012807902867
nr1d2a	3.85405477678812e - 07	0.373450735284766	0.75	0.486	0.00780985659968345
ENSDARG00000094965 - nfil3 - 5	3.86307551967692e - 07	0.55531338907371	0.356	0.124	0.00782813623307331
gpr27	3.88997743242938e - 07	0.401511979862263	0.26	0.067	0.00788265026907491
spata13	3.91638729563394e - 07	0.27533757162603	0.26	0.08	0.00793616721587262
znrf3	4.0207366501439e - 07	0.552468008627869	0.471	0.236	0.00814762074785161
slc44a5b	4.23830809146757e - 07	0.355058353331629	0.356	0.131	0.00858850751654988
zgc:103438	4.32161342864204e - 07	0.342944336479287	0.192	0.035	0.00875731745180022
zgc:123105	4.33010798314304e - 07	0.402697167686702	0.615	0.343	0.00877453081704107
ccnd2a	4.36366207315933e - 07	0.323745328633725	0.567	0.318	0.00884252482505007
map2k6	4.36660753816439e - 07	0.526791875236917	0.558	0.296	0.00884849351533633
ldhba	4.53186062469091e - 07	0.294803322620984	0.721	0.491	0.00918336236987366
ENSDARG00000099532 - ubl3a	4.53490997588633e - 07	0.566212591144523	0.788	0.517	0.00918954157513606
ENSDARG00000034268 - slit3	4.81878039745122e - 07	0.45257309337649	0.24	0.058	0.00976477659739515
glud1b	4.98151688291281e - 07	0.59651783031591	0.558	0.291	0.0100945458115345
dtnbp1b	5.02836550466227e - 07	0.393476266668995	0.192	0.035	0.0101894798586476
CABZ01050249.1	5.04181910196766e - 07	0.562425036988372	0.375	0.144	0.0102167422282273
chdh	5.22923123434757e - 07	0.304840364338035	0.24	0.061	0.0105965141732819
gcshb	5.23801049752938e - 07	0.324421814796885	0.192	0.037	0.0106143044721935
gadd45gb.1	5.75741615797104e - 07	0.751518044090381	0.25	0.068	0.0116668281025125
si:ch211 - 196l7.4	5.79061170940157e - 07	0.444220865405384	0.962	0.858	0.0117340955679313
lzts1	5.85355654411891e - 07	0.406341238524273	0.308	0.1	0.0118616469810026
ENSDARG00000019185 - slain1a	5.91190317527123e - 07	0.508558521041806	0.279	0.08	0.0119798805943696
pptc7a	5.93612385968635e - 07	0.512935578321041	0.606	0.329	0.0120289613892684
mtg1	5.94765310752489e - 07	0.265218968862287	0.269	0.091	0.0120523242570884
abi1b	6.06742686948451e - 07	0.454299934725863	0.317	0.102	0.0122950338083234
blvra	6.08766555264559e - 07	0.418625488436991	0.452	0.203	0.012336045475881
GABRB2	6.09172179846287e - 07	0.28543789558661	0.173	0.033	0.0123442650524052
ENSDARG00000069074 - cry3a	6.10119005237194e - 07	0.53585793117187	0.625	0.36	0.0123634515221265
prkab1a	6.20311585991598e - 07	0.437015674322099	0.462	0.203	0.0125699939785337
gipr	6.22950721505185e - 07	0.387454770645014	0.135	0.016	0.0126234734205811
pak4	6.28863361343877e - 07	0.506704386254135	0.462	0.219	0.0127432871542723
cpne9	6.29354361623052e - 07	0.337282435810375	0.154	0.02	0.0127532367839295
ENSDARG00000017591 - fat1a	7.11850240109725e - 07	0.606183927172512	0.596	0.321	0.0144249332655835
ENSDARG00000099042 - cfap157	7.16453474612376e - 07	0.279731820103603	0.221	0.058	0.0145182132095452
papss2b	7.53544040153816e - 07	0.281110745836957	0.279	0.089	0.0152698164296769
si:dkey - 42i9.4	7.64252007630508e - 07	0.531144065774353	0.596	0.348	0.0154868026826246
zmiz2	8.34114235293402e - 07	0.327816256506279	0.538	0.303	0.0169024908639855
snx9a	8.38995195624111e - 07	0.355141715793281	0.288	0.09	0.017001398644127
farp1	8.58863380072041e - 07	0.518842453427603	0.798	0.534	0.0174040075337798
pou2f1b	8.6153164061878e - 07	0.623491705522399	0.394	0.156	0.017458077165499
ENSDARG00000040290 - pon3.2	8.62023561755561e - 07	0.408378645678897	0.346	0.13	0.0174680454554147
f10	8.70757762029048e - 07	0.461537112503321	0.442	0.191	0.0176450352897566
ENSDARG00000010862 - amt	8.86337982956971e - 07	0.315969162035575	0.26	0.073	0.01796075288664
mthfd1b	8.94776696566739e - 07	0.354462056758881	0.279	0.082	0.0181317549792284
mettl26	8.99406947890421e - 07	0.299686762543093	0.183	0.033	0.0182255823920515
ENSDARG00000019293 - tfdp1a	8.99915615016782e - 07	0.445882805212454	0.317	0.114	0.0182358900227001
cltcl1	9.10895753218122e - 07	0.270785218181963	0.173	0.029	0.018458391543212
tlcd4b	9.33525166523129e - 07	0.367390662171565	0.346	0.126	0.0189169539744247
ENSDARG00000057698 - ctsd	9.43514893524933e - 07	0.326687027625068	0.625	0.365	0.0191193858023892
si:dkey - 18a10.3	9.59993653363794e - 07	0.56704179133411	0.615	0.351	0.0194533113917639
lrfn5b	9.75302845282143e - 07	0.327334997824536	0.231	0.058	0.0197635368567973
ENSDARG00000068701 - gpr85	9.8022668608454e - 07	0.317243150405364	0.25	0.075	0.0198633135668171
ENSDARG00000062271 - slc25a15b	1.01221335280975e - 06	0.392883681332394	0.24	0.06	0.0205114913813368
tspan31	1.02691418228023e - 06	0.388345768730117	0.49	0.238	0.0208093889897266
FEZ2	1.02879339084427e - 06	0.428799451033063	0.327	0.111	0.0208474692720684
ENSDARG00000068404 - tbcb	1.0295931813213e - 06	0.305511674699783	0.587	0.357	0.0208636762262947
si:ch211 - 155o21.3	1.0511676232586e - 06	0.269265825167761	0.144	0.021	0.0213008607177123
CU856539.2	1.06449158629973e - 06	0.381527664838802	0.221	0.051	0.0215708575047776
ddr1	1.08422685152005e - 06	0.438745971891309	0.308	0.104	0.0219707729192022
eml1	1.08650054848883e - 06	0.447564516049969	0.356	0.135	0.0220168471145777
mbnl3	1.15197618134206e - 06	0.277936115860823	0.5	0.263	0.0233436453387155
prrt1	1.16865979515989e - 06	0.264485131616552	0.212	0.058	0.02368172208912
lrrc7	1.17525778091233e - 06	0.325290337313328	0.221	0.056	0.0238154236724075
brdt	1.20080565501695e - 06	0.640973766657143	0.663	0.425	0.0243331257932635
ENSDARG00000059423 - prune2	1.20550893356121e - 06	0.475071665522332	0.269	0.077	0.0244284330296843
ENSDARG00000099979 - tgfbr3	1.2545973516849e - 06	0.345573987335021	0.24	0.062	0.0254231607345427
intu	1.28033474317918e - 06	0.38293623157743	0.221	0.065	0.0259447032357829
znf1035	1.33736038336774e - 06	0.51082994752632	0.644	0.382	0.0271002708085639
coq8b	1.34205425449726e - 06	0.354718434582016	0.269	0.077	0.0271953874131324
ephx2	1.37290551057634e - 06	0.468826999876944	0.577	0.313	0.027820557266319
ENSDARG00000062745 - socs5b	1.39439189860439e - 06	0.343064098039845	0.356	0.141	0.0282559574333194
ENSDARG00000104085 - abcd3a	1.39476275805746e - 06	0.327978801941816	0.221	0.054	0.0282634725292763
hpcal1	1.39545464428265e - 06	0.391330854843483	0.212	0.047	0.0282774929117436
epb41l3b	1.39764080166096e - 06	0.687495601938295	0.433	0.21	0.0283217932048576
uacab	1.48076098668161e - 06	0.255092611979296	0.356	0.155	0.0300061406341162
nhsa	1.51104709547776e - 06	0.299476323101385	0.202	0.043	0.0306198583427613
ENSDARG00000074624 - si:ch211 - 198a12.6	1.57183823969604e - 06	0.477772736907992	0.808	0.551	0.0318517300892006
bahcc1b	1.5890859493049e - 06	0.497181184024519	0.423	0.18	0.0322012376767145
dennd2da	1.6796362031687e - 06	0.339695090277159	0.375	0.157	0.0340361480210105
dlgap1b	1.69994949661668e - 06	0.283437076757769	0.231	0.068	0.0344477765994405
ENSDARG00000003032 - eif4a1b	1.77517714335771e - 06	0.511688753144869	0.817	0.606	0.0359721896330007
slc25a36b	1.78314974747195e - 06	0.296493996704605	0.375	0.158	0.0361337464827716
ttyh3a	1.82999906468445e - 06	0.3793589425475	0.365	0.143	0.0370831010467658
col4a6	1.83903217605259e - 06	0.285881885331782	0.144	0.021	0.0372661480155298
dla	1.90006372118043e - 06	0.358996432768628	0.288	0.103	0.0385028912460003
snx27b	1.97593702291584e - 06	0.468478449718959	0.365	0.148	0.0400403878323666
pax3b	2.00384087631556e - 06	0.265967359766308	0.135	0.017	0.0406058315176585
wnt7bb	2.08301388414501e - 06	0.315449046374978	0.144	0.021	0.0422101933483144
fndc5b	2.1359746028434e - 06	0.255238723517497	0.183	0.043	0.0432833893520187
irs1	2.13907715716362e - 06	0.433381873900724	0.452	0.205	0.0433462595127635
bnip3la	2.21639929899739e - 06	0.4878063684189	0.702	0.46	0.0449131153948832
dock11	2.22600072522885e - 06	0.33975259930658	0.25	0.072	0.0451076786960374
stard13b	2.24828337273005e - 06	0.285155644860219	0.26	0.08	0.0455592142650017
mid2	2.25247675820955e - 06	0.262001498963885	0.423	0.207	0.0456441890283584
ENSDARG00000055868 - rsl1d1	2.2619997372469e - 06	0.315885243640932	0.587	0.358	0.0458371626755712
ppt1	2.26402862602446e - 06	0.470702810757957	0.577	0.307	0.0458782760777597
fzd2	2.31781734318235e - 06	0.575522530296882	0.288	0.104	0.0469682506422471
HACD4	2.3260515541867e - 06	0.256590186341247	0.288	0.118	0.0471351086940393
asb5b	2.33077041705611e - 06	0.370946585451568	0.298	0.104	0.047230731731225
carhsp1	2.41655989238954e - 06	0.476038959684433	0.471	0.222	0.0489691696593817
si:dkeyp - 113d7.1	2.51370656334422e - 06	0.508529875536286	0.471	0.23	0.0509377497996072
decr2	2.52247514085029e - 06	0.27582111221678	0.221	0.057	0.0511154362541902
tgfbr1b	2.66257155812845e - 06	0.284460783051958	0.51	0.269	0.053954350053915
shisa3	2.67533831127212e - 06	0.549957052509459	0.212	0.05	0.0542130555396183
prrg1	2.67900057563752e - 06	0.329987990949871	0.452	0.212	0.0542872676647188
bag6l	2.767727200099e - 06	0.46180932136404	0.365	0.141	0.0560852239828061
cry2	2.79204224374966e - 06	0.533916855914378	0.74	0.521	0.056577944027343
ENSDARG00000020764 - slmapb	2.95175173087671e - 06	0.270662436515038	0.269	0.096	0.0598142970744856
ENSDARG00000101726 - ces2b	2.99133591415905e - 06	0.420372968090902	0.269	0.081	0.060616430964519
hsd17b12a	3.0158782922773e - 06	0.442840890958278	0.24	0.067	0.0611137577147073
rbbp9	3.19966860958604e - 06	0.474937296582897	0.346	0.133	0.0648380847046515
greb1l	3.32060032315141e - 06	0.341694587122618	0.173	0.033	0.0672886449483402
tob1b	3.33997363623482e - 06	0.432008949078599	0.731	0.507	0.0676812257646624
acss2l	3.66219499841622e - 06	0.325612557293491	0.221	0.056	0.0742107194479062
pcnx2	3.68218029436247e - 06	0.449004977908824	0.346	0.131	0.0746157014849611
ivns1abpb	3.71513725611848e - 06	0.283909219970168	0.51	0.278	0.0752835413579848
cyp51	3.71542725765525e - 06	0.61911209616512	0.279	0.09	0.0752894179491261
rbm5	3.71699068245576e - 06	0.450243439248718	0.721	0.466	0.0753210991892835
galnt11	3.73513437649185e - 06	0.345390672746995	0.356	0.14	0.0756887630052308
fubp3	3.74842119869831e - 06	0.551184223768062	0.596	0.346	0.0759580071704225
mtm1	3.77108117519692e - 06	0.377897392874296	0.356	0.138	0.0764171889341904
nkain4	3.82106168466006e - 06	0.543342185868482	0.49	0.251	0.0774299939779514
ENSDARG00000058102 - sardh	3.88598746833682e - 06	0.411302903059355	0.279	0.088	0.0787456500583773
fyna	4.07420116201743e - 06	0.347279281366856	0.385	0.169	0.0825596123471212
zranb2	4.10177711095753e - 06	0.550220296837225	0.529	0.279	0.0831184113764435
rfx7a	4.24915803901706e - 06	0.389110493298382	0.298	0.1	0.0861049385026417
cdc42ep2	4.32731401879272e - 06	0.452267588855338	0.221	0.061	0.0876886912768158
ENSDARG00000024325 - cert1a	4.40446889876482e - 06	0.377369820457626	0.327	0.12	0.0892521577645704
fbxo33	4.4529868668732e - 06	0.446104758613455	0.346	0.133	0.0902353258703184
lgals17	4.46954347290315e - 06	0.584973441883574	0.067	0.135	0.0905708289349094
dhx58	4.5114232299331e - 06	0.688026400495138	0.077	0.12	0.0914194803313644
cyfip1	4.60504551573934e - 06	0.602258536803937	0.663	0.458	0.0933166423309419
ENSDARG00000103253 - zgc:112023	4.62680197326522e - 06	0.429682949384039	0.375	0.152	0.0937575151862464
zgc:101744	4.6479082635583e - 06	0.431831003512166	0.231	0.062	0.0941852130527453
nr1d2b	4.65196027341732e - 06	0.451947420336398	0.769	0.555	0.0942673229805286
zbtb20	4.71844627907007e - 06	0.308072756610592	0.548	0.329	0.095614595399076
ano8b	4.80989863160204e - 06	0.316676404170823	0.25	0.078	0.0974677858707837
gpx4a	5.02012488673234e - 06	0.565484102026242	0.721	0.47	0.101727810704744
irs2b	5.3927198881284e - 06	0.375356650427152	0.433	0.203	0.109278075813034
sult6b1	5.43608724204201e - 06	0.717412175284121	0.24	0.08	0.110156871872739
ENSDARG00000020623 - baxa	5.54908990321476e - 06	0.424734883063946	0.298	0.101	0.112446757798744
syt3	5.58215090534396e - 06	0.329105336498455	0.279	0.097	0.11311670594589
rin2	5.60491277611273e - 06	0.450228940262855	0.375	0.158	0.113577952495148
pgrmc1	5.6516509246585e - 06	0.334179301618706	0.663	0.42	0.11452505433728
ppm1bb	5.65654764825335e - 06	0.267290267082942	0.548	0.34	0.114624281544206
ncalda	5.66855589794116e - 06	0.301367048732785	0.413	0.203	0.11486761671588
eps15	6.51140817458658e - 06	0.424085946709443	0.413	0.193	0.131947175249823
pacsin1b	6.88869376418495e - 06	0.329933248404653	0.26	0.083	0.139592490437444
ENSDARG00000022456 - eno1a	6.99506451648602e - 06	0.305539909856497	0.865	0.719	0.141747987362073
cacng4b	7.01605520218653e - 06	0.573877587716524	0.125	0.021	0.142173342617108
phyh	7.12477118204216e - 06	0.278385011839724	0.394	0.183	0.144376363232902
ENSDARG00000014962 - ppp3cca	7.13407678833366e - 06	0.323509636777438	0.375	0.162	0.144564932038793
ENSDARG00000040942 - pnp6	7.45693327406132e - 06	0.329402898935065	0.202	0.055	0.151107295865579
pdk3b	7.49700437356224e - 06	0.370799656420964	0.154	0.027	0.151919296625865
nfil3 - 6	7.55624563494071e - 06	0.612539318131487	0.712	0.473	0.153119761546438
CU104709.1	7.58496840330941e - 06	0.588295937926503	0.529	0.288	0.153701799724662
ENSDARG00000093382 - uqcc3	7.65538123666109e - 06	0.332893977844952	0.5	0.269	0.1551286453797
plppr3a	7.6672011701198e - 06	0.370969754871222	0.26	0.083	0.155368164511308
dtx4a	7.84971603644967e - 06	0.292026555272903	0.317	0.125	0.159066645762616
pcsk9	7.88074300137398e - 06	0.283242660912481	0.115	0.014	0.159695376179842
cpdp	8.00053804506302e - 06	0.374711021970299	0.587	0.351	0.162122902945157
si:ch211 - 269k10.2	8.0582140616545e - 06	0.25662057191461	0.221	0.061	0.163291649745367
ENSDARG00000069100 - aldh9a1a.1	8.1672786733351e - 06	0.419921201583128	0.827	0.599	0.165501735036463
angpt4	8.26966578176329e - 06	0.415860444846871	0.25	0.077	0.167576507401651
fhod3b	8.27622105292133e - 06	0.531785680205331	0.26	0.085	0.167709343416398
srsf11	8.36344052574007e - 06	0.536867098628775	0.644	0.437	0.169476758813597
csmd1a	8.42304492307426e - 06	0.485653555073918	0.24	0.069	0.170684582321177
cbx3b	8.56712549678661e - 06	0.398758449781954	0.5	0.262	0.173604231066884
cdk16	9.11695724576347e - 06	0.317839007707109	0.327	0.13	0.184746021628151
hmga1a	9.37037772058892e - 06	0.66753739069468	0.673	0.465	0.189881334130014
ENSDARG00000109371 - pdgfaa	9.37437088849948e - 06	0.271742330832611	0.192	0.049	0.189962251684553
tafa5b	9.47502001810867e - 06	0.426064043395852	0.173	0.037	0.192001805646954
srebf2	9.87405769916912e - 06	0.4798040103943	0.49	0.246	0.200087905215963
h1 - 10	1.00647272926559e - 05	0.430327089549218	0.769	0.553	0.203951633858378
hmgn7	1.05133682352482e - 05	0.25224380748603	0.75	0.56	0.213042893919069
dnmbp	1.06670938171666e - 05	0.517474162018782	0.538	0.32	0.216157989111064
ENSDARG00000016357 - fmo5	1.08297517560527e - 05	0.391819297581806	0.404	0.182	0.219454089584651
shisa9b	1.09979785608199e - 05	0.32696758323021	0.183	0.043	0.222863037556454
ppp1r10	1.11348182208068e - 05	0.563545306894755	0.644	0.404	0.225635956426429
ENSDARG00000001829 - zgc:112982	1.12047926830878e - 05	0.420841859487301	0.481	0.271	0.227053918930091
RASSF10	1.12371857409948e - 05	0.44568122532228	0.452	0.223	0.227710331855519
ENSDARG00000022832 - bnip4	1.15313992682818e - 05	0.390047887337281	0.452	0.223	0.233672274772462
cers2a	1.18277318256339e - 05	0.539068822008919	0.413	0.187	0.239677157714646
sufu	1.19063807134401e - 05	0.488662268114176	0.481	0.273	0.241270898777149
kdsr	1.20571289372276e - 05	0.367836832315694	0.394	0.175	0.244325660783979
si:ch211 - 210c8.6	1.23672673219077e - 05	0.406952166154008	0.269	0.088	0.250610305011138
ENSDARG00000016745 - slc35f6	1.23724805799027e - 05	0.262930267025268	0.317	0.126	0.250715946471148
rasgrp4	1.24922273299948e - 05	0.325230483536808	0.144	0.024	0.253142494615014
shmt2	1.25138842165223e - 05	0.46369765787235	0.327	0.128	0.253581349763607
SAMD5	1.31164925003028e - 05	0.402565324426916	0.221	0.06	0.265792604026135
si:ch211 - 106h4.5	1.31194974144091e - 05	0.340537181678708	0.212	0.061	0.265853495605586
fut8a	1.31859737090621e - 05	0.400502857975376	0.5	0.262	0.267200571240435
sf3b1	1.34007111119656e - 05	0.414533460770395	0.827	0.68	0.271552009972871
eif4ebp3	1.35531846495175e - 05	0.491829030736972	0.452	0.221	0.274641733737823
mindy2	1.3700762067898e - 05	0.447664879555191	0.327	0.16	0.277632242543884
pip4k2ab	1.37660501403498e - 05	0.266935052251593	0.173	0.045	0.278955240044048
coro1b	1.4341306908871e - 05	0.348038837281637	0.375	0.167	0.290612243201362
stk17a	1.44353792082786e - 05	0.342165641212416	0.115	0.031	0.292518524276559
vgll4a	1.48488898773889e - 05	0.331657870108821	0.308	0.116	0.300897904475409
idi1	1.50102328307126e - 05	0.376882753710195	0.288	0.104	0.30416735808156
ENSDARG00000058394 - tagln3b	1.5313784664371e - 05	0.276806961381813	0.288	0.104	0.310318532438815
ENSDARG00000054578 - arl6ip1	1.54299922001204e - 05	0.415828002362194	0.827	0.61	0.31267336194324
si:ch211 - 186j3.6	1.58526270132151e - 05	0.447097691623254	0.202	0.054	0.321237633795791
trps1	1.58926911564742e - 05	0.314763146832069	0.298	0.114	0.322049493594794
zgc:113263	1.62904859484224e - 05	0.27617194652415	0.279	0.101	0.330110407258831
isg15	1.67410128667343e - 05	0.937919304374122	0.106	0.166	0.339239884731504
arnt2	1.71919547315741e - 05	0.353357968318244	0.548	0.319	0.348377770680617
BX942846.1	1.78469430907901e - 05	0.3394363605488	0.173	0.038	0.361650454791771
pof1b	1.8032831819882e - 05	0.513621696124751	0.413	0.191	0.36541730399809
rasa1b	1.88512534329188e - 05	0.401094538487538	0.317	0.121	0.382001799564667
si:ch211 - 220f16.2	1.90180580878361e - 05	0.545040197711848	0.337	0.139	0.38538192909191
znf292a	1.92102783178157e - 05	0.483976193070118	0.519	0.284	0.389277079832217
ENSDARG00000045628 - rab34a	1.92532700665219e - 05	0.268063888942825	0.202	0.055	0.390148264628
pdlim4	1.94613056348146e - 05	0.292901075284386	0.183	0.046	0.394363897383882
mylipa	1.95420280885515e - 05	0.740443500502727	0.413	0.288	0.395999657186407
mboat2a	1.97461223037891e - 05	0.283869714552596	0.404	0.195	0.400135422363983
dhrs9	1.97842953094986e - 05	0.394610935238426	0.269	0.094	0.40090896015168
ENSDARG00000044751 - ddt	1.9836792910842e - 05	0.319824221628805	0.529	0.296	0.401972771545302
ift172	2.04072582309091e - 05	0.352369634414902	0.308	0.115	0.413532680791142
pus7	2.05515109004165e - 05	0.349813145741426	0.269	0.092	0.41645581688604
galnt7	2.07463711677011e - 05	0.365712848249655	0.337	0.136	0.420404465342295
klf12b	2.08424334813908e - 05	0.452057145713075	0.356	0.148	0.422351072066902
ENSDARG00000042742 - stx6	2.09321700613944e - 05	0.343451794619383	0.404	0.19	0.424169494124095
ENSDARG00000105276 - grb2a	2.19436845379755e - 05	0.384504571777548	0.327	0.129	0.444666823477536
cbx7a	2.23950930541186e - 05	0.377963394234986	0.702	0.467	0.45381416564866
kcnk6	2.2717054464341e - 05	0.325799641898395	0.279	0.099	0.460338391665405
thrab	2.43494520435159e - 05	0.562883524861365	0.308	0.123	0.493417296209807
ngrn	2.45995968440616e - 05	0.324505483128269	0.288	0.108	0.498486230448064
BX927081.1	2.4613762857415e - 05	0.328967905730066	0.288	0.105	0.498773290542658
rb1	2.4748369067099e - 05	0.474532871822679	0.183	0.074	0.501500950775695
tcf7l1a	2.48940375333979e - 05	0.480433705087385	0.452	0.236	0.504452776576776
pebp1	2.51618241334228e - 05	0.448459583805674	0.337	0.136	0.50987920423968
zmiz1a	2.52277411513339e - 05	0.293641013198238	0.337	0.151	0.511214946690631
ENSDARG00000076074 - dda1	2.5971643661662e - 05	0.264141711959232	0.442	0.238	0.526289387159919
limk2	2.61997095866579e - 05	0.292090864660813	0.26	0.096	0.530910915064035
rims1a	2.67667671387638e - 05	0.253099827383199	0.221	0.078	0.54240176929991
scap	2.70114534936568e - 05	0.301579245481331	0.26	0.088	0.547360093595461
ENSDARG00000061351 - tfpi2	2.85999005991336e - 05	0.303133102522959	0.183	0.046	0.579548385740842
ak4	2.87876875320747e - 05	0.380865421261342	0.394	0.179	0.583353700149961
fam124b	3.00003412616828e - 05	0.333316730487386	0.173	0.043	0.607926915326741
bccip	3.06598604504537e - 05	0.401998669921089	0.654	0.414	0.621291412167994
gsto1	3.14801960762342e - 05	0.391221832131132	0.202	0.059	0.637914693288809
ube2h	3.18355551423834e - 05	0.474723442426507	0.654	0.429	0.645115689405256
parla	3.18462070413582e - 05	0.429216969397005	0.24	0.082	0.645331539486083
klf8	3.24165864913002e - 05	0.350990395098161	0.442	0.222	0.656889708659708
si:zfos - 905g2.1	3.28604538549803e - 05	0.296150097668318	0.202	0.055	0.66588423691732
zgc:77439	3.33188667115073e - 05	0.292075012824866	0.298	0.115	0.675173515041984
C7H16orf87	3.40785610556834e - 05	0.371914517064559	0.317	0.125	0.690567961232369
slc39a7	3.41610691265805e - 05	0.29032717407146	0.346	0.151	0.692239904781026
ENSDARG00000068934 - cyp1b1	3.4235590827697e - 05	0.427533818506772	0.192	0.052	0.693750012532451
dhrs13l1	3.42518374646996e - 05	0.40620198740931	0.327	0.134	0.694079234384673
neil1	3.42691317858775e - 05	0.399041238953183	0.413	0.199	0.694429686509021
nkain1	3.48421756854646e - 05	0.420136869687778	0.462	0.243	0.706041848090254
prodha	3.59007828818519e - 05	0.660430103053093	0.644	0.454	0.727493464317847
ENSDARG00000054771 - ghra	3.61463065691595e - 05	0.358611610219236	0.346	0.154	0.732468756317449
hsbp1b	3.62579358381657e - 05	0.496852908498679	0.644	0.422	0.73473081182459
pdlim5b	3.71454466933709e - 05	0.317052015212174	0.298	0.117	0.752715331794469
xpo1a	3.77962148606588e - 05	0.323580317838986	0.385	0.182	0.76590249793639
tfb2m	3.80595416872547e - 05	0.265801355864567	0.327	0.141	0.771238552750529
ENSDARG00000042727 - exo5	3.82717563371381e - 05	0.392349201454697	0.298	0.112	0.775538870415766
hsf2	3.82971588239761e - 05	0.343174272603059	0.683	0.466	0.776053626409053
ENSDARG00000089643 - mcama	3.93072087987733e - 05	0.250957896387693	0.231	0.081	0.796521279098342
mpc2	4.1299260700273e - 05	0.277018451688713	0.538	0.324	0.836888218830332
ENSDARG00000010052 - ndrg3b	4.15899907358771e - 05	0.275671954817174	0.423	0.226	0.842779572271814
phlpp1	4.26446395107937e - 05	0.336669858174845	0.346	0.15	0.864150975046724
ENSDARG00000056726 - mettl7a	4.2731558481652e - 05	0.303842514245472	0.26	0.092	0.865912301072196
eif4g3a	4.39503584937759e - 05	0.305508513010962	0.385	0.184	0.890610064517874
cita	4.40874814276582e - 05	0.309998379874226	0.26	0.094	0.893388723650066
tsc22d1	4.75477363809883e - 05	0.302655389944904	0.538	0.319	0.963507330024347
ENSDARG00000005853 - slc25a6	5.09967263675079e - 05	0.277884748506482	0.231	0.075	1
dhcr24	5.18379795550948e - 05	0.328478201707163	0.269	0.098	1
ENSDARG00000035949 - tmem106bb	5.38406529366409e - 05	0.508111806470813	0.692	0.463	1
si:ch211 - 212k18.7	5.39121126515373e - 05	0.568552452468432	0.279	0.195	1
ENSDARG00000035332 - cfap298	5.47730940671951e - 05	0.334690670797605	0.394	0.201	1
rnf13	5.57635104318902e - 05	0.40347968582187	0.577	0.345	1
ephb2b	5.64342734477398e - 05	0.615275366445157	0.346	0.158	1
nrg3b	5.71148122951811e - 05	0.293267333538259	0.106	0.014	1
atox1	5.79534656765901e - 05	0.261991316447026	0.423	0.216	1
ENSDARG00000028542 - si:ch211 - 114c12.2	5.82210196378782e - 05	0.470077568322673	0.558	0.333	1
ENSDARG00000003835 - stom	5.9907885236855e - 05	0.336739585029532	0.587	0.369	1
dmgdh	5.99288601108225e - 05	0.346213732148109	0.212	0.064	1
igsf9a	6.06912148974022e - 05	0.260937422355926	0.135	0.024	1
gfap	6.11122526022897e - 05	0.564474107865803	0.221	0.067	1
ENSDARG00000033307 - igf2b	6.21432173130219e - 05	0.323928730576278	0.26	0.099	1
ENSDARG00000044625 - pcf11	6.24856543555504e - 05	0.473512138994672	0.721	0.516	1
si:ch211 - 243a20.3	6.26767474894406e - 05	0.348702889822084	0.202	0.066	1
TMEM114	6.26983134941359e - 05	0.296661141601017	0.106	0.014	1
ctdsp1	6.41452251897904e - 05	0.279527234289293	0.462	0.259	1
gnsa	6.50848660966953e - 05	0.384772250312104	0.481	0.258	1
ENSDARG00000006240 - slc27a1a	6.57256742578611e - 05	0.285263886052636	0.308	0.145	1
rbbp6	6.58513469096182e - 05	0.562161053184108	0.519	0.337	1
adhfe1	6.62023737286571e - 05	0.30413677273305	0.173	0.042	1
pou6f1	6.63300390522912e - 05	0.280940727027261	0.279	0.107	1
atoh1c	6.69415940640337e - 05	0.283695347202198	0.25	0.102	1
ccdc88c	6.81209283565748e - 05	0.350941208605543	0.356	0.165	1
ube2e2	6.92946967936233e - 05	0.279650363283811	0.452	0.24	1
cthl	7.13515499770792e - 05	0.604216311734928	0.154	0.052	1
pbx4	7.13994825416688e - 05	0.323719398453179	0.635	0.419	1
si:dkey - 261m9.12	7.37977261558468e - 05	0.803570349515353	0.115	0.043	1
pdk4	7.40252644148189e - 05	0.382687972969144	0.308	0.124	1
ENSDARG00000063538 - kalrnb	7.5351081422015e - 05	0.257739041815703	0.26	0.098	1
waplb	7.5515970515261e - 05	0.612906474607989	0.433	0.249	1
ubxn11	7.59489704605007e - 05	0.254376094981198	0.173	0.044	1
rgrb	7.69690312156374e - 05	0.309687387847479	0.173	0.046	1
ciarta	7.70164895841031e - 05	0.428580848954523	0.673	0.475	1
si:ch73 - 347e22.4	7.71239437485461e - 05	0.440941332788052	0.346	0.158	1
gpatch8	7.81656130000881e - 05	0.456291652135625	0.606	0.38	1
si:dkey - 177p2.6	7.86538747722622e - 05	0.28337149217147	0.587	0.372	1
emc10	7.9121673381559e - 05	0.455284871025895	0.567	0.335	1
trrap	8.10311078130943e - 05	0.280507966114986	0.26	0.095	1
ENSDARG00000042410 - rab40b	8.12389175993922e - 05	0.448476422205018	0.356	0.16	1
cacng5b	8.27668814440023e - 05	0.364122864342695	0.144	0.029	1
hist1h2ba	8.52630396445785e - 05	0.257438124286305	0.135	0.025	1
ENSDARG00000042210 - sema3ab	8.84978741593513e - 05	0.512624723427691	0.375	0.176	1
PPM1K	8.95123211748239e - 05	0.432613059197239	0.288	0.115	1
ENSDARG00000110581 - mapk4	8.98112967042791e - 05	0.318223350767932	0.212	0.064	1
ENSDARG00000068995 - h2ax1	8.98975470355475e - 05	0.354053801123688	0.856	0.704	1
erbin	9.02111590302563e - 05	0.425864894145474	0.519	0.298	1
ndfip2	9.21336677978144e - 05	0.324503318605713	0.587	0.364	1
bcas2	9.2787629123859e - 05	0.480561378418577	0.49	0.281	1
desi1a	9.29628625162253e - 05	0.274325724433228	0.385	0.188	1
pfkfb4b	9.40871638540316e - 05	0.39247516197411	0.385	0.182	1
ENSDARG00000071007 - pcgf5a	9.45504456572341e - 05	0.27131353108205	0.25	0.091	1
cdc14ab	9.60331143128852e - 05	0.408278415425845	0.529	0.304	1
ENSDARG00000069855 - pnisr	9.82737166742217e - 05	0.349388460659603	0.596	0.42	1
bmpr1ba	9.90880476085551e - 05	0.318114787449618	0.183	0.051	1
ENSDARG00000045611 - nfybb	0.000101604176751139	0.415228977442097	0.337	0.146	1
notch2	0.000102304176556293	0.362525802653709	0.269	0.1	1
slc7a3b	0.000102742184093356	0.274223145391408	0.25	0.088	1
si:dkey - 108k21.19	0.000103173103148405	0.363829843294503	0.115	0.02	1
ENSDARG00000090228 - gsta.1	0.000109541894102556	0.29773602592244	0.279	0.115	1
slitrk2	0.000112682748068923	0.332880575201637	0.154	0.035	1
ENSDARG00000071467 - zbtb33	0.000116854477577651	0.253981682780546	0.337	0.157	1
pa2g4a	0.000116926869459911	0.276273291129657	0.51	0.302	1
stk35l	0.000117944173066729	0.393711732436628	0.452	0.237	1
ENSDARG00000071021 - papss2a	0.00012054236544098	0.42607715686097	0.125	0.025	1
foxo4	0.000120585369798801	0.298871647221984	0.346	0.169	1
txndc5	0.000120805535954228	0.39097693825686	0.308	0.132	1
zgc:153405	0.000121099286921262	0.677002023961068	0.144	0.039	1
nsd3	0.000121578123592236	0.522470455459991	0.423	0.22	1
ephb6	0.000121990294056007	0.361233353273568	0.192	0.056	1
sppl3	0.000122399926311858	0.345482361502236	0.5	0.293	1
ENSDARG00000098726 - rptor	0.000123071517790487	0.262498678208403	0.356	0.169	1
fmr1	0.00012448440783029	0.495233773627373	0.587	0.37	1
ENSDARG00000035360 - mink1	0.000124925569864988	0.270564243642237	0.356	0.171	1
cdkn1ba	0.000125316512878153	0.272735018678715	0.567	0.352	1
elovl2	0.000127168996017914	0.264025696621758	0.212	0.073	1
znf609a	0.000129147858809599	0.469424498807431	0.462	0.247	1
scube1	0.000130742336618074	0.261485736474574	0.173	0.052	1
ptgs1	0.000132252332357331	0.259928045830854	0.125	0.022	1
ENSDARG00000037421 - egr1	0.000135105628833591	0.686266985067589	0.519	0.299	1
foxk1	0.000138092753711923	0.277959793904297	0.548	0.341	1
ENSDARG00000060297 - arhgap35b	0.000139443757229657	0.354234968696931	0.433	0.229	1
mfsd4aa	0.000141642613952998	0.276005659012411	0.163	0.043	1
ENSDARG00000113205 - zgc:163040	0.000147110484941151	0.502348702031843	0.135	0.042	1
vezf1a	0.000147169904971389	0.3694246849152	0.279	0.109	1
brms1la	0.000149619828617062	0.421141524625389	0.356	0.17	1
itm2cb	0.00015166922366545	0.451414065625917	0.231	0.078	1
glg1a	0.000155160950419854	0.346356179889955	0.519	0.305	1
mepce	0.000158111594724271	0.321468056856427	0.375	0.193	1
si:dkey - 164f24.2	0.000160200995123419	0.483905697469578	0.183	0.058	1
ENSDARG00000105382 - hist1h4l	0.000160972716332245	0.340953210880794	0.202	0.061	1
CABZ01053976.1	0.000161395485027156	0.44555119429604	0.317	0.141	1
ENSDARG00000087636 - hmgn6	0.000161811420795752	0.379050691450622	0.837	0.682	1
nfs1	0.000164180560183368	0.29803252889895	0.308	0.132	1
2022-03-08	0.000164412429272382	0.292404967863446	0.337	0.152	1
ssb	0.000167727815305785	0.456466949709668	0.337	0.164	1
ENSDARG00000057093 - kdm5ba	0.000170702974511068	0.294611485857561	0.558	0.345	1
MDFI	0.000171936363775243	0.372660684830295	0.202	0.065	1
jam3b	0.000175215666482365	0.350864500954491	0.519	0.316	1
carm1	0.000176921801994277	0.25672663973868	0.346	0.186	1
arhgef28a	0.000179505439162182	0.36296993803154	0.135	0.027	1
znf362b	0.000180943082420217	0.337751545922839	0.365	0.19	1
slc3a2b	0.000181007001759727	0.507735668461432	0.538	0.321	1
pcxa	0.000183567415021949	0.296171221941747	0.51	0.3	1
cdc42ep4b	0.000183575876860165	0.376285117395088	0.462	0.254	1
ENSDARG00000078139 - appl2	0.00018386087901158	0.287674000464508	0.298	0.125	1
tmem63ba	0.000185804252709436	0.306299620898925	0.433	0.234	1
mif	0.000186857885656779	0.358585100587767	0.5	0.283	1
nupr1a	0.000191312026172785	0.370508576158267	0.635	0.413	1
jund	0.0001926738614191	0.437709826905016	0.567	0.343	1
skp1	0.000193248949327926	0.354492495136897	0.837	0.67	1
ENSDARG00000078911 - zgc:163098	0.000195553678832139	0.293920564084785	0.288	0.117	1
si:ch1073 - 143l10.2	0.00019881739470678	0.263963408693034	0.125	0.031	1
ldlrad3	0.00020037981654529	0.269250183840618	0.365	0.185	1
tmem9b	0.000200479819364096	0.265151989685265	0.413	0.23	1
ENSDARG00000059150 - tmem107	0.000201286100099637	0.342020663422137	0.25	0.092	1
slc44a1b	0.000201904481534919	0.438052672327008	0.365	0.173	1
ENSDARG00000077372 - tfr1b	0.000207872616492468	0.31419748716091	0.279	0.111	1
vangl2	0.000216357329863119	0.332842112835252	0.337	0.152	1
hebp2	0.000217593905204553	0.362772936526185	0.365	0.174	1
ENSDARG00000098386 - ctps1b	0.000218827187100493	0.371307581271526	0.327	0.144	1
tmem106ba	0.000219929091358423	0.357497310337763	0.481	0.268	1
dazap2	0.000221244200946833	0.389192815388731	0.615	0.392	1
kmt2a	0.00022909734859996	0.486436971255859	0.625	0.462	1
s100a10b	0.000229346307338318	0.324527690375868	0.529	0.323	1
zgc:171490	0.000231723957098613	0.337706448330459	0.269	0.107	1
cyb5a	0.00023982990846987	0.26232585068902	0.385	0.195	1
qkia	0.000240670934374576	0.628588582141238	0.644	0.535	1
hsbp1l1	0.000240881143652082	0.284527441421967	0.154	0.056	1
spry4	0.000260399457488363	0.281854144020014	0.49	0.29	1
ENSDARG00000039832 - gsta.2	0.000262050971426235	0.262488034160591	0.154	0.038	1
prcp	0.000266068093656075	0.324084188989094	0.279	0.113	1
ppm1la	0.000268137606757993	0.256704223153335	0.423	0.232	1
sox9b	0.000272144684747872	0.250715067626746	0.125	0.024	1
si:ch73 - 52p7.1	0.000272331821766183	0.354915680262299	0.192	0.06	1
ENSDARG00000006399 - ywhae1	0.000277771343494941	0.397246604772285	0.769	0.577	1
mrnip	0.000278175803541645	0.48088408812844	0.404	0.232	1
ENSDARG00000011459 - gsna	0.000278932208059197	0.260004895329802	0.356	0.185	1
unkl	0.000289554644410176	0.439793707469558	0.51	0.298	1
slc1a3a	0.000289784025476057	0.291095423535525	0.221	0.076	1
phyhd1	0.000292299953522824	0.355787336252432	0.163	0.045	1
ENSDARG00000033604 - lrpap1	0.000301190789675506	0.313424693458034	0.288	0.122	1
dlg1l	0.000306295702987696	0.308560603407344	0.433	0.232	1
gchfr	0.000309200306832956	0.369584437169564	0.452	0.246	1
lrp5	0.000322982651718373	0.440651630949524	0.346	0.182	1
rerea	0.000323031325224678	0.43897987571051	0.692	0.5	1
ENSDARG00000036625 - polr2f	0.000323072790525746	0.415519970735199	0.49	0.281	1
tspan12	0.000324063650440087	0.386651664228372	0.154	0.039	1
castor2	0.000327921417772265	0.457829303653314	0.529	0.318	1
mkrn1	0.000335712733833272	0.440913339134607	0.471	0.266	1
si:ch211 - 57i17.1	0.000336793452744246	0.263287155778139	0.327	0.152	1
ENSDARG00000005980 - sfswap	0.000344583368422991	0.39791829150846	0.471	0.28	1
cry1a	0.000354391016873047	0.33631376498508	0.894	0.748	1
phf21ab	0.000357991496236676	0.300997675978284	0.298	0.128	1
mast3b	0.000358030622565463	0.283928857133313	0.183	0.056	1
faim2a	0.000359172673881473	0.270498494212807	0.317	0.15	1
ENSDARG00000030087 - nfkbib	0.000361135258097845	0.417122133237344	0.327	0.153	1
CR382337.1	0.00036463783268977	0.335374374996771	0.202	0.083	1
si:dkey - 40c11.2	0.000366718282310906	0.279997867026347	0.433	0.251	1
immp2l	0.000372024423032959	0.303943565079099	0.25	0.097	1
ENSDARG00000035285 - ncor1	0.000375558483623312	0.340576271434404	0.625	0.417	1
ENSDARG00000042856 - itpka	0.000376472447642658	0.325591918397642	0.26	0.104	1
pnn	0.00037840671304604	0.447697496519184	0.519	0.319	1
ENSDARG00000101733 - fam168b	0.000386283107111867	0.339213026965891	0.49	0.286	1
tecrb	0.000389586896678589	0.310938763887962	0.356	0.176	1
grin2da	0.000390418851523204	0.275798212032705	0.183	0.056	1
ENSDARG00000040248 - crata	0.000391169795685664	0.341357827857484	0.327	0.152	1
kpna4	0.000392716607385456	0.311018085546213	0.529	0.342	1
ENSDARG00000002006 - rxrbb	0.000394742060900759	0.3122479695507	0.442	0.247	1
ENSDARG00000008192 - pank1a	0.00039714314681027	0.362369164489712	0.24	0.092	1
plekhg4	0.00040840864303026	0.374765150141203	0.269	0.111	1
prdx4	0.000410006430428547	0.315402064354272	0.49	0.298	1
CU984600.1	0.000410659922523049	0.252482561000435	0.163	0.046	1
ENSDARG00000000631 - ptpn4a	0.000415044801627908	0.265877317044354	0.24	0.092	1
ENSDARG00000092381 - zgc:153759	0.000422222327198165	0.340865698051274	0.202	0.066	1
ezh1	0.000423121043551689	0.400993808765062	0.462	0.267	1
ENSDARG00000024090 - dnajc4	0.000430035672436865	0.271637707922033	0.356	0.181	1
ing4	0.000434909700098929	0.335128926161724	0.452	0.256	1
txnipa	0.000436962151136973	0.330620684924402	0.673	0.48	1
ENSDARG00000075100 - neo1b	0.000451006277654173	0.316396932177679	0.135	0.031	1
ENSDARG00000016830 - rimkla	0.000455444537649974	0.275375027562524	0.471	0.294	1
clk4a	0.000475514017677901	0.386512698162162	0.615	0.411	1
spata20	0.00047768509277295	0.290194600253785	0.221	0.079	1
cd164	0.000483843313704255	0.413869183335109	0.452	0.252	1
ebp	0.000489971051104205	0.291758921644727	0.173	0.052	1
slc49a4	0.000508575915876856	0.279544478135724	0.212	0.073	1
zgc:154125	0.000522388973421551	0.266195240469527	0.125	0.028	1
ENSDARG00000091655 - gcsha	0.000533640446314234	0.28304494634234	0.269	0.114	1
phactr4a	0.000535710556451289	0.346202957198549	0.231	0.101	1
arrdc3a	0.000552800555283564	0.425980194013433	0.567	0.365	1
ENSDARG00000043658 - cxadr	0.000564581547936551	0.272798760748023	0.154	0.042	1
ak3	0.000566239034351909	0.364601309849087	0.375	0.19	1
tnrc6a	0.000576752515480565	0.41393311791708	0.615	0.411	1
hsdl2	0.000585276574591339	0.292029611271387	0.481	0.284	1
setb	0.00059305632036123	0.404692683469831	0.75	0.562	1
usp25	0.000600222913842065	0.404049985330415	0.51	0.303	1
si:ch211 - 113a14.18	0.000602317427635134	0.819880166350327	0.173	0.06	1
pard6gb	0.000606937643212266	0.31580436611795	0.346	0.18	1
ENSDARG00000035869 - azin1b	0.00065366032702342	0.251529904584742	0.587	0.416	1
si:ch1073 - 153i20.4	0.000664178206814847	0.571670693797854	0.144	0.064	1
pcyox1	0.000664980905176159	0.359286409865964	0.26	0.121	1
ENSDARG00000056621 - ctcf	0.000682913537673337	0.417810518645175	0.538	0.355	1
lnpep	0.000688408430407054	0.375615742347133	0.298	0.134	1
cyp7b1	0.000690371029604594	0.359233046790696	0.433	0.244	1
sltm	0.000728471718390612	0.310112303405114	0.615	0.412	1
gusb	0.000755296653329723	0.298713617078441	0.317	0.151	1
kat2b	0.000776425082204166	0.337493537411284	0.49	0.292	1
ENSDARG00000024877 - ptgr1	0.000791235622863387	0.306961671046045	0.346	0.177	1
nup58	0.000795273507236468	0.364365843655489	0.346	0.178	1
nr1i2	0.000811979674891822	0.380911150672076	0.394	0.208	1
st8sia6	0.000818239490025046	0.286457678289199	0.231	0.095	1
zgc:110626	0.000829710346405559	0.277256650220985	0.288	0.13	1
skia	0.000831371575643916	0.406387064073887	0.625	0.418	1
tnrc6c2	0.000832909819687005	0.278297184112017	0.279	0.126	1
slc7a6os	0.000881444878987797	0.278908463194087	0.288	0.131	1
nsun2	0.000886055475031402	0.386744303464987	0.337	0.166	1
gstk1	0.000897367083548194	0.446222022379586	0.51	0.321	1
acvr1ba	0.000917064872471034	0.337964033937735	0.279	0.122	1
akap8l	0.00092093959905035	0.369493041511547	0.577	0.384	1
ENSDARG00000035389 - fcho2	0.000940481868448117	0.334461116955564	0.433	0.252	1
ppp2ca	0.000951163685872647	0.296974749682738	0.462	0.269	1
sox1b	0.00095936952197039	0.363691072880763	0.144	0.039	1
tnrc6c1	0.00097384449872659	0.301039968299967	0.731	0.55	1
SGMS1	0.00100008415544112	0.302645729900745	0.327	0.165	1
ENSDARG00000031776 - fthl27	0.00101030124334705	0.363542050460647	0.769	0.642	1
si:ch73 - 71c20.5	0.0010565351384294	0.353078632641073	0.221	0.09	1
ENSDARG00000069796 - znf1124	0.0010933596192757	0.3834600353938	0.404	0.22	1
rab11fip3	0.00109447296870984	0.261794336601242	0.288	0.138	1
nrip1b	0.00114258107057871	0.325734655245467	0.26	0.11	1
DHDH	0.00115468527012114	0.41170732166416	0.346	0.187	1
reep5	0.00117034145834986	0.376261414145591	0.654	0.457	1
ENSDARG00000033889 - spty2d1	0.00120733521083881	0.383207250992675	0.356	0.183	1
tnrc18	0.00122990656995019	0.400824426338017	0.846	0.716	1
pparab	0.00129472070609296	0.293343682302473	0.288	0.135	1
h2az2a	0.00129938492314256	0.278447922920672	0.462	0.283	1
rmdn1	0.00137678578839834	0.287267448010495	0.337	0.168	1
ENSDARG00000005941 - clul1	0.00140001298031663	0.27742061168047	0.365	0.21	1
parp12a	0.00140087516167468	0.380140878624625	0.269	0.129	1
ENSDARG00000061504 - kdm4c	0.00141880686357138	0.285454519334512	0.317	0.155	1
tob1a	0.00144264368335188	0.271204101478588	0.663	0.481	1
rbm39a	0.00144301604606173	0.344285799306066	0.731	0.587	1
apex1	0.00144472479693239	0.261399530370878	0.317	0.177	1
zfx	0.00145721974785757	0.374366241111404	0.317	0.154	1
phka2	0.00152264158900251	0.317927547256932	0.212	0.082	1
mmp15b	0.00154413328051701	0.259607149347928	0.529	0.341	1
ppt2	0.00156896678857396	0.290216391238008	0.288	0.138	1
cnbpb	0.00156942568291299	0.3728157861002	0.846	0.768	1
zgc:195173	0.00161901804029475	0.305618258864469	0.442	0.26	1
ENSDARG00000096367 - fnbp1b	0.00162503570135895	0.364978709399312	0.442	0.256	1
tfap4	0.00163994019879957	0.298856428870217	0.356	0.19	1
tktb	0.0016405760300141	0.301808961760125	0.567	0.381	1
C11H6orf120	0.00168473077053705	0.302661150843054	0.192	0.069	1
nckap1	0.00168822042122877	0.406543560456547	0.635	0.439	1
si:ch211 - 225b7.5	0.00173377804413977	0.368717886820389	0.24	0.103	1
BX571715.1	0.00173929764782998	0.282706511730522	0.192	0.07	1
rab39bb	0.00174178141012229	0.401500345708429	0.212	0.084	1
PLBD2	0.00174178327815427	0.305348640198447	0.212	0.087	1
ccdc85ca	0.00175593691489032	0.360393993749741	0.365	0.196	1
znf644b	0.00179448611375093	0.280666216373934	0.231	0.094	1
prpf39	0.00179497654830889	0.351908598125682	0.471	0.283	1
fam214b	0.00182435793812053	0.314753549585705	0.231	0.094	1
sdr16c5b	0.00182520536078068	0.341851320489348	0.423	0.246	1
ENSDARG00000078118 - sinhcafl	0.00187096803554709	0.280114276381257	0.26	0.119	1
nudt4b	0.00189437249030152	0.305560062335181	0.144	0.046	1
ENSDARG00000057738 - hells	0.00194437275231761	0.496262156290671	0.221	0.093	1
si:dkey - 14d8.22	0.00195053203415211	0.342426426382913	0.26	0.12	1
hp1bp3	0.00200669447472092	0.322439524902296	0.635	0.46	1
sirt2	0.00203082385554193	0.307943546648384	0.337	0.172	1
jagn1b	0.00204576561914204	0.262451669876031	0.308	0.153	1
epha3	0.0020783083169018	0.382445740369678	0.144	0.057	1
erf	0.00208369111169136	0.299079367379145	0.375	0.203	1
mgaa	0.00214517236472198	0.367754810839179	0.413	0.261	1
ptf1a	0.00229014543721266	0.42292356545554	0.125	0.032	1
kdm2bb	0.00234332848889642	0.31766348923884	0.481	0.296	1
arid4a	0.00244457328290106	0.25190211954594	0.442	0.269	1
smg6	0.002468117404159	0.300949610045289	0.452	0.287	1
ENSDARG00000026801 - stau2	0.00255708102153889	0.434792343494897	0.692	0.523	1
ENSDARG00000060559 - dis3	0.00259019935888428	0.293271699308631	0.24	0.103	1
cyth1b	0.00259403338116963	0.319515406350692	0.356	0.19	1
kctd3	0.0025976078989436	0.351143308353516	0.51	0.33	1
cdo1	0.00262510491400241	0.256450115152086	0.413	0.249	1
srebf1	0.002731104635505	0.346810641727786	0.413	0.239	1
pam	0.00275082187757978	0.305671105424279	0.51	0.326	1
ENSDARG00000013207 - zeb1b	0.0027674278394545	0.431030976858566	0.404	0.239	1
ENSDARG00000038737 - phf20b	0.0027695787852293	0.35263638346677	0.49	0.305	1
anp32a	0.00280992794465367	0.278661476070634	0.692	0.526	1
garem	0.00285538579443949	0.312999838531201	0.202	0.095	1
kmt2ca	0.00289103033303432	0.447265157544507	0.587	0.407	1
sc5d	0.00295037249690906	0.403622218484705	0.183	0.07	1
rbm4.1	0.00297173834023826	0.253312925690865	0.327	0.172	1
foxo1a	0.00309783568793373	0.45878392084539	0.558	0.4	1
nop56	0.00310917982329318	0.330224163318669	0.606	0.432	1
ENSDARG00000040971 - zgc:92606	0.00312299587986874	0.407623895800365	0.683	0.543	1
rbsn	0.00314536179307375	0.296175751227531	0.346	0.183	1
ENSDARG00000070478 - amn1	0.0031917888812135	0.252770345252915	0.192	0.076	1
rpf2	0.00323794210352705	0.342386358406451	0.317	0.168	1
aldob	0.00327123665447213	0.301881257299904	0.356	0.193	1
paqr6	0.00331545558376001	0.297896990257099	0.394	0.224	1
pdcd4a	0.00334500158431226	0.268413503143455	0.442	0.285	1
ENSDARG00000104596 - gtf2a1l	0.00334507306087002	0.303637945677714	0.279	0.135	1
aamp	0.00340199324477138	0.284005504706297	0.394	0.234	1
si:dkey - 108k21.10	0.0034136805295789	0.461983248378981	0.144	0.045	1
zgc:173587	0.00349053582496307	0.264075474477547	0.231	0.107	1
ENSDARG00000057691 - srsf1a	0.0035340045982388	0.282779026422686	0.481	0.336	1
pafah1b1a	0.00372254974216544	0.462026450543538	0.567	0.415	1
eif4a2	0.00374031046660997	0.303345398535879	0.356	0.194	1
fryl	0.00380140715494805	0.310613272364097	0.413	0.248	1
erp44	0.003847722683231	0.30164422342277	0.452	0.275	1
arid1b	0.00385513718230274	0.351653542075164	0.394	0.242	1
tgif1	0.00387266140972287	0.387822762026316	0.394	0.23	1
tnfrsfa	0.00391295662775186	0.306923810581451	0.481	0.302	1
ppardb	0.00398535822320103	0.302937444884709	0.212	0.091	1
slco3a1	0.00405408589517502	0.272796310622235	0.423	0.258	1
ifi45	0.00408270547626316	0.520529767029441	0.087	0.156	1
ENSDARG00000051953 - ythdc1	0.00412062381652716	0.294997400728708	0.481	0.309	1
enox2	0.00415389129635675	0.275354041411874	0.221	0.095	1
si:dkeyp - 84f3.5	0.00416110988784656	0.352309727718053	0.346	0.189	1
amfra	0.00429431111423817	0.308038035382641	0.298	0.149	1
slc25a24	0.00432899147111742	0.345477308868629	0.337	0.181	1
ENSDARG00000053082 - thada	0.004370437032338	0.259630947943131	0.202	0.081	1
ENSDARG00000002642 - sh3gl1b	0.00440022150252644	0.258638309811497	0.327	0.174	1
nck1b	0.00440658004252956	0.354210511017841	0.385	0.22	1
pacsin3	0.00452983420130851	0.253303917594267	0.298	0.155	1
hadh	0.00456832478276153	0.329264551182259	0.24	0.114	1
tfcp2	0.00462844113804635	0.2955266397607	0.356	0.2	1
cdc42bpab	0.00464165145590899	0.25990173275203	0.202	0.085	1
aamdc	0.0046453855633333	0.311211951075662	0.288	0.144	1
ENSDARG00000091847 - si:ch211 - 181d7.1	0.00502106267803585	0.25335834330801	0.327	0.178	1
suco	0.00514964630378172	0.265706394305649	0.452	0.281	1
ENSDARG00000070458 - zgc:153292	0.00520350839117338	0.30531822602657	0.163	0.064	1
mcm5	0.00535361381203628	0.276824430082906	0.173	0.066	1
tspan18b	0.00553825618768165	0.342838609870313	0.269	0.134	1
CU984600.2	0.00554722277415757	0.50543823585696	0.135	0.1	1
mical3b	0.00557311617208712	0.265887598018449	0.173	0.067	1
coasy	0.00564639034465407	0.286756817024792	0.115	0.076	1
srprb	0.00576000343973412	0.296595611613232	0.385	0.224	1
gnb1a	0.00580068589714078	0.280468777564756	0.827	0.712	1
COLGALT1	0.00593962366895202	0.300774388823849	0.212	0.093	1
ENSDARG00000031637 - pan3	0.00617006053928518	0.335674515035736	0.365	0.215	1
ep300b	0.00617528176896296	0.343281556731351	0.452	0.287	1
brd2b	0.00619794368783992	0.336232667600995	0.24	0.119	1
slc48a1a	0.00622997081087902	0.362494526642034	0.404	0.24	1
wdr47a	0.00631267855897942	0.328935088280455	0.212	0.097	1
emc4	0.00656383135172664	0.295957825949218	0.385	0.224	1
znf536	0.00658150566711346	0.44305868611876	0.452	0.287	1
prpf19	0.00660071053832294	0.250365666515915	0.337	0.21	1
ENSDARG00000061810 - mbd3b	0.00690136138746998	0.258982483042978	0.269	0.135	1
pik3r1	0.00713964662134738	0.301453644928704	0.558	0.409	1
tiparp	0.00715489186811083	0.359993800931264	0.375	0.219	1
arglu1b	0.00724324130528752	0.382310914858624	0.49	0.332	1
usp36	0.00736817525311065	0.324822981332592	0.481	0.311	1
tpm2	0.00739119805756607	0.295946433730511	0.269	0.137	1
znf622	0.00740443900884635	0.295200327660461	0.231	0.116	1
spry1	0.0074077130934367	0.255215904655018	0.135	0.047	1
jdp2b	0.00781085985728789	0.352288659816902	0.279	0.141	1
hmgcs1	0.00781135433385627	0.355514064470158	0.183	0.073	1
scp2b	0.00782812131944067	0.278543128062108	0.308	0.164	1
ENSDARG00000042188 - ttc38	0.00791383626108604	0.291919000018005	0.173	0.083	1
per1b	0.00801605745731978	0.256932285801772	0.712	0.553	1
ENSDARG00000099175 - hmgb1a	0.0080561994600011	0.30562397398188	0.933	0.861	1
ENSDARG00000018296 - rev1	0.00820362385537784	0.289937861885367	0.173	0.079	1
nudt5	0.00823890757520746	0.314323499621335	0.269	0.146	1
btbd10a	0.00836591219835908	0.338668136257699	0.346	0.2	1
btf3l4	0.00852685070886622	0.257241325804081	0.404	0.246	1
fndc3bb	0.00912271291662481	0.254376076431467	0.135	0.06	1
klhl24b	0.00927966437379457	0.321163589462282	0.365	0.213	1
st13	0.00938797801149703	0.321372599791101	0.49	0.322	1
ENSDARG00000111165 - hist1h4l	0.00958457977438906	0.347893932497706	0.24	0.116	1
per2	0.0100252960634232	0.332871958092025	0.692	0.525	1
acsl4b	0.010026273806082	0.253033539256467	0.202	0.088	1
ssr1	0.0105546020384314	0.250575927452852	0.462	0.3	1
itsn1	0.0106402978256535	0.34062015497723	0.404	0.249	1
ENSDARG00000077948 - usp54a	0.0107363376574122	0.266194869988456	0.356	0.207	1
cpsf6	0.0109006755320638	0.408728833140751	0.596	0.442	1
rrp1	0.0112330965520602	0.255833132382249	0.356	0.209	1
ENSDARG00000018973 - clptm1	0.0112677186773138	0.310663342305682	0.404	0.248	1
acin1a	0.0113632126070976	0.313904369236553	0.76	0.666	1
cdc5l	0.0115071480560081	0.289020543982714	0.423	0.264	1
ENSDARG00000016280 - eif1ad	0.012100107944561	0.270097956304292	0.394	0.249	1
ENSDARG00000105393 - zgc:112234	0.0125776939959855	0.327644117626245	0.154	0.064	1
ENSDARG00000074979 - larp4ab	0.0127702922412461	0.283659487627586	0.327	0.184	1
cnn3b	0.0133607775069293	0.26372070168445	0.192	0.085	1
nxf1	0.013390452318418	0.268975456573909	0.269	0.141	1
ddb1	0.0136659907914884	0.357449688864705	0.394	0.269	1
ada2a	0.0138092366590565	0.275973768778046	0.231	0.117	1
irf2bp2b	0.0139506106330494	0.307559090062576	0.663	0.504	1
rnf167	0.0139552545712039	0.269246092884045	0.375	0.226	1
rfxap	0.0143919945075388	0.307954402230153	0.442	0.297	1
cwc22	0.0145163170193909	0.288924068212509	0.212	0.116	1
rexo4	0.0147787063102594	0.332419134259178	0.231	0.117	1
znf532	0.0148524072234938	0.287838404899746	0.269	0.146	1
slc16a9b	0.0149131410748724	0.259129842761458	0.163	0.071	1
bicd2	0.0149566003098765	0.35694177560475	0.327	0.197	1
ENSDARG00000019235 - sema3aa	0.0151175982869279	0.325066830945609	0.115	0.037	1
npc2	0.0152547947195572	0.303498375773151	0.49	0.352	1
rnpc3	0.0153697822198358	0.330072138149208	0.308	0.175	1
cstf3	0.0156355385321312	0.271988563937245	0.317	0.18	1
khdrbs1b	0.0158298031878339	0.374549960381582	0.49	0.348	1
ranbp9	0.0165150432842969	0.258163609145884	0.375	0.252	1
ube2ib	0.0165510640358693	0.281986638829859	0.471	0.316	1
pla2g15	0.0173522921129664	0.288249231592008	0.25	0.14	1
ENSDARG00000060004 - fzd7a	0.0175448988285918	0.321298506746695	0.173	0.073	1
ENSDARG00000010658 - insig1	0.0176656375942669	0.337208708730127	0.404	0.256	1
sub1a	0.0177728372630019	0.277900958468588	0.481	0.338	1
nup160	0.0182072235149547	0.265203556786493	0.173	0.117	1
ENSDARG00000020465 - ewsr1b	0.0183232935953178	0.269752878983546	0.721	0.594	1
ENSDARG00000031048 - gspt1	0.0187687972278377	0.261693210364404	0.356	0.214	1
ENSDARG00000092305 - poldip2	0.0189808514563249	0.30915590009591	0.337	0.201	1
ENSDARG00000044125 - txn	0.0191272099298021	0.764741373091819	0.115	0.063	1
si:dkeyp - 44a8.2	0.0195746226329779	0.286177084055778	0.558	0.397	1
ppp2r1bb	0.020507486147271	0.327766792334765	0.394	0.252	1
gak	0.0209747737469168	0.290288047788195	0.317	0.203	1
ENSDARG00000027825 - naa50	0.0211836396948796	0.327234120877146	0.442	0.296	1
ENSDARG00000008200 - ugp2b	0.0213742307818667	0.250853588245493	0.308	0.176	1
znf319b	0.021845030099393	0.286714543843638	0.24	0.14	1
ppm1k	0.022065354275928	0.294905854620416	0.356	0.221	1
ythdf2	0.0225842838461562	0.288808505012307	0.442	0.293	1
xpo1b	0.0226995290578735	0.267539765243112	0.269	0.146	1
ENSDARG00000105507 - zgc:112234	0.0231298116416599	0.400259627483406	0.163	0.079	1
MANEAL	0.023263436968946	0.260714501001321	0.125	0.045	1
rprd2b	0.023667554587019	0.271509452684478	0.327	0.197	1
foxj2	0.0238884861598978	0.297346843138855	0.24	0.163	1
ENSDARG00000024124 - sde2	0.0243782500306686	0.275081437629488	0.308	0.178	1
rbm25a	0.0247933872541368	0.251093013341766	0.163	0.082	1
ENSDARG00000086842 - dap1b	0.0251525326618091	0.28014338112914	0.433	0.287	1
bbc3	0.0253451720429214	0.28186502419514	0.135	0.052	1
ENSDARG00000104177 - cpne3	0.0263778614441858	0.382318093808648	0.519	0.378	1
ENSDARG00000062330 - si:ch211 - 233a24.2	0.0265192145624901	0.281405190387667	0.346	0.224	1
polr2a	0.0267214273030242	0.332303380820927	0.49	0.343	1
dvl2	0.0276334191343004	0.283237111791391	0.317	0.195	1
pank1b	0.0289497215778348	0.368668569546995	0.356	0.238	1
nup153	0.0293847035428481	0.256769598574681	0.327	0.196	1
en1b	0.0293969525170495	0.581510489328151	0.202	0.129	1
hm13	0.0293972463089042	0.300690717272231	0.298	0.18	1
DAB2	0.0312809087569021	0.272490324353896	0.298	0.175	1
lmbrd2b	0.0322531378048936	0.255658079135355	0.212	0.106	1
ndfip1l	0.032699428253319	0.317297636307929	0.635	0.5	1
klf11b	0.0335481043303044	0.254982360091725	0.279	0.158	1
ENSDARG00000001220 - mycbp2	0.0348049565647043	0.356423335833331	0.49	0.364	1
ENSDARG00000076805 - leng8	0.0349269853359203	0.261363741403466	0.587	0.447	1
alyref	0.0353836798177799	0.269470001017406	0.577	0.441	1
mnta	0.036511401349783	0.32742906909047	0.462	0.329	1
ctsla	0.036804782853034	0.393467766321037	0.702	0.581	1
scn1lab	0.0390236495733649	0.259585104335197	0.173	0.082	1
hif1ab	0.0392768492012785	0.25373641169376	0.74	0.609	1
tecpr2	0.0397092248894002	0.272805060295465	0.24	0.136	1
h2az2b	0.0398289199584976	0.375614261581302	0.567	0.515	1
ndnl2	0.0427914039356402	0.254273303675771	0.163	0.077	1
sirt3	0.0430673710413602	0.286077092634785	0.298	0.179	1
phf2	0.0434632240679828	0.250301825568249	0.5	0.401	1
rnf7	0.0443420000325	0.3240256955686	0.462	0.336	1
ENSDARG00000115281 - hist1h4l	0.0446041766897141	0.310184519479885	0.173	0.086	1
arhgap21b	0.0465556134494718	0.26180947983648	0.365	0.235	1
pxk	0.0468958774690524	0.261401441461433	0.231	0.126	1
myo18ab	0.046992192069983	0.396289838038781	0.596	0.51	1
larp1b	0.0475026089633308	0.269564362714357	0.317	0.2	1
msto1	0.0478021681341298	0.285513871836447	0.202	0.12	1
rnf10	0.0486320001499757	0.296714925820264	0.663	0.554	1
eprs1	0.0493807996711534	0.315959200063492	0.317	0.201	1
tmem256	0.0505944728946891	0.251142939972663	0.26	0.166	1
ENSDARG00000040396 - bcl7bb	0.0518256113862867	0.258011914644785	0.183	0.108	1
sec63	0.0525488439635847	0.288737281167875	0.337	0.226	1
ENSDARG00000005612 - aph1b	0.0550413987282155	0.252912027858083	0.298	0.183	1
ek1	0.0622483448993271	0.296162037843134	0.212	0.114	1
atf6	0.0631459536277255	0.252703227152727	0.375	0.255	1
ENSDARG00000112593 - hist1h2a3	0.0668455711186732	0.253021552476939	0.125	0.054	1
DDX17	0.0694369678036088	0.266794263378068	0.538	0.417	1
tspan7	0.0700142210642421	0.265002854851126	0.356	0.248	1
hmgn2	0.0700710434462873	0.352044497965571	0.788	0.686	1
ube2e3	0.0702982449987664	0.251925989896267	0.692	0.568	1
creg2	0.0769049987012886	0.259873976245175	0.404	0.279	1
sf3a2	0.0782409364191072	0.258366539487317	0.327	0.217	1
mcm6	0.0798189441422173	0.283467347445195	0.183	0.096	1
schip1	0.0836033140776592	0.290550039071681	0.5	0.377	1
usf1	0.0892178650668489	0.272986779040954	0.231	0.146	1
cct8	0.0984433065659577	0.252060635232212	0.481	0.359	1
ENSDARG00000095191 - si:dkey - 57k2.7	0.102433153432766	0.265983312138688	0.356	0.245	1
mau2	0.106438544293629	0.311705120615151	0.327	0.235	1
ENSDARG00000070435 - vapb	0.106809665899143	0.264265843251186	0.51	0.389	1
tma7	0.107476034124938	0.290778145478604	0.529	0.424	1
abce1	0.117809621566296	0.25341507864972	0.308	0.205	1
fam120c	0.131862779997164	0.270187067998288	0.615	0.507	1
stat1b	0.137246936714964	0.262945183661067	0.106	0.113	1
eea1	0.144564755540182	0.275336048069695	0.221	0.145	1
ENSDARG00000009702 - ascl1b	0.195443442569061	0.261022430315329	0.125	0.085	1
hmgb2b	0.210656251719119	0.303988631986291	0.577	0.534	1
seta	0.211754077115194	0.254691409206914	0.596	0.554	1
ENSDARG00000105409 - hist1h4l	0.275264032854779	0.283591075534086	0.529	0.429	1
pcna	0.280026124077939	0.308636107396087	0.298	0.22	1

## Sheet: Cluster4
	p_val	avg_log2FC	pct.1	pct.2	p_val_adj
cx43	3.12480421478828e - 118	4.10516681244666	0.99	0.362	6.33210326084697e - 114
ndrg3a	4.35049338681756e - 99	3.33646755597801	0.99	0.552	8.81583979904711e - 95
slc4a4a	3.21082258211181e - 91	3.21124523982905	0.892	0.073	6.50641088039138e - 87
crtac1a	4.94358692542177e - 85	3.33048674957927	0.873	0.216	1.00176845456747e - 80
ENSDARG00000035870 - laptm4b	1.21496091516266e - 83	2.84223929772206	0.873	0.233	2.46199679848561e - 79
slc1a2b	4.6515343097056e - 82	3.94915918761562	0.951	0.264	9.42586912518743e - 78
glula	3.18319085764691e - 79	3.68754774913919	0.98	0.493	6.4504179539357e - 75
gpm6bb	3.4665675991798e - 79	3.60095295776467	0.971	0.308	7.02465258297796e - 75
bcan	3.58377374143254e - 78	3.10181081628016	0.98	0.175	7.2621591096389e - 74
fabp7a	7.30654619516324e - 78	3.28541095659164	1	0.462	1.48059852098788e - 73
slc6a11b	8.37611561109128e - 77	3.20959449101383	0.755	0.049	1.69733606743154e - 72
ENSDARG00000056774 - gpr37l1b	1.765942581121e - 75	3.04204089122542	0.873	0.193	3.57850604638359e - 71
ptgdsb.2	2.42095151045451e - 75	3.05494584885888	0.971	0.336	4.90581614078502e - 71
slc6a1b	7.27092817503804e - 74	3.74386652072653	0.873	0.11	1.47338088538971e - 69
ptgdsb.1	1.19855818466958e - 73	2.82901546062393	0.99	0.34	2.42875830541443e - 69
ENSDARG00000041623 - mt2	2.15671853796456e - 70	3.55380145543189	0.941	0.401	4.37037444533138e - 66
mfge8a	1.33761004283425e - 69	2.85856787565513	0.686	0.052	2.71053299079931e - 65
ENSDARG00000040162 - fgfbp3	2.18153691230798e - 69	3.91980068726307	0.794	0.143	4.42066639910089e - 65
s100b	4.22082130399266e - 69	2.59810162789867	1	0.381	8.55307229041072e - 65
acsl2	1.14319809958561e - 68	3.00364175068222	0.863	0.2	2.31657662900029e - 64
ENSDARG00000010770 - sox19a	9.68818002506033e - 68	2.23448009464392	0.755	0.058	1.96321280027823e - 63
hspb15	2.78700738334623e - 67	2.32297368633052	0.794	0.066	5.64759176161279e - 63
ENSDARG00000069940 - ppap2d	8.17589693556849e - 67	2.35356323007563	0.873	0.206	1.6567637550236e - 62
efhd1	2.18501948121899e - 65	2.65901580978326	0.765	0.066	4.42772347674217e - 61
sox3	1.41642646074658e - 64	2.5744050596262	0.696	0.064	2.87024658005688e - 60
ptn	7.34299959240619e - 64	2.31839590049913	0.833	0.525	1.48798543740519e - 59
ENSDARG00000007195 - grm2b	2.07175466848726e - 63	2.72962395320833	0.833	0.092	4.19820366022258e - 59
zgc:153704	4.10071866982766e - 63	3.21246097915791	0.627	0.024	8.30969631253876e - 59
hepacama	5.23161416111867e - 62	2.43537131550976	0.873	0.181	1.06013429360909e - 57
ENSDARG00000004964 - cyp4t8	8.48025693350681e - 62	2.15562765964355	0.657	0.033	1.71843926500582e - 57
ENSDARG00000025147 - cd63	9.48454539708673e - 62	1.86173814885509	0.961	0.69	1.92194827926565e - 57
KCNJ10	2.30818648841043e - 61	3.10334813369897	0.618	0.015	4.67730910011489e - 57
ENSDARG00000019856 - atp1a1b	4.29615369187292e - 61	2.69303545685669	0.98	0.637	8.70572584121128e - 57
cd81a	8.41552357755525e - 61	1.84104486044563	0.98	0.802	1.7053216977558e - 56
mdka	2.38270599452182e - 60	2.347690926106	0.961	0.621	4.82831542729902e - 56
ucp1	7.36030826432868e - 60	2.73954044591207	0.676	0.059	1.49149286668356e - 55
mlc1	1.08824821264581e - 59	2.28654474815847	0.775	0.152	2.20522617810546e - 55
pfklb	2.39646369529136e - 59	2.1401866522341	0.716	0.104	4.85619403213841e - 55
mdkb	2.84298133239388e - 58	2.41380788672583	0.98	0.421	5.76101737196296e - 54
kif1aa	3.07251893141901e - 58	2.21693327710244	0.863	0.174	6.22615236262748e - 54
ENSDARG00000042690 - s1pr1	6.74148852382183e - 58	2.69027157231291	0.882	0.313	1.36609523446726e - 53
psap	1.13768995106422e - 57	1.88475602508163	0.912	0.597	2.30541491683653e - 53
adgrd2	3.58698433642139e - 57	2.37689349363935	0.676	0.049	7.26866505932431e - 53
si:dkey - 246e1.3	1.33759123688342e - 56	1.57512797204781	0.598	0.019	2.71049488242057e - 52
eno1b	3.73740101872862e - 56	2.56514817246859	0.804	0.149	7.57346942435168e - 52
si:ch211 - 66e2.5	5.91675667108024e - 56	2.27673129680148	0.824	0.13	1.1989715718277e - 51
atp1b4	1.74819790152002e - 55	2.47929191596688	0.931	0.527	3.54254822764017e - 51
syt11a	2.17014918552881e - 55	1.94181806971353	0.931	0.315	4.39759030955558e - 51
CABZ01049847.1	9.56256733436048e - 55	2.39460022746138	0.725	0.099	1.93775864463481e - 50
aldocb	1.27807282394762e - 54	2.05661495172026	0.902	0.427	2.58988677044745e - 50
foxb1a	3.50467670394228e - 54	2.25891832070754	0.5	0.007	7.10187687286864e - 50
plxnb1b	3.59572465149707e - 53	1.96927731655706	0.775	0.145	7.28637643379366e - 49
si:ch211 - 153f2.7	1.38333669416168e - 52	2.76564376123882	0.539	0.019	2.80319347704923e - 48
sox9a	7.47293513667186e - 52	2.24325884498791	0.873	0.206	1.51431557609519e - 47
pygmb	1.58066763936914e - 51	2.12991859657481	0.804	0.264	3.20306490441762e - 47
ENSDARG00000036427 - slc3a2a	1.60272391959592e - 51	2.27570922184438	0.716	0.104	3.24775975066918e - 47
sept8b	2.85657413992427e - 51	2.10796999262079	0.804	0.122	5.78856183714254e - 47
mboat2b	3.6760762340339e - 50	2.3448468876897	0.637	0.126	7.44920088064629e - 46
PAMR1	4.11580206247073e - 50	1.60750010866446	0.5	0.01	8.34026129939069e - 46
luzp2	8.21454134782519e - 50	2.33605006265123	0.853	0.206	1.6645946587233e - 45
sox19b	3.42994719152366e - 49	1.80448421582919	0.706	0.075	6.95044498890355e - 45
chl1b	8.89577564835921e - 49	2.42523652242174	0.627	0.129	1.80263997738351e - 44
TUBB4B	1.77745706008607e - 48	2.40448298483685	0.598	0.063	3.60183898655842e - 44
ldlrad2	2.2230868834849e - 48	2.17514930316054	0.588	0.048	4.5048632606938e - 44
acbd7	2.38393225761797e - 48	2.27993489212569	0.824	0.195	4.83080032683705e - 44
pleca	2.39090827528853e - 47	2.04524917386458	0.804	0.285	4.84493652904467e - 43
pald1b	3.55624759554366e - 47	1.94534000611865	0.784	0.142	7.20638012760968e - 43
auts2b	1.2562709266888e - 45	2.256636797522	0.637	0.074	2.54570740584218e - 41
sez6l	1.79204819784115e - 44	2.26170450395224	0.716	0.145	3.63140646810531e - 40
ENSDARG00000034007 - prom1b	1.84927471269535e - 44	1.48097384534473	0.51	0.019	3.74737027780585e - 40
ENSDARG00000054420 - rpe65c	2.42507238576942e - 43	1.58918011241737	0.52	0.037	4.91416668252315e - 39
cspg5b	4.02025412856532e - 43	2.18373086176864	0.745	0.162	8.14664296612476e - 39
chst7	1.30168956747706e - 42	2.03362562707499	0.775	0.155	2.63774373953552e - 38
cyp39a1	1.88423521033442e - 42	1.70492354881421	0.51	0.025	3.81821423022166e - 38
ENSDARG00000069866 - sox1a	1.54589718115319e - 40	1.58864442486998	0.51	0.025	3.13260604788882e - 36
agpat3	1.58214395955749e - 40	1.77141768320944	0.784	0.307	3.2060565196473e - 36
ak5	1.88875423012908e - 40	1.76569811691292	0.627	0.089	3.82737157193356e - 36
sox5	6.55065327496485e - 40	1.69427263581828	0.755	0.241	1.32742437963888e - 35
tmem47	6.71718240186363e - 40	1.83820428471165	0.735	0.258	1.36116984191365e - 35
usp2a	7.26818620098747e - 40	1.86766454498287	0.696	0.148	1.4728252517681e - 35
apcdd1l	8.16472262495812e - 40	1.30754305551129	0.441	0.015	1.65449939272151e - 35
ckbb	2.14539765286886e - 39	2.05816757486393	0.961	0.425	4.34743380377345e - 35
cfap57	2.81130248307693e - 39	1.66545772493284	0.402	0.006	5.69682335170709e - 35
ptprz1a	2.81186905005096e - 39	1.8314362335371	0.657	0.114	5.69797144302327e - 35
slc7a10b	3.63295173281686e - 39	1.73811162615128	0.471	0.025	7.36181339138009e - 35
ENSDARG00000045799 - acanb	3.91190737283496e - 39	2.13838935363375	0.461	0.022	7.92708910031277e - 35
ENSDARG00000075917 - cacna1db	4.96216524657131e - 39	1.45580157481017	0.471	0.023	1.00553316556521e - 34
ENSDARG00000086300 - FAM107A	5.72592300785152e - 39	1.88107218990202	0.676	0.13	1.16030103831103e - 34
ccdc146	7.34600798380727e - 39	1.72275196690692	0.392	0.005	1.48859505783871e - 34
F2RL2	7.89724591730712e - 39	1.72018213854663	0.667	0.127	1.60029791268311e - 34
cd82a	9.88681176312984e - 39	1.9184856052058	0.745	0.183	2.00346353568063e - 34
qki2	1.78153351659278e - 38	1.40200445977366	0.971	0.67	3.61009951802361e - 34
add1	4.13340931677012e - 38	1.80903456136766	0.873	0.648	8.37594063950298e - 34
wscd1b	5.19278249839233e - 38	1.19379440023219	0.412	0.01	1.05226544547422e - 33
ptx3a	5.19650316143397e - 38	1.56848731233697	0.412	0.011	1.05301940063298e - 33
dipk1c	5.49024333468451e - 38	1.43365294178215	0.461	0.039	1.11254290934047e - 33
cfap45	5.95162844295076e - 38	1.42481013230586	0.392	0.006	1.20603798767954e - 33
ctsf	1.64708923013947e - 37	1.63781766560998	0.833	0.427	3.33766161595461e - 33
dcn	2.36593675559825e - 37	2.57394138471701	0.608	0.093	4.7943342415443e - 33
ENSDARG00000104949 - slc27a1b	2.77651855146644e - 36	1.68368862038372	0.48	0.033	5.6263371926916e - 32
tnr	3.68116364191532e - 36	2.04126544485662	0.49	0.059	7.4595100039772e - 32
si:ch211 - 220f16.1	4.19581827735147e - 36	1.52825287770055	0.471	0.037	8.50240615722502e - 32
ip6k2a	5.22055589550444e - 36	1.92336485834907	0.627	0.304	1.05789344666502e - 31
ptprfb	7.48314174490288e - 36	1.62930796522756	0.765	0.226	1.51638384318712e - 31
nrg1	9.02827717782804e - 36	1.61778041785548	0.363	0.006	1.82949008731507e - 31
si:ch211 - 243a20.3	9.22548772263675e - 36	2.17130948347529	0.48	0.039	1.86945283211511e - 31
sox21b	1.76479193158801e - 35	1.28469126582375	0.451	0.023	3.57617437016994e - 31
ccdc175	2.25060472199542e - 35	1.43476853551277	0.314	0	4.56062540865151e - 31
cdo1	2.40463700026681e - 35	1.870574403864	0.676	0.223	4.87275641734067e - 31
phgdh	4.5190171689358e - 35	1.67085437180505	0.647	0.127	9.15733639113151e - 31
kirrel3l	4.8408092106081e - 35	2.08275899349311	0.706	0.2	9.80941578437625e - 31
ntm	6.29296999678651e - 35	1.82695728398215	0.686	0.126	1.27520744014882e - 30
adamts8a	9.25943488878922e - 35	2.79429750336764	0.382	0.018	1.87633188586425e - 30
sox2	1.41711051620412e - 34	1.60856884484702	0.814	0.249	2.87163275003602e - 30
prodha	1.67045275400242e - 34	1.64722777272383	0.833	0.435	3.38500546071051e - 30
sfxn5b	2.10575864781801e - 34	1.52536626433573	0.686	0.14	4.26710932393842e - 30
foxj1a	2.11469282495599e - 34	1.66123533955621	0.363	0.007	4.28521354049082e - 30
dpysl5b	2.27205572089803e - 34	1.40823179664097	0.686	0.132	4.60409371282777e - 30
slc1a3b	2.2812644330313e - 34	2.01478436665478	0.667	0.114	4.62275424709463e - 30
syne1b	2.42025260572744e - 34	2.25897972243123	0.647	0.163	4.90439988024609e - 30
msrb2	3.04329058568767e - 34	2.01351424066388	0.578	0.081	6.1669240428375e - 30
serpina10a	4.12720523806158e - 34	1.27579983019619	0.882	0.622	8.36336869440798e - 30
si:ch211 - 102c2.8	6.85844116852235e - 34	1.67972168418382	0.461	0.072	1.38979451838937e - 29
zfp36l1b	7.02996791709561e - 34	1.53499645865686	0.775	0.395	1.42455269872026e - 29
ENSDARG00000101679 - cfap52	1.71530495312118e - 33	1.01554001142964	0.333	0.003	3.47589395700476e - 29
tbata	1.95624582950117e - 33	1.70511906021781	0.333	0.003	3.96413654890117e - 29
psat1	2.32478272522259e - 33	1.4258813183224	0.569	0.11	4.71093971439106e - 29
ENSDARG00000070074 - lrp8	3.55396940757756e - 33	1.58736453535759	0.667	0.153	7.20176360751517e - 29
adra1ab	4.26414648437005e - 33	1.56274892293875	0.569	0.107	8.64086643592747e - 29
sema4bb	5.41898831435064e - 33	1.81964686419415	0.471	0.086	1.09810379202001e - 28
ivns1abpa	2.1243482097681e - 32	1.57211430935605	0.686	0.178	4.30477921227408e - 28
ccdc173	3.69400359456066e - 32	1.49979897599175	0.422	0.033	7.48552888401773e - 28
ENSDARG00000053542 - kctd12.2	4.65689193429412e - 32	1.94790691397606	0.833	0.264	9.43672581565361e - 28
cst3	4.88550728831501e - 32	1.16837724387274	0.941	0.807	9.89999196904153e - 28
ivns1abpb	5.19320838072871e - 32	1.59811648244808	0.696	0.26	1.05235174627087e - 27
ENSDARG00000057698 - ctsd	7.32711610940814e - 32	1.60154333741594	0.735	0.354	1.48476680841046e - 27
armc4	9.99396080202204e - 32	1.01606949437426	0.304	0.002	2.02517621692175e - 27
LO017829.1	1.04815612255484e - 31	1.02243593430025	0.392	0.018	2.12398356674512e - 27
ENSDARG00000027009 - zgc:85777	1.16225822052678e - 31	1.64978509072511	0.588	0.162	2.35520005807548e - 27
dlgap1b	1.61078083143747e - 31	1.41833384516763	0.451	0.047	3.2640862768249e - 27
crocc2	1.82110784329316e - 31	1.92075079627667	0.294	0.002	3.69029293364925e - 27
fjx1	1.99748279765907e - 31	1.64083276778269	0.667	0.142	4.04769914117634e - 27
ENSDARG00000032126 - scg5	2.34390604133007e - 31	1.33710016009635	0.588	0.081	4.74969120215126e - 27
gstz1	2.57272022552322e - 31	1.53025710242141	0.627	0.163	5.21336026500025e - 27
elovl2	3.92848174797747e - 31	1.61488626012777	0.451	0.05	7.96067541410154e - 27
ENSDARG00000100584 - ccdc40	4.60890461433668e - 31	1.87219596670856	0.343	0.017	9.33948431049185e - 27
ENSDARG00000070868 - cfap126	5.34342969936309e - 31	1.02914120854483	0.324	0.005	1.08279259427894e - 26
msi1	8.67345623003742e - 31	1.47474250104266	0.735	0.221	1.75758917045478e - 26
plcd3a	9.38878607399413e - 31	1.56486234039132	0.745	0.215	1.90254361003417e - 26
tegt	9.9032286761596e - 31	1.20435793137003	0.873	0.779	2.00679025893698e - 26
smox	1.03544057094182e - 30	1.69041728476128	0.912	0.594	2.0982167729565e - 26
ak7a	1.18516264591288e - 30	1.3793819180721	0.373	0.045	2.40161358567786e - 26
id2b	1.23588802018456e - 30	1.94946949180822	0.48	0.056	2.50440348410199e - 26
iqub	1.43897514415872e - 30	0.932392880094686	0.304	0.004	2.91593923212322e - 26
phf24	1.79749753205558e - 30	1.49259479396994	0.549	0.085	3.64244899895742e - 26
spock2	1.96656700461441e - 30	1.79015449667918	0.637	0.136	3.98505137815063e - 26
CU861477.1	2.20078672123171e - 30	1.27576978673623	0.373	0.015	4.45967421190393e - 26
ENSDARG00000030961 - ak8	2.2997420049231e - 30	0.9850137426108	0.324	0.006	4.66019719877617e - 26
mob1bb	2.48478575326645e - 30	1.55726146605031	0.667	0.239	5.03516985041913e - 26
ENSDARG00000053724 - adcyap1r1a	2.70194401491192e - 30	1.89817423530399	0.539	0.094	5.47521935181751e - 26
qkib	4.01325810556619e - 30	1.19288529965172	0.461	0.048	8.13246622511933e - 26
dnah1	4.04318368013704e - 30	1.49176910412011	0.353	0.014	8.1931074094297e - 26
viml	4.17397692674439e - 30	1.41187404698724	0.412	0.029	8.45814684435484e - 26
cobl	4.88462760703224e - 30	1.35713953578436	0.588	0.108	9.89820938289013e - 26
zbtb4	4.92512411138455e - 30	1.57192383221477	0.853	0.478	9.98027149930965e - 26
armh1	5.35486763343038e - 30	1.29360589870521	0.324	0.006	1.08511037723833e - 25
ribc2	5.73071990321446e - 30	0.821463522536616	0.304	0.004	1.16127308118738e - 25
ENSDARG00000035868 - spire1a	7.43717080567722e - 30	1.55118025398507	0.676	0.187	1.50706829206243e - 25
si:dkey - 85k7.7	7.96248104201233e - 30	1.67946951840763	0.608	0.118	1.61351715835338e - 25
ENSDARG00000090429 - si:dkeyp - 7a3.1	1.21896536803101e - 29	1.47999769080831	0.353	0.016	2.47011142177803e - 25
cat	1.28849386740963e - 29	1.45547528617473	0.618	0.238	2.61100397291887e - 25
aifm3	1.3831158438639e - 29	0.971995373262905	0.353	0.012	2.80274594600581e - 25
rsph4a	2.40251858471608e - 29	0.968925385897768	0.324	0.007	4.86846366006867e - 25
plpp3	3.04198448559717e - 29	1.40090284342103	0.618	0.155	6.16427736161411e - 25
ENSDARG00000092600 - si:dkey - 256e7.5	3.65029950659424e - 29	1.30919836848196	0.294	0.005	7.39696692016256e - 25
[truncated: 2,180 more rows]

## Sheet: Cluster5
	p_val	avg_log2FC	pct.1	pct.2	p_val_adj
[truncated: 499 more rows]

[truncated: 6 more sheets: Cluster6, Cluster7, Cluster8, Cluster9, Cluster10, Cluster11]
