# Supplementary material for: Molecular and Cellular Analysis of the Repair of Zebrafish Optic Tectum Meninges Following Laser Injury
Source: Cells. 2022 Jun 24;11(13):2016. doi: 10.3390/cells11132016 (PMC9266167; doi:10.3390/cells11132016)
Supplement: Supplementary file 1 [file cells-11-02016-s001.zip › banerjee_Supplementary_Table S2_resubmission.xlsm]

## Sheet: CRTL+INJU_ALL_CLUSTERS
	p_val	avg_log2FC	pct.1	pct.2	p_val_adj			newgene
ENSDARG00000103713cd248a	9.01267823612133e-118	3.21419667846929	0.982	0.157	1.8840102584788e-113	Control3	ENSDARG00000103713cd248a	ENSDARG00000103713 - cd248a
lbh	1.0254749091826e-97	3.2048277623662	0.964	0.202	2.14365275015531e-93	Control3	lbh	lbh
angptl3	1.12727258029469e-96	3.82306433004807	0.991	0.226	2.35645060184801e-92	Control3	angptl3	angptl3
ackr4b	3.60398288366646e-96	3.65257554075611	0.964	0.202	7.53376582001638e-92	Control3	ackr4b	ackr4b
rasl12	4.29973929910916e-93	2.81061918813224	0.92	0.174	8.98817503085779e-89	Control3	rasl12	rasl12
si:ch211-195b13.1	5.15794099963558e-90	3.04294880968311	0.991	0.24	1.07821598656382e-85	Control3	si:ch211-195b13.1	si:ch211-195b13.1
ENSDARG00000051879abcc8	2.97360306476841e-89	2.68855724067117	0.821	0.132	6.21601984659188e-85	Control3	ENSDARG00000051879abcc8	ENSDARG00000051879 - abcc8
eva1bb	7.66940983063644e-88	2.83872829608345	0.83	0.14	1.60321343099624e-83	Control3	eva1bb	eva1bb
ENSDARG00000068036tmem119b	1.29856674710241e-87	2.64830122542259	0.875	0.161	2.71452392814288e-83	Control3	ENSDARG00000068036tmem119b	ENSDARG00000068036 - tmem119b
kazald3	2.7068360213345e-87	2.44708897325638	0.804	0.125	5.65837001899765e-83	Control3	kazald3	kazald3
ENSDARG00000069537si:dkey-238c7.16	8.45354912938597e-87	2.77674570411738	0.946	0.211	1.76712991000684e-82	Control3	ENSDARG00000069537si:dkey-238c7.16	ENSDARG00000069537 - si:dkey-238c7.16
pcdh18a	6.03138605916562e-86	2.8422847492542	0.902	0.184	1.26080094180798e-81	Control3	pcdh18a	pcdh18a
arhgap36	7.52845852553281e-85	2.64058747637627	0.821	0.141	1.57374897017738e-80	Control3	arhgap36	arhgap36
stk17al	2.55221265862703e-84	2.7636022589567	0.884	0.171	5.33514534159394e-80	Control3	stk17al	stk17al
calcrla	2.18786110111359e-83	2.33379915247667	0.786	0.13	4.57350484576786e-79	Control3	calcrla	calcrla
pde3a	5.71430559644029e-83	2.66399030636063	0.812	0.145	1.19451844187988e-78	Control3	pde3a	pde3a
inka1a	1.90638890717108e-82	2.65526161779829	0.777	0.124	3.98511537155042e-78	Control3	inka1a	inka1a
slc38a2	7.42964124640473e-82	3.1026657326448	0.973	0.262	1.55309220614844e-77	Control3	slc38a2	slc38a2
ndufa4l2a	7.98809308024213e-80	3.00965607758151	1	0.32	1.66983097749382e-75	Control3	ndufa4l2a	ndufa4l2a
si:ch211-191i18.2	9.62525481129611e-79	2.62867833677175	0.75	0.123	2.01206326575334e-74	Control3	si:ch211-191i18.2	si:ch211-191i18.2
ppp1r14aa	8.21685744198262e-78	2.32809934675144	0.777	0.136	1.71765187967205e-73	Control3	ppp1r14aa	ppp1r14aa
si:dkey-12l12.1	3.69414138151684e-77	2.88087502971977	0.804	0.152	7.7222331439228e-73	Control3	si:dkey-12l12.1	si:dkey-12l12.1
lama4	6.7032783670539e-77	2.87501728853906	0.964	0.287	1.40125330984895e-72	Control3	lama4	lama4
rcan2	2.03737915149801e-76	2.50982825556191	0.723	0.114	4.25893737829143e-72	Control3	rcan2	rcan2
efemp2a	1.52627733351486e-74	2.60940117737689	0.804	0.163	3.19053013797946e-70	Control3	efemp2a	efemp2a
gas6	2.23470129081811e-73	2.52244335172458	0.973	0.293	4.67141957832619e-69	Control3	gas6	gas6
ENSDARG00000045524lamb1b	1.65166594775869e-72	2.87125203711359	0.982	0.348	3.45264249719477e-68	Control3	ENSDARG00000045524lamb1b	ENSDARG00000045524 - lamb1b
pag1	9.99412609648509e-72	2.44397083071873	0.821	0.19	2.08917211920924e-67	Control3	pag1	pag1
c1qtnf1	2.94565478588421e-71	2.38468604349324	0.848	0.21	6.15759676441234e-67	Control3	c1qtnf1	c1qtnf1
ENSDARG00000014646aoc2	1.08368285123254e-70	2.9819405910095	1	0.395	2.2653306322165e-66	Control3	ENSDARG00000014646aoc2	ENSDARG00000014646 - aoc2
lrrc17	1.12210694319753e-70	1.92811771717364	0.545	0.058	2.34565235406011e-66	Control3	lrrc17	lrrc17
crip1	1.80343610167369e-69	2.43119358624664	0.893	0.229	3.76990282693868e-65	Control3	crip1	crip1
sema4ba	5.42347318199825e-68	2.3533209384205	0.705	0.124	1.13372283396492e-63	Control3	sema4ba	sema4ba
sh3d21	1.12946339245697e-67	2.09465940392483	0.598	0.08	2.36103027559205e-63	Control3	sh3d21	sh3d21
foxc1b	5.190748654029e-67	2.15488156533889	0.679	0.109	1.08507409863822e-62	Control3	foxc1b	foxc1b
kcnj8	9.12607571100651e-66	2.11003709501667	0.562	0.071	1.9077148666288e-61	Control3	kcnj8	kcnj8
tgfb3	1.93232853736248e-65	2.22585963886031	0.875	0.239	4.03933957450253e-61	Control3	tgfb3	tgfb3
pdgfrb	2.65418642204453e-65	2.8623731343681	1	0.564	5.54831129664188e-61	Control3	pdgfrb	pdgfrb
ENSDARG00000100003glulb	8.25926512961007e-65	3.08363093529204	0.991	0.623	1.72651678269369e-60	Control3	ENSDARG00000100003glulb	ENSDARG00000100003 - glulb
mcamb	1.22541654639916e-64	2.31851354665959	1	0.356	2.5616107485928e-60	Control3	mcamb	mcamb
cables2b	3.93086306921251e-64	2.24317051327238	0.714	0.142	8.21707615988183e-60	Control3	cables2b	cables2b
pcdh1b	2.49626152581973e-63	2.52043860605394	0.964	0.367	5.21818509357357e-59	Control3	pcdh1b	pcdh1b
lamc1	3.3090573967995e-63	2.4912593806747	0.946	0.378	6.91725358226967e-59	Control3	lamc1	lamc1
abcc9	6.46459127795149e-63	2.25420707049491	0.705	0.134	1.35135816074298e-58	Control3	abcc9	abcc9
soul5	1.42975206180718e-62	2.76667534551531	0.902	0.292	2.98875371000172e-58	Control3	soul5	soul5
fhl3b	3.05657439220028e-62	2.38560057610926	0.786	0.199	6.38946310945547e-58	Control3	fhl3b	fhl3b
scara3	5.59403887367447e-62	1.81854876227836	0.571	0.078	1.16937788615291e-57	Control3	scara3	scara3
slc29a1a	8.13876869729783e-62	2.79098613242826	0.884	0.311	1.70132820848314e-57	Control3	slc29a1a	slc29a1a
dicp3.3	1.58032501572372e-61	1.7983093874224	0.411	0.033	3.30351141286886e-57	Control3	dicp3.3	dicp3.3
cited1	6.43490496003695e-61	2.1177961792297	0.741	0.168	1.34515253284612e-56	Control3	cited1	cited1
notch3	8.17915434276137e-61	2.60016676976727	1	0.572	1.70977042381084e-56	Control3	notch3	notch3
adra1d	1.72995727550464e-60	2.26746848903896	0.732	0.155	3.6163026887149e-56	Control3	adra1d	adra1d
rbpms2a	1.80784228387717e-60	2.41081013783859	0.938	0.321	3.77911351021684e-56	Control3	rbpms2a	rbpms2a
im:7152348	7.55167500499565e-60	1.94556723069848	0.589	0.089	1.57860214304429e-55	Control3	im:7152348	im:7152348
myo1b	2.65437255707602e-59	2.4356291012332	0.83	0.247	5.54870039331171e-55	Control3	myo1b	myo1b
lpar6a	6.03278044841994e-59	2.56844808972822	0.848	0.271	1.2610924249377e-54	Control3	lpar6a	lpar6a
nck2b	1.10838771593657e-58	2.15237444668916	0.723	0.162	2.31697368139382e-54	Control3	nck2b	nck2b
ENSDARG00000011876ednraa	5.45749423957564e-58	2.05631115514303	0.857	0.249	1.14083459584089e-53	Control3	ENSDARG00000011876ednraa	ENSDARG00000011876 - ednraa
kcne4	8.93533599035591e-58	2.13414945977288	0.607	0.098	1.867842635424e-53	Control3	kcne4	kcne4
slc2a1b	1.33768847532729e-57	2.25249472507966	0.83	0.242	2.79630398882416e-53	Control3	slc2a1b	slc2a1b
ENSDARG00000075345	1.41119583902804e-57	2.08577976873179	0.714	0.16	2.94996378190421e-53	Control3	ENSDARG00000075345	ENSDARG00000075345 -
ENSDARG00000006120tbx2b	3.19274889427283e-57	2.29935391583257	0.688	0.146	6.67412228858793e-53	Control3	ENSDARG00000006120tbx2b	ENSDARG00000006120 - tbx2b
bmp1b	2.24614676165919e-56	2.15746717592449	0.812	0.229	4.69534519057237e-52	Control3	bmp1b	bmp1b
dock9b	1.86169651345254e-55	1.87134466655465	0.589	0.099	3.89169039172118e-51	Control3	dock9b	dock9b
col6a1	3.56488174557055e-55	2.11602312240075	0.607	0.107	7.45202880094069e-51	Control3	col6a1	col6a1
mylka	4.99281884007691e-55	2.11105024101334	0.759	0.192	1.04369885032968e-50	Control3	mylka	mylka
mcl1b	7.32036541427222e-55	2.53399261150381	0.964	0.492	1.53024918619947e-50	Control3	mcl1b	mcl1b
2022-09-10	7.80285152292914e-53	2.24945975119957	0.902	0.401	1.63110808235311e-48	Control3	2022-09-10	44814
ENSDARG00000033706adora2aa	1.62887858166511e-52	1.71660624521854	0.473	0.062	3.40500778711275e-48	Control3	ENSDARG00000033706adora2aa	ENSDARG00000033706 - adora2aa
ENSDARG00000056625trpc6a	1.82215444017432e-52	1.67090695595556	0.5	0.069	3.80903164174041e-48	Control3	ENSDARG00000056625trpc6a	ENSDARG00000056625 - trpc6a
sparc	1.89837794423608e-52	2.15863072381492	0.991	0.622	3.9683692546311e-48	Control3	sparc	sparc
sat1a.1	3.68873519194865e-52	2.30023351218603	0.723	0.175	7.71093204524946e-48	Control3	sat1a.1	sat1a.1
eva1a	7.97523845314411e-52	2.02799182608192	0.571	0.102	1.66714384624524e-47	Control3	eva1a	eva1a
ENSDARG00000033614rasgef1ba	1.22044492915321e-50	2.7324577846035	0.866	0.339	2.55121807990188e-46	Control3	ENSDARG00000033614rasgef1ba	ENSDARG00000033614 - rasgef1ba
colec12	3.07663042069185e-50	1.94289053101697	0.67	0.151	6.43138823141425e-46	Control3	colec12	colec12
nr2f1a	3.65604954648759e-50	2.05490912324325	0.848	0.301	7.64260597197766e-46	Control3	nr2f1a	nr2f1a
ENSDARG00000100426fam167b	6.64836225126231e-50	1.82771145695637	0.491	0.071	1.38977364500387e-45	Control3	ENSDARG00000100426fam167b	ENSDARG00000100426 - fam167b
grk4	1.59150793967999e-49	2.10195540410847	0.848	0.333	3.32688819710706e-45	Control3	grk4	grk4
c1qtnf5	2.50929966370004e-49	1.8599272029355	0.554	0.098	5.24544001699856e-45	Control3	c1qtnf5	c1qtnf5
naalad2	7.32625512616279e-49	1.81404138919919	0.491	0.074	1.53148037157307e-44	Control3	naalad2	naalad2
pde5ab	1.38814569462705e-47	1.69746521867478	0.509	0.084	2.90177976004838e-43	Control3	pde5ab	pde5ab
fabp3	2.38394885307648e-47	2.11421068376015	0.982	0.761	4.98340668247107e-43	Control3	fabp3	fabp3
tdh	2.88292598065917e-47	2.68086667020869	0.929	0.505	6.02646846996994e-43	Control3	tdh	tdh
ENSDARG00000099849ebf3a	5.85547160204884e-47	2.09215563494857	0.732	0.208	1.22402778369229e-42	Control3	ENSDARG00000099849ebf3a	ENSDARG00000099849 - ebf3a
si:dkey-27i16.2	4.99880475649788e-46	2.12445512798894	0.545	0.102	1.04495014629832e-41	Control3	si:dkey-27i16.2	si:dkey-27i16.2
lrig1	7.43025985376326e-46	1.90489106995538	0.821	0.303	1.55322151983067e-41	Control3	lrig1	lrig1
tm4sf18	9.29617437570967e-46	1.74298803775152	0.545	0.101	1.94327229149835e-41	Control3	tm4sf18	tm4sf18
jam3a	8.78360964527025e-45	1.54797510952143	0.491	0.082	1.83612576024729e-40	Control3	jam3a	jam3a
nid1a	1.28119281390939e-44	1.74132690121325	0.536	0.1	2.67820545819618e-40	Control3	nid1a	nid1a
rassf4a	1.31323700822101e-44	1.69622549614164	0.536	0.101	2.74519064198519e-40	Control3	rassf4a	rassf4a
rbpms2b	1.47767156397065e-44	1.71771736760222	0.821	0.266	3.08892463732426e-40	Control3	rbpms2b	rbpms2b
tns2a	1.90170025831846e-44	1.83971211325318	0.857	0.336	3.9753142199889e-40	Control3	tns2a	tns2a
col4a2	3.98065547263866e-44	1.92441787565477	0.741	0.235	8.32116220000385e-40	Control3	col4a2	col4a2
oaz2a	5.11944215085951e-44	1.91431661778291	0.804	0.276	1.07016818721567e-39	Control3	oaz2a	oaz2a
fxyd6l	9.95823482741364e-44	1.85441469482126	0.973	0.596	2.08166940832255e-39	Control3	fxyd6l	fxyd6l
ENSDARG00000098578pdgfab	1.59123210270688e-43	1.80502154811303	0.518	0.098	3.32631158749846e-39	Control3	ENSDARG00000098578pdgfab	ENSDARG00000098578 - pdgfab
tpm1	2.66261488742152e-43	2.47066164809151	0.812	0.33	5.56593016066595e-39	Control3	tpm1	tpm1
si:ch211-225b11.1	6.00467489088288e-43	1.82610154995741	0.643	0.172	1.25521723919016e-38	Control3	si:ch211-225b11.1	si:ch211-225b11.1
si:ch211-117c9.5	2.07693262712365e-42	1.60821380126436	0.491	0.087	4.34161996373927e-38	Control3	si:ch211-117c9.5	si:ch211-117c9.5
afap1l2	3.98984410679473e-42	1.90807267035895	0.75	0.253	8.34037012084371e-38	Control3	afap1l2	afap1l2
plppr1	4.09614766262091e-42	1.83894993027363	0.607	0.152	8.56258707394275e-38	Control3	plppr1	plppr1
nid1b	4.96458331040234e-42	1.87588330901546	0.643	0.164	1.03779649520651e-37	Control3	nid1b	nid1b
tmem200a	6.16448801986615e-42	1.35330672707088	0.375	0.046	1.28862457567282e-37	Control3	tmem200a	tmem200a
ENSDARG00000056250add3b	8.18976767110551e-42	1.94365170358023	0.598	0.15	1.7119890339679e-37	Control3	ENSDARG00000056250add3b	ENSDARG00000056250 - add3b
plod2	1.03923050689935e-41	1.38247637245178	0.357	0.041	2.17240745162241e-37	Control3	plod2	plod2
cobll1b	1.88774153317159e-41	1.90724823453702	0.661	0.194	3.9461349009419e-37	Control3	cobll1b	cobll1b
si:ch73-334d15.4	2.27365181476093e-41	1.44055481380385	0.366	0.045	4.75284175357626e-37	Control3	si:ch73-334d15.4	si:ch73-334d15.4
aldoab	2.58841997867102e-41	1.78526757254753	0.58	0.132	5.4108331234139e-37	Control3	aldoab	aldoab
stard13a	3.03746079941791e-41	1.58312266475007	0.446	0.072	6.3495080551032e-37	Control3	stard13a	stard13a
sema6d	3.41860790372879e-41	1.61617519840519	0.491	0.092	7.14625796195466e-37	Control3	sema6d	sema6d
ENSDARG00000062338zeb2a	4.91463461343246e-41	1.92616994692824	0.893	0.484	1.02735521959192e-36	Control3	ENSDARG00000062338zeb2a	ENSDARG00000062338 - zeb2a
ENSDARG00000020114slc20a1a	8.2857307318685e-41	1.70640405869434	0.455	0.078	1.73204915218979e-36	Control3	ENSDARG00000020114slc20a1a	ENSDARG00000020114 - slc20a1a
ENSDARG00000031427calm2a	8.50414576184389e-41	2.27172315269167	0.839	0.416	1.77770663005585e-36	Control3	ENSDARG00000031427calm2a	ENSDARG00000031427 - calm2a
sat1a.2	5.9235255230051e-40	1.96210102939293	0.812	0.348	1.23825377532899e-35	Control3	sat1a.2	sat1a.2
GFP	7.24017991046128e-40	1.97226193531395	1	1	1.51348720848283e-35	Control3	GFP	GFP
gnai2b	7.60313819102465e-40	1.88086932984236	0.679	0.215	1.58936000745179e-35	Control3	gnai2b	gnai2b
ecm1b	1.84535652771993e-39	1.93788615157609	0.777	0.311	3.85753328554575e-35	Control3	ecm1b	ecm1b
si:ch211-154c21.1	1.96082045819421e-39	1.53874042606009	0.411	0.063	4.09889908580918e-35	Control3	si:ch211-154c21.1	si:ch211-154c21.1
msi2b	3.22889283764399e-39	1.89284767389707	0.821	0.368	6.74967758781099e-35	Control3	msi2b	msi2b
si:ch73-193i22.1	3.80992906421646e-39	1.31479138049929	0.357	0.045	7.96427571583808e-35	Control3	si:ch73-193i22.1	si:ch73-193i22.1
igfbp7	5.50715499422582e-39	1.58877558049295	0.938	0.413	1.15121567999297e-34	Control3	igfbp7	igfbp7
sept8a	6.11887863617431e-39	2.07930640645379	0.812	0.4	1.27909039010588e-34	Control3	sept8a	sept8a
hic1	7.83675717107722e-39	2.0466398936902	0.821	0.311	1.63819571904198e-34	Control3	hic1	hic1
mst1	1.47170588393473e-38	1.60849735428585	0.446	0.077	3.07645397977716e-34	Control3	mst1	mst1
si:dkeyp-13a3.10	1.70923333607229e-38	1.57171094689421	0.339	0.042	3.57298136572552e-34	Control3	si:dkeyp-13a3.10	si:dkeyp-13a3.10
her2	1.97709043216057e-38	2.05041343064366	0.464	0.084	4.13290983938846e-34	Control3	her2	her2
cacna1g	2.86335727348584e-38	1.47004987549596	0.429	0.071	5.9855620444948e-34	Control3	cacna1g	cacna1g
ENSDARG00000035883nt5c1aa	3.60329310129112e-38	1.83187624437193	0.509	0.109	7.53232389893897e-34	Control3	ENSDARG00000035883nt5c1aa	ENSDARG00000035883 - nt5c1aa
s1pr2	5.52663919378596e-38	1.67254318588932	0.473	0.093	1.15528865706902e-33	Control3	s1pr2	s1pr2
epas1a	9.92815721029919e-38	1.53191268233479	0.946	0.388	2.07538198324094e-33	Control3	epas1a	epas1a
ENSDARG00000070047rgs4	1.22905791335357e-37	1.67627042670606	0.482	0.096	2.5692226620743e-33	Control3	ENSDARG00000070047rgs4	ENSDARG00000070047 - rgs4
btbd6a	2.03656535402011e-37	1.881200010039	0.589	0.16	4.25723621604363e-33	Control3	btbd6a	btbd6a
si:ch1073-268j14.1	2.32956253981473e-37	1.66524442452459	0.518	0.113	4.8697175332287e-33	Control3	si:ch1073-268j14.1	si:ch1073-268j14.1
col4a1	3.11200584291921e-37	2.0614944045574	0.75	0.282	6.50533701403833e-33	Control3	col4a1	col4a1
serpine2	6.87291022914655e-37	2.10766132886678	0.804	0.416	1.4367131543008e-32	Control3	serpine2	serpine2
sema5ba	9.32423583989936e-37	2.05057998178485	0.768	0.331	1.94913825997256e-32	Control3	sema5ba	sema5ba
f3b	1.48538972377154e-36	1.75620905622654	0.509	0.111	3.10505867857202e-32	Control3	f3b	f3b
aatkb	2.66377023660851e-36	1.35558784506895	0.411	0.068	5.56834530260642e-32	Control3	aatkb	aatkb
mrvi1	7.39898933327359e-36	1.45016178325973	0.482	0.102	1.54668473022751e-31	Control3	mrvi1	mrvi1
higd1a	9.78999236681569e-36	1.94987413168182	0.714	0.268	2.04650000435915e-31	Control3	higd1a	higd1a
myh11a	1.52332553020088e-35	2.07351827163466	0.732	0.265	3.18435968833192e-31	Control3	myh11a	myh11a
sh3bgrl2	2.89272323497808e-35	1.60334862685662	0.446	0.089	6.04694865039818e-31	Control3	sh3bgrl2	sh3bgrl2
tmtops2a	6.05962507367638e-35	1.14721621849603	0.295	0.033	1.26670402540131e-30	Control3	tmtops2a	tmtops2a
hyal2a	8.01725120632925e-35	1.75101102159034	0.58	0.161	1.67592619217107e-30	Control3	hyal2a	hyal2a
gpr22b	8.06886166794292e-35	1.64399824679229	0.509	0.116	1.68671484306679e-30	Control3	gpr22b	gpr22b
hey1	1.22678158313363e-34	2.16897885995113	0.67	0.229	2.56446422138255e-30	Control3	hey1	hey1
si:ch1073-291c23.2	1.50129682742259e-34	1.67283477846989	0.777	0.343	3.13831088804418e-30	Control3	si:ch1073-291c23.2	si:ch1073-291c23.2
id1	7.80829265011477e-34	-3.11796201821673	0.25	0.81	1.63224549557999e-29	Control3	id1	id1
col6a2	2.95270211527912e-33	1.43615089933237	0.357	0.055	6.17232850177947e-29	Control3	col6a2	col6a2
ENSDARG00000115301lurap1	4.09513981852837e-33	1.87037255733649	0.625	0.214	8.5604802766517e-29	Control3	ENSDARG00000115301lurap1	ENSDARG00000115301 - lurap1
pros1	7.7135029547657e-33	1.96156486288957	0.804	0.389	1.61243065766422e-28	Control3	pros1	pros1
tnk2b	1.06149249049166e-32	1.40677209013913	0.438	0.089	2.21894390212376e-28	Control3	tnk2b	tnk2b
myo1cb	2.07370442743387e-32	1.50584956192082	0.536	0.142	4.33487173510775e-28	Control3	myo1cb	myo1cb
ENSDARG00000074316itga1	2.15615632470674e-32	1.45609801036996	0.812	0.319	4.50722918116698e-28	Control3	ENSDARG00000074316itga1	ENSDARG00000074316 - itga1
ENSDARG00000026865fam107b	2.48576132658718e-32	1.60745761946036	0.473	0.109	5.19623547709784e-28	Control3	ENSDARG00000026865fam107b	ENSDARG00000026865 - fam107b
slc13a5b	4.9484965088191e-32	1.23064418739545	0.304	0.039	1.03443371020354e-27	Control3	slc13a5b	slc13a5b
angptl1a	4.95182478319536e-32	1.71846814008136	0.411	0.08	1.03512945267916e-27	Control3	angptl1a	angptl1a
sema5a	1.12203493876717e-31	1.52114070601563	0.482	0.116	2.34550183599888e-27	Control3	sema5a	sema5a
ENSDARG00000056379si:ch73-86n18.1	1.14789283147393e-31	1.74706300080528	0.679	0.242	2.39955517491311e-27	Control3	ENSDARG00000056379si:ch73-86n18.1	ENSDARG00000056379 - si:ch73-86n18.1
apof	2.85956113719059e-31	1.92380853995928	0.652	0.228	5.97762660118322e-27	Control3	apof	apof
boka	5.43112984170563e-31	1.14530384044761	0.304	0.041	1.13532338211014e-26	Control3	boka	boka
rnd3b	1.05396582427519e-30	1.6031044704571	0.384	0.071	2.20321015906487e-26	Control3	rnd3b	rnd3b
ifitm1	1.46031932338931e-30	1.88425382900614	0.33	0.051	3.05265151361302e-26	Control3	ifitm1	ifitm1
rac1a	1.46976536388064e-30	1.92138414133502	0.714	0.342	3.07239751665608e-26	Control3	rac1a	rac1a
tspan18a	1.55940212939238e-30	1.36635525317606	0.527	0.139	3.25977421128182e-26	Control3	tspan18a	tspan18a
ENSDARG00000019856atp1a1b	1.73564990732733e-30	1.06155491051857	0.955	0.601	3.62820256627705e-26	Control3	ENSDARG00000019856atp1a1b	ENSDARG00000019856 - atp1a1b
mmp2	1.9789706664402e-30	1.74089519266062	0.616	0.211	4.1368402811266e-26	Control3	mmp2	mmp2
nme2b.1	3.31789743466929e-30	-1.87865962622652	0.571	0.911	6.93573279743268e-26	Control3	nme2b.1	nme2b.1
nfixb	3.79018754795055e-30	-2.31503164213898	0.027	0.645	7.92300805023583e-26	Control3	nfixb	nfixb
pmp22b	7.26099193933773e-30	1.536117848559	0.446	0.105	1.51783775499916e-25	Control3	pmp22b	pmp22b
neurl1b	1.39072100585622e-29	1.50984429425794	0.518	0.145	2.90716319064184e-25	Control3	neurl1b	neurl1b
si:dkeyp-9d4.3	1.74030550125731e-29	1.25557127298293	0.384	0.073	3.63793461982827e-25	Control3	si:dkeyp-9d4.3	si:dkeyp-9d4.3
rasl11a	2.14054197433291e-29	1.17289081716718	0.357	0.063	4.47458894314551e-25	Control3	rasl11a	rasl11a
myl9b	2.52805429744858e-29	1.98023176327309	0.75	0.406	5.28464470338652e-25	Control3	myl9b	myl9b
smarcd3a	2.59411460363063e-29	1.31948104262062	0.402	0.083	5.42273716742946e-25	Control3	smarcd3a	smarcd3a
MMP23B	3.93731034084808e-29	1.09440558949516	0.277	0.036	8.23055353650882e-25	Control3	MMP23B	MMP23B
lhfpl6	1.80714263117846e-28	1.65046847545015	0.554	0.181	3.77765095621545e-24	Control3	lhfpl6	lhfpl6
ENSDARG00000055455gpm6aa	2.51055507549505e-28	-2.79176854135468	0.17	0.738	5.24806432981486e-24	Control3	ENSDARG00000055455gpm6aa	ENSDARG00000055455 - gpm6aa
PDE1C	2.5717383621151e-28	1.64008380480497	0.384	0.08	5.3759618721654e-24	Control3	PDE1C	PDE1C
atp1b4	2.87360052142777e-28	1.16677441924353	0.884	0.491	6.0069745299926e-24	Control3	atp1b4	atp1b4
CR376783.1	2.88329062626223e-28	1.50446682768646	0.455	0.118	6.02723072513857e-24	Control3	CR376783.1	CR376783.1
sema6e	2.96062600498608e-28	1.80865207278491	0.67	0.305	6.18889260082291e-24	Control3	sema6e	sema6e
ak1	8.92012609929296e-28	1.50667250928228	0.795	0.405	1.8646631597962e-23	Control3	ak1	ak1
SLC6A13	1.72941171991955e-27	1.73313140888523	0.625	0.218	3.61516225931983e-23	Control3	SLC6A13	SLC6A13
ENSDARG00000062479vcam1b	1.92706109778497e-27	1.59240838291347	0.554	0.18	4.0283285188097e-23	Control3	ENSDARG00000062479vcam1b	ENSDARG00000062479 - vcam1b
ENSDARG00000010516rpl21	2.09218004624858e-27	-1.58130692907517	0.83	0.962	4.37349316867803e-23	Control3	ENSDARG00000010516rpl21	ENSDARG00000010516 - rpl21
klf6a	2.49004350946824e-27	1.47933011411846	0.83	0.45	5.20518695219241e-23	Control3	klf6a	klf6a
itga4	3.33473273731946e-27	1.56017456414197	0.473	0.126	6.9709253140926e-23	Control3	itga4	itga4
ahr1b	3.39373122416185e-27	1.35279618287643	0.357	0.071	7.09425575098793e-23	Control3	ahr1b	ahr1b
ecrg4a	3.46577478649923e-27	1.09526109520398	0.232	0.026	7.244855613698e-23	Control3	ecrg4a	ecrg4a
gng10	3.81175223499383e-27	1.39800939044867	0.545	0.178	7.9680868720311e-23	Control3	gng10	gng10
adkb	5.06252181828696e-27	1.51402909255901	0.446	0.117	1.05826956089471e-22	Control3	adkb	adkb
mfap5	6.5101860464869e-27	1.43470134245011	0.438	0.109	1.36088929115762e-22	Control3	mfap5	mfap5
2022-09-02	6.91234383168692e-27	1.47915031228919	0.688	0.314	1.44495635457583e-22	Control3	2022-09-02	44806
ip6k2b	7.51247296711062e-27	2.06289349324044	0.589	0.23	1.5704073490448e-22	Control3	ip6k2b	ip6k2b
slc6a22.1	1.09760405092966e-26	1.87004838278265	0.554	0.193	2.29443150806336e-22	Control3	slc6a22.1	slc6a22.1
glula	1.54543565579685e-26	-4.28348723376713	0.116	0.672	3.23057869487774e-22	Control3	glula	glula
lamc3	3.54127572367926e-26	1.29252807329278	0.393	0.088	7.40268277277912e-22	Control3	lamc3	lamc3
rpl23a	5.15415135960683e-26	-1.66013256322799	0.714	0.936	1.07742380021221e-21	Control3	rpl23a	rpl23a
ncaldb	5.31193687760524e-26	1.16058391205053	0.366	0.077	1.1104072848946e-21	Control3	ncaldb	ncaldb
rps16	5.54466030542758e-26	-1.58690583043637	0.83	0.958	1.15905579024658e-21	Control3	rps16	rps16
pigr	7.15541572404602e-26	1.02157703071368	0.25	0.033	1.49576810295458e-21	Control3	pigr	pigr
zgc:158463	7.73807924732771e-26	1.39865879919429	1	1	1.61756808586139e-21	Control3	zgc:158463	zgc:158463
itpkb	9.5734547665968e-26	1.49022963488899	0.482	0.144	2.0012349844094e-21	Control3	itpkb	itpkb
rplp0	1.28001986886424e-25	-1.55846946077418	0.955	0.987	2.6757535338738e-21	Control3	rplp0	rplp0
SMIM36	1.49431839072481e-25	0.976305172198587	0.17	0.013	3.12372316397115e-21	Control3	SMIM36	SMIM36
rpl14	1.58774281772676e-25	-1.43172948834321	0.911	0.964	3.31901758617603e-21	Control3	rpl14	rpl14
ptp4a3a	2.04677900225512e-25	1.45215594297802	0.429	0.11	4.27858682631411e-21	Control3	ptp4a3a	ptp4a3a
rps27.2	3.65840912699483e-25	-1.14659066484834	0.759	0.956	7.64753843906999e-21	Control3	rps27.2	rps27.2
orai2	5.461673348277e-25	1.17308616751429	0.304	0.054	1.14170819672382e-20	Control3	orai2	orai2
rpl31	5.59814969750048e-25	-1.51232187390877	0.857	0.96	1.1702372127655e-20	Control3	rpl31	rpl31
slc13a2	1.07370296855531e-24	0.991485003941538	0.259	0.038	2.24446868546801e-20	Control3	slc13a2	slc13a2
upp1	1.14916829611272e-24	1.28460099293282	0.366	0.081	2.40222140619402e-20	Control3	upp1	upp1
ENSDARG00000070849rps15	2.52299197277596e-24	-1.50828597162099	0.777	0.956	5.27406241989087e-20	Control3	ENSDARG00000070849rps15	ENSDARG00000070849 - rps15
iqgap1	2.56753425215486e-24	1.54043694010202	0.571	0.218	5.36717360070451e-20	Control3	iqgap1	iqgap1
rpl8	3.38995143223252e-24	-1.54672481423022	0.884	0.966	7.08635447393887e-20	Control3	rpl8	rpl8
ENSDARG00000035871rpl30	3.64962084773625e-24	-1.52995571572489	0.777	0.951	7.62916742010786e-20	Control3	ENSDARG00000035871rpl30	ENSDARG00000035871 - rpl30
angptl5	3.90830692188972e-24	1.64614581991556	0.321	0.062	8.16992478951826e-20	Control3	angptl5	angptl5
rpl28	4.08425277193108e-24	-1.44004095617829	0.893	0.97	8.53772199444473e-20	Control3	rpl28	rpl28
nr1d1	4.09993328367543e-24	1.60565562015449	0.679	0.293	8.57050053619511e-20	Control3	nr1d1	nr1d1
mt-co1	4.34579679793086e-24	0.873955978717362	1	0.965	9.08445362639466e-20	Control3	mt-co1	mt-co1
ppp1r12a	6.39570905357094e-24	1.65656185817627	0.652	0.329	1.33695902055847e-19	Control3	ppp1r12a	ppp1r12a
dlb	7.08480954336494e-24	0.991499439460113	0.232	0.031	1.48100858694501e-19	Control3	dlb	dlb
serpine1	8.48526535504894e-24	1.67646553806633	0.366	0.085	1.77375986981943e-19	Control3	serpine1	serpine1
eef1g	1.03572644429033e-23	-1.44969452725451	0.759	0.965	2.16508255914451e-19	Control3	eef1g	eef1g
hey2	1.12389331899602e-23	1.29402383539135	0.375	0.088	2.34938659402929e-19	Control3	hey2	hey2
nuak1a	1.3191775766518e-23	1.41945595441659	0.455	0.132	2.75760880623293e-19	Control3	nuak1a	nuak1a
rps23	1.37697508106158e-23	-1.53237912895296	0.929	0.967	2.87842870945112e-19	Control3	rps23	rps23
rpl18	1.47211481815192e-23	-1.54918935099022	0.821	0.946	3.07730881586478e-19	Control3	rpl18	rpl18
rpl18a	1.7952904567486e-23	-1.62451371144392	0.83	0.952	3.75287517078727e-19	Control3	rpl18a	rpl18a
tln1	1.80513049189708e-23	1.3172464990677	0.804	0.499	3.77344478026166e-19	Control3	tln1	tln1
rps8a	1.99574735027087e-23	-1.54906774941946	0.946	0.974	4.17191026100623e-19	Control3	rps8a	rps8a
ENSDARG00000035400btf3	2.2369817429003e-23	-1.16337659415805	0.92	0.962	4.67618663535879e-19	Control3	ENSDARG00000035400btf3	ENSDARG00000035400 - btf3
rpl15	2.92937671866802e-23	-1.63269007576751	0.688	0.909	6.12356909270363e-19	Control3	rpl15	rpl15
RPS17	3.18578017158563e-23	-1.49990201593716	0.875	0.963	6.6595548706826e-19	Control3	RPS17	RPS17
rps24	4.21625490481634e-23	-1.44185845805533	0.911	0.975	8.81365925302807e-19	Control3	rps24	rps24
ENSDARG00000042905rpl10a	4.3493340396982e-23	-1.71297388196941	0.875	0.974	9.09184787658511e-19	Control3	ENSDARG00000042905rpl10a	ENSDARG00000042905 - rpl10a
rps5	4.54003598015372e-23	-1.54195079295369	0.866	0.97	9.49049121291335e-19	Control3	rps5	rps5
ENSDARG00000056619arhgap42a	4.71313173272209e-23	1.35472810547926	0.518	0.185	9.85233057408226e-19	Control3	ENSDARG00000056619arhgap42a	ENSDARG00000056619 - arhgap42a
zgc:162730	5.21810273808829e-23	1.76397388407768	0.589	0.229	1.09079219636998e-18	Control3	zgc:162730	zgc:162730
efhd2	7.16352069024414e-23	1.53160599876026	0.589	0.246	1.49746236508863e-18	Control3	efhd2	efhd2
rps7	7.79251776724682e-23	-1.61982452886435	0.884	0.963	1.62894791406527e-18	Control3	rps7	rps7
wnt7aa	8.30775009374784e-23	1.62996007326534	0.652	0.296	1.73665207959705e-18	Control3	wnt7aa	wnt7aa
anks1b	9.82456238210436e-23	1.42507001820796	0.696	0.349	2.0537265203551e-18	Control3	anks1b	anks1b
uba52	1.11818932507782e-22	-1.34151023701297	0.839	0.961	2.33746296514267e-18	Control3	uba52	uba52
ENSDARG00000025581rpl10	1.3331076643294e-22	-1.38727722415057	0.929	0.966	2.78672826151419e-18	Control3	ENSDARG00000025581rpl10	ENSDARG00000025581 - rpl10
ENSDARG00000032725rps27a	1.44702938534262e-22	-1.30963533528746	0.929	0.974	3.02487022712022e-18	Control3	ENSDARG00000032725rps27a	ENSDARG00000032725 - rps27a
rpl35	1.46475655617416e-22	-1.3647795534537	0.821	0.959	3.06192710502647e-18	Control3	rpl35	rpl35
rps4x	1.71658007641346e-22	-1.50378777742661	0.795	0.942	3.5883389917347e-18	Control3	rps4x	rps4x
rpl19	1.85322973329294e-22	-1.41501415126385	0.964	0.982	3.87399143447557e-18	Control3	rpl19	rpl19
ckbb	1.95318277269479e-22	-2.98970561489487	0.08	0.589	4.08293326804119e-18	Control3	ckbb	ckbb
kcnq5b	2.03341518265926e-22	1.05139851187737	0.277	0.049	4.25065109783091e-18	Control3	kcnq5b	kcnq5b
ano1	2.08257670876697e-22	1.15209861274492	0.312	0.064	4.35341835200648e-18	Control3	ano1	ano1
mt-co3	2.15269730697569e-22	0.876431445450462	0.982	0.954	4.49999845050198e-18	Control3	mt-co3	mt-co3
ndufa4l	2.22173424039344e-22	-1.23588276324167	0.348	0.811	4.64431325611844e-18	Control3	ndufa4l	ndufa4l
rpl34	2.48204363424435e-22	-1.48136715550545	0.75	0.949	5.1884640130244e-18	Control3	rpl34	rpl34
rack1	2.56631037964619e-22	-1.43238945285633	0.75	0.919	5.36461521761239e-18	Control3	rack1	rack1
rpl13	2.6032645406514e-22	-1.45860059610951	0.866	0.968	5.44186419577768e-18	Control3	rpl13	rpl13
rpl7a	3.52853916401165e-22	-1.49986123121184	0.866	0.965	7.37605826844995e-18	Control3	rpl7a	rpl7a
rps26l	3.53397630512323e-22	-1.49691345424431	0.902	0.964	7.38742406822961e-18	Control3	rps26l	rps26l
faua	3.66127325930952e-22	-1.28882808968317	0.911	0.964	7.65352562126061e-18	Control3	faua	faua
ENSDARG00000044093rpl13a	3.78651047078105e-22	-1.26851418024922	0.911	0.967	7.91532148812071e-18	Control3	ENSDARG00000044093rpl13a	ENSDARG00000044093 - rpl13a
ENSDARG00000006719specc1la	3.94010139439951e-22	1.4385079897108	0.589	0.253	8.23638795485274e-18	Control3	ENSDARG00000006719specc1la	ENSDARG00000006719 - specc1la
ENSDARG00000035692rps3a	4.13318195162172e-22	-1.49439794551223	0.902	0.968	8.64000355167004e-18	Control3	ENSDARG00000035692rps3a	ENSDARG00000035692 - rps3a
ENSDARG00000015862rpl5b	4.31471130417234e-22	-1.68511165615965	0.429	0.811	9.01947251024186e-18	Control3	ENSDARG00000015862rpl5b	ENSDARG00000015862 - rpl5b
cthrc1b	4.72208956315192e-22	1.02674620799451	0.17	0.017	9.87105602281277e-18	Control3	cthrc1b	cthrc1b
rpl22l1	6.90243537002356e-22	-1.97793548242546	0.277	0.738	1.44288508974973e-17	Control3	rpl22l1	rpl22l1
rps3	7.34249727456267e-22	-1.31821746561115	0.696	0.92	1.53487563027458e-17	Control3	rps3	rps3
pdzrn3b	1.12135469984557e-21	1.39493023891489	0.42	0.124	2.34407986455717e-17	Control3	pdzrn3b	pdzrn3b
ENSDARG00000036316rpl39	1.26330951537623e-21	-1.29263091712423	0.955	0.985	2.64082221094246e-17	Control3	ENSDARG00000036316rpl39	ENSDARG00000036316 - rpl39
rps15a	1.33429791628984e-21	-1.40056179211282	0.884	0.963	2.78921636421228e-17	Control3	rps15a	rps15a
nr2f2	1.63726896722267e-21	1.46275307777617	0.464	0.154	3.42254704908226e-17	Control3	nr2f2	nr2f2
si:dkey-151g10.6	1.98577158257517e-21	-1.41501813793758	0.982	0.991	4.15105691621513e-17	Control3	si:dkey-151g10.6	si:dkey-151g10.6
abtb2b	2.01390116508428e-21	0.887286638030105	0.17	0.017	4.20985899549218e-17	Control3	abtb2b	abtb2b
nfia	2.03798473605654e-21	-1.6799529098366	0.152	0.644	4.2602032922526e-17	Control3	nfia	nfia
ptenb	2.36012364267738e-21	1.56017932101466	0.643	0.323	4.93360246265279e-17	Control3	ptenb	ptenb
fkbp5	2.52777211995533e-21	1.60502114159527	0.696	0.342	5.28405483955462e-17	Control3	fkbp5	fkbp5
mprip	3.18282824918243e-21	1.33101892923033	0.679	0.341	6.65338417209096e-17	Control3	mprip	mprip
rpl6	3.32355564275832e-21	-1.5258625377601	0.312	0.754	6.94756071562199e-17	Control3	rpl6	rpl6
rpl23	3.32788917670014e-21	-1.38874477492835	0.893	0.967	6.95661953497397e-17	Control3	rpl23	rpl23
tp53inp1	4.1067973472117e-21	1.77736523584652	0.562	0.252	8.58484917461134e-17	Control3	tp53inp1	tp53inp1
agtr1a	4.47460264460729e-21	0.769304188878934	0.188	0.022	9.35370936828709e-17	Control3	agtr1a	agtr1a
ntrk2a	5.46737522364755e-21	1.50261412290151	0.58	0.249	1.14290011675128e-16	Control3	ntrk2a	ntrk2a
fstl1b	5.85456922164607e-21	1.44419863556914	0.67	0.382	1.22383915009289e-16	Control3	fstl1b	fstl1b
rps2	5.8925500082151e-21	-1.35258667454601	0.964	0.974	1.23177865371729e-16	Control3	rps2	rps2
ENSDARG00000054818rpl32	5.96450074327595e-21	-1.43038649160072	0.902	0.963	1.2468192353744e-16	Control3	ENSDARG00000054818rpl32	ENSDARG00000054818 - rpl32
BX640522.1	6.00938648224916e-21	1.31923548806547	0.438	0.138	1.25620215024936e-16	Control3	BX640522.1	BX640522.1
ENSDARG00000011405rps9	6.0865454454349e-21	-1.46287474534811	0.893	0.961	1.27233145991371e-16	Control3	ENSDARG00000011405rps9	ENSDARG00000011405 - rps9
ENSDARG00000056729her4.2	6.55541692415905e-21	1.43043617882501	0.179	0.02	1.37034435382621e-16	Control3	ENSDARG00000056729her4.2	ENSDARG00000056729 - her4.2
rps14	6.63900183009997e-21	-1.32519311458095	0.911	0.97	1.3878169425641e-16	Control3	rps14	rps14
rps27.1	6.82087588959184e-21	-1.20509121666848	0.839	0.965	1.42583589596028e-16	Control3	rps27.1	rps27.1
mao	1.0814044572323e-20	1.33978608035769	0.527	0.208	2.2605678773984e-16	Control3	mao	mao
rps26	1.12814002696664e-20	-1.29848982996868	0.83	0.945	2.35826391237106e-16	Control3	rps26	rps26
rpsa	1.24735993646034e-20	-1.30193015945955	0.929	0.965	2.6074812111767e-16	Control3	rpsa	rpsa
CABZ01068600.1	1.42201711912125e-20	1.45901406603824	0.509	0.2	2.97258458581105e-16	Control3	CABZ01068600.1	CABZ01068600.1
rpl7	1.67987306944843e-20	-1.41642152845585	0.875	0.964	3.511606664375e-16	Control3	rpl7	rpl7
eef1a1l1	1.82374136310642e-20	-1.06888139686729	0.991	0.997	3.81234894543767e-16	Control3	eef1a1l1	eef1a1l1
ENSDARG00000022456eno1a	2.60832583813704e-20	1.235308845124	0.857	0.728	5.45244433204166e-16	Control3	ENSDARG00000022456eno1a	ENSDARG00000022456 - eno1a
rplp1	2.60987249942855e-20	-1.42642000823185	1	0.984	5.45567747280543e-16	Control3	rplp1	rplp1
ebf1b	2.86779001692388e-20	1.35783936354607	0.509	0.19	5.99482825137768e-16	Control3	ebf1b	ebf1b
rps21	3.03034067241013e-20	-1.15625420794861	0.911	0.972	6.33462414160614e-16	Control3	rps21	rps21
pde10a	3.07655546031369e-20	1.30033415607571	0.509	0.186	6.43123153423973e-16	Control3	pde10a	pde10a
ENSDARG00000003570hsp90b1	3.38172834046305e-20	1.57060195541349	0.509	0.196	7.06916492290395e-16	Control3	ENSDARG00000003570hsp90b1	ENSDARG00000003570 - hsp90b1
si:ch211-191c10.1	3.44721313249989e-20	1.1494912113819	0.268	0.051	7.20605433217776e-16	Control3	si:ch211-191c10.1	si:ch211-191c10.1
ENSDARG00000006514her6	3.61180243716512e-20	1.20719699041267	0.705	0.338	7.55011181464998e-16	Control3	ENSDARG00000006514her6	ENSDARG00000006514 - her6
srgap3	3.77372297022993e-20	-1.58715043193675	0.054	0.547	7.88859049696864e-16	Control3	srgap3	srgap3
rpl35a	3.86724515677513e-20	-1.28746820049786	0.857	0.96	8.08408927572273e-16	Control3	rpl35a	rpl35a
foxd2	4.18227499736096e-20	1.04049068831987	0.286	0.058	8.74262765448334e-16	Control3	foxd2	foxd2
si:ch211-286o17.1	4.33733986032988e-20	1.66163206976271	0.562	0.256	9.06677524403359e-16	Control3	si:ch211-286o17.1	si:ch211-286o17.1
rps6	4.36956757036065e-20	-1.45015579721585	0.696	0.899	9.13414404908191e-16	Control3	rps6	rps6
rpl22	4.62254139997711e-20	-1.1952307280013	0.866	0.945	9.66296054251215e-16	Control3	rpl22	rpl22
rpl24	5.6940420503606e-20	-1.14763006664531	0.982	0.977	1.19028255020738e-15	Control3	rpl24	rpl24
ENSDARG00000061732raph1b	5.7187981201463e-20	1.28201067543549	0.527	0.215	1.19545755903538e-15	Control3	ENSDARG00000061732raph1b	ENSDARG00000061732 - raph1b
abat	5.84101193546807e-20	-1.48195323036749	0.107	0.606	1.22100513499025e-15	Control3	abat	abat
TCERG1L	6.25255590656642e-20	1.36121057140681	0.411	0.125	1.30703428670864e-15	Control3	TCERG1L	TCERG1L
atp1b3a	6.49012209748216e-20	1.28782435804671	0.625	0.304	1.35669512325767e-15	Control3	atp1b3a	atp1b3a
hspb1	6.53105037857717e-20	-1.83181402805907	0.161	0.616	1.36525077113777e-15	Control3	hspb1	hspb1
ebf2	6.8486432145989e-20	0.974211926722325	0.295	0.062	1.43164037757975e-15	Control3	ebf2	ebf2
ENSDARG00000040841adra2a	7.13510541719408e-20	1.09863290782891	0.25	0.044	1.49152243641025e-15	Control3	ENSDARG00000040841adra2a	ENSDARG00000040841 - adra2a
rps19	8.24712745564492e-20	-1.26675858130654	0.911	0.967	1.72397952332801e-15	Control3	rps19	rps19
ENSDARG00000036298rps13	9.13399119015068e-20	-1.41509980900859	0.92	0.971	1.9093695183891e-15	Control3	ENSDARG00000036298rps13	ENSDARG00000036298 - rps13
ehbp1l1a	1.01143839701548e-19	1.19159269099772	0.357	0.096	2.11431082512117e-15	Control3	ehbp1l1a	ehbp1l1a
rpl36	1.05203910979678e-19	-1.25643247518682	0.821	0.943	2.1991825551192e-15	Control3	rpl36	rpl36
ENSDARG00000086790gucy1b1	1.17752202504728e-19	1.25394988650295	0.357	0.096	2.46149204115883e-15	Control3	ENSDARG00000086790gucy1b1	ENSDARG00000086790 - gucy1b1
cntfr	1.18816716831921e-19	-2.63066182965038	0.018	0.485	2.48374464865447e-15	Control3	cntfr	cntfr
rps28	1.20683073475574e-19	-1.28546233955737	0.848	0.963	2.52275896793339e-15	Control3	rps28	rps28
rplp2l	1.26716818824287e-19	-1.61798482858398	0.839	0.945	2.6488883807029e-15	Control3	rplp2l	rplp2l
rgmb	1.29199825512627e-19	1.43112328612736	0.42	0.135	2.70079315251596e-15	Control3	rgmb	rgmb
hsp90ab1	1.5318790025869e-19	-0.943781711040703	0.946	0.983	3.20223986700766e-15	Control3	hsp90ab1	hsp90ab1
rpl17	1.56063737302754e-19	-1.36136454995097	0.92	0.979	3.26235636457677e-15	Control3	rpl17	rpl17
akap12a	1.60445184808314e-19	1.12389164696046	0.321	0.078	3.35394614323299e-15	Control3	akap12a	akap12a
PLCB4	2.00463329547984e-19	1.01706167793336	0.25	0.046	4.19048544087105e-15	Control3	PLCB4	PLCB4
gper1	2.03801074546431e-19	1.01487061278296	0.196	0.028	4.2602576623186e-15	Control3	gper1	gper1
ENSDARG00000058105rpl36a	2.06019712920901e-19	-1.25778691193943	0.911	0.974	4.3066360788985e-15	Control3	ENSDARG00000058105rpl36a	ENSDARG00000058105 - rpl36a
ENSDARG00000036875rps12	2.09590344949299e-19	-1.75374676096781	0.893	0.964	4.38127657082015e-15	Control3	ENSDARG00000036875rps12	ENSDARG00000036875 - rps12
sept7a	2.41203027848757e-19	1.53142345524024	0.634	0.325	5.04210809415042e-15	Control3	sept7a	sept7a
rps25	2.70406436502082e-19	-1.15063328082899	0.955	0.968	5.65257614863952e-15	Control3	rps25	rps25
adora2b	2.8187461711753e-19	1.29369411455886	0.58	0.247	5.89230699622485e-15	Control3	adora2b	adora2b
dgkza	3.02216306663236e-19	1.23617418652321	0.509	0.206	6.31752967448828e-15	Control3	dgkza	dgkza
cx39.4	3.11452667047708e-19	1.18419013350317	0.357	0.098	6.51060655196528e-15	Control3	cx39.4	cx39.4
ENSDARG00000033567fkbp1ab	3.24481933152743e-19	1.12238640847956	0.384	0.111	6.78297033062494e-15	Control3	ENSDARG00000033567fkbp1ab	ENSDARG00000033567 - fkbp1ab
si:dkey-206p8.1	3.36565888555698e-19	1.07452131391287	0.295	0.065	7.03557333436831e-15	Control3	si:dkey-206p8.1	si:dkey-206p8.1
gpr22a	3.49261239223831e-19	1.07754265091106	0.241	0.043	7.30095694473496e-15	Control3	gpr22a	gpr22a
ilk	3.86319383934597e-19	1.46374083842474	0.652	0.386	8.07562040176882e-15	Control3	ilk	ilk
ENSDARG00000034291rpl37	4.24537871401342e-19	-1.32211937447373	0.946	0.968	8.87453966377366e-15	Control3	ENSDARG00000034291rpl37	ENSDARG00000034291 - rpl37
abca1a	4.25511052720765e-19	-1.63740600200255	0.027	0.494	8.89488304607487e-15	Control3	abca1a	abca1a
si:ch211-270g19.5	4.50939421968286e-19	1.31498034155917	0.741	0.465	9.42643767682505e-15	Control3	si:ch211-270g19.5	si:ch211-270g19.5
notch1a	5.07897026353402e-19	1.23115170348556	0.554	0.251	1.06170794388915e-14	Control3	notch1a	notch1a
naca	5.2936706005445e-19	-1.08887302305363	0.893	0.956	1.10658890233782e-14	Control3	naca	naca
gpm6bb	5.50296196823084e-19	-3.43742340239529	0.045	0.504	1.15033916983898e-14	Control3	gpm6bb	gpm6bb
ENSDARG00000099266vasna	5.93675534552352e-19	1.32522998380492	0.312	0.076	1.24101933742824e-14	Control3	ENSDARG00000099266vasna	ENSDARG00000099266 - vasna
cers5	6.77716902662e-19	1.15180796510489	0.312	0.076	1.41669941332464e-14	Control3	cers5	cers5
wu:fi09b08	7.04479723241923e-19	1.33973168442849	0.839	0.66	1.47264441346492e-14	Control3	wu:fi09b08	wu:fi09b08
rpl11	7.70138306534694e-19	-1.3004057558473	0.866	0.958	1.60989711598013e-14	Control3	rpl11	rpl11
mt-co2	1.01301319606388e-18	0.749145635565021	1	0.976	2.11760278505193e-14	Control3	mt-co2	mt-co2
itgam	1.17253367299847e-18	0.775758981966957	0.205	0.031	2.451064390036e-14	Control3	itgam	itgam
zgc:194659	1.30136880221852e-18	-1.49667286326487	0.214	0.688	2.7203813441576e-14	Control3	zgc:194659	zgc:194659
col5a3a	1.32071366572516e-18	1.28261239747764	0.321	0.081	2.76081984683187e-14	Control3	col5a3a	col5a3a
rps17	1.36051614238566e-18	-1.2847095064614	0.562	0.842	2.84402294404298e-14	Control3	rps17	rps17
arhgef9a	1.36661928633572e-18	0.963383939507482	0.232	0.042	2.8567809561562e-14	Control3	arhgef9a	arhgef9a
pdlim2	1.87492795819739e-18	1.7824317579652	0.312	0.079	3.91934940381583e-14	Control3	pdlim2	pdlim2
id2a	2.54458689601619e-18	-1.8616691584513	0.107	0.573	5.31920444743224e-14	Control3	id2a	id2a
rps10	3.20481317076522e-18	-1.16630631357288	0.955	0.97	6.69934145216762e-14	Control3	rps10	rps10
RASSF10	3.47525633785128e-18	1.45398092979324	0.491	0.197	7.26467584864431e-14	Control3	RASSF10	RASSF10
ENSDARG00000006691rpl12	4.18559203227532e-18	-1.30089450302234	0.857	0.943	8.74956158426833e-14	Control3	ENSDARG00000006691rpl12	ENSDARG00000006691 - rpl12
nsa2	4.55513185801557e-18	-1.14332440686637	0.58	0.875	9.52204763599576e-14	Control3	nsa2	nsa2
nova2	4.89736439020889e-18	-1.38018057135828	0.312	0.779	1.02374505212927e-13	Control3	nova2	nova2
rps11	5.45289842655497e-18	-1.14948749928627	0.911	0.976	1.13987388708705e-13	Control3	rps11	rps11
arhgef4	6.73698818339453e-18	1.05796637309184	0.777	0.535	1.40830000985679e-13	Control3	arhgef4	arhgef4
ENSDARG00000037746actb1	8.26143210219698e-18	1.07315252555444	0.839	0.568	1.72696976664326e-13	Control3	ENSDARG00000037746actb1	ENSDARG00000037746 - actb1
qki2	8.65914742679825e-18	-1.32637062274203	0.312	0.764	1.81010817809791e-13	Control3	qki2	qki2
rsl24d1	9.45360723849217e-18	-1.21165170168429	0.607	0.864	1.9761820571344e-13	Control3	rsl24d1	rsl24d1
2022-09-15	1.17874331535019e-17	1.13492666579311	0.75	0.48	2.46404502640804e-13	Control3	2022-09-15	44819
dag1	1.2493135033851e-17	1.22603016959306	0.795	0.555	2.61156494747621e-13	Control3	dag1	dag1
mdkb	1.38581491956293e-17	-3.43679808471002	0.17	0.587	2.89690750785435e-13	Control3	mdkb	mdkb
mef2d	2.25603548017339e-17	1.34305449151649	0.652	0.393	4.71601656775445e-13	Control3	mef2d	mef2d
EPB41L2	2.79985602937972e-17	1.35053474640172	0.562	0.291	5.85281904381536e-13	Control3	EPB41L2	EPB41L2
pear1	2.80794583924441e-17	1.13148692438672	0.384	0.123	5.86972998235651e-13	Control3	pear1	pear1
per2	2.86458617745236e-17	1.25248550747136	0.598	0.312	5.98813094534641e-13	Control3	per2	per2
zgc:171772	3.03559628118656e-17	-1.0887237605775	0.964	0.981	6.34561046619238e-13	Control3	zgc:171772	zgc:171772
fam171a2a	3.05848124321016e-17	1.27594142234113	0.688	0.41	6.39344919080651e-13	Control3	fam171a2a	fam171a2a
rps29	3.14593286597382e-17	-1.02398725803018	0.866	0.964	6.57625806303168e-13	Control3	rps29	rps29
sertad2a	3.48962851420269e-17	0.909370341042088	0.205	0.035	7.2947194460893e-13	Control3	sertad2a	sertad2a
crip2	4.06654991230756e-17	1.14339244274772	0.589	0.274	8.50071593668772e-13	Control3	crip2	crip2
niban1b	5.01463867533488e-17	1.12285998713473	0.357	0.111	1.048260068692e-12	Control3	niban1b	niban1b
prex2	6.63317160779878e-17	1.35504129772118	0.634	0.355	1.38659819289426e-12	Control3	prex2	prex2
ENSDARG00000037598prf1.5	7.61684182905421e-17	0.913481805400104	0.25	0.053	1.59222461594549e-12	Control3	ENSDARG00000037598prf1.5	ENSDARG00000037598 - prf1.5
rpl27	8.08889014302925e-17	-1.19952685990789	0.821	0.921	1.69090159549884e-12	Control3	rpl27	rpl27
anxa5b	1.10525048188272e-16	0.82314725255619	0.205	0.036	2.31041560732763e-12	Control3	anxa5b	anxa5b
abr	1.3134269113607e-16	0.709638777736885	0.161	0.021	2.74558761550841e-12	Control3	abr	abr
ENSDARG00000041348cyp19a1a	1.32942481815935e-16	0.959364404798053	0.161	0.021	2.77902963988032e-12	Control3	ENSDARG00000041348cyp19a1a	ENSDARG00000041348 - cyp19a1a
ENSDARG00000026395rfx4	1.34632279713406e-16	-1.53320140022442	0	0.409	2.81435317512904e-12	Control3	ENSDARG00000026395rfx4	ENSDARG00000026395 - rfx4
SYDE1	1.5418131164751e-16	1.25011233345901	0.339	0.103	3.22300613867956e-12	Control3	SYDE1	SYDE1
fabp7a	1.74731473861404e-16	-3.77561856843282	0.188	0.601	3.65258672959879e-12	Control3	fabp7a	fabp7a
lims1	2.10718142966861e-16	1.16693765852044	0.589	0.315	4.40485206057927e-12	Control3	lims1	lims1
nfil3-6	2.1744531672146e-16	1.73849137598078	0.598	0.317	4.54547690074540e-12	Control3	nfil3-6	nfil3-6
snai1a	2.22306341673244e-16	0.861680585275707	0.214	0.04	4.6470917663375e-12	Control3	snai1a	snai1a
si:rp71-36a1.2	2.25618407114518e-16	1.11057333843002	0.321	0.093	4.71632718232189e-12	Control3	si:rp71-36a1.2	si:rp71-36a1.2
sox2	2.40151522324415e-16	-1.92378690269294	0.036	0.448	5.02012742266957e-12	Control3	sox2	sox2
irx5a	2.6209108842533e-16	-1.41655011410009	0	0.403	5.47875211244309e-12	Control3	irx5a	irx5a
tmem176l.1	2.69348751687546e-16	1.02620013566897	0.795	0.576	5.63046630527647e-12	Control3	tmem176l.1	tmem176l.1
mhc1zba	2.73614053249409e-16	0.848121263198855	0.812	0.526	5.71962816912564e-12	Control3	mhc1zba	mhc1zba
ENSDARG00000094426her4.2	2.76110069082786e-16	1.48146009893069	0.25	0.055	5.77180488410657e-12	Control3	ENSDARG00000094426her4.2	ENSDARG00000094426 - her4.2
si:dkey-205h13.1	3.73141050345523e-16	-2.35839027297999	0.045	0.461	7.80014051642281e-12	Control3	si:dkey-205h13.1	si:dkey-205h13.1
s100b	3.8695741126441e-16	-3.58205827951306	0.143	0.54	8.08895772507122e-12	Control3	s100b	s100b
ENSDARG00000031907ptbp1b	3.96905972838955e-16	1.41923323831964	0.527	0.272	8.29692245622552e-12	Control3	ENSDARG00000031907ptbp1b	ENSDARG00000031907 - ptbp1b
slc4a7	4.09832332564986e-16	1.37600590042614	0.438	0.172	8.56713507993846e-12	Control3	slc4a7	slc4a7
pgfb	4.26067060840205e-16	1.13785454719027	0.196	0.034	8.90650583980364e-12	Control3	pgfb	pgfb
rps18	5.13946325780182e-16	-1.34350410970488	0.491	0.8	1.07435339941089e-11	Control3	rps18	rps18
ENSDARG00000055868rsl1d1	5.8794077522461e-16	-1.40667484624604	0.089	0.509	1.22903139652953e-11	Control3	ENSDARG00000055868rsl1d1	ENSDARG00000055868 - rsl1d1
slc12a2	6.07035632351596e-16	1.34757349107522	0.482	0.214	1.26894728586778e-11	Control3	slc12a2	slc12a2
rpl3	6.11335012143871e-16	-1.1986426144496	0.812	0.94	1.27793470938555e-11	Control3	rpl3	rpl3
si:ch211-222k6.3	6.26822692278025e-16	1.27033051183266	0.393	0.141	1.31031015593798e-11	Control3	si:ch211-222k6.3	si:ch211-222k6.3
acsl2	7.03223475271106e-16	-2.01666648271995	0	0.395	1.47001835270672e-11	Control3	acsl2	acsl2
tpt1	7.57973344719208e-16	-0.916529296938566	0.786	0.922	1.58446747980103e-11	Control3	tpt1	tpt1
trim35-39	7.95565748043346e-16	0.965329774463196	0.286	0.075	1.66305063970981e-11	Control3	trim35-39	trim35-39
add3a	8.49294065336687e-16	1.07559363021245	0.83	0.671	1.77536431417981e-11	Control3	add3a	add3a
zic4	9.16890971857565e-16	-1.62507479993017	0.071	0.475	1.91666888757105e-11	Control3	zic4	zic4
tril	1.01357324109193e-15	0.960340068014366	0.223	0.045	2.11877350317858e-11	Control3	tril	tril
rpl38	1.02164397236556e-15	-0.997813489533645	0.75	0.938	2.13564455983296e-11	Control3	rpl38	rpl38
tns3.2	1.78530908874024e-15	1.36830524460596	0.464	0.206	3.7320101191026e-11	Control3	tns3.2	tns3.2
rpl4	1.86351114419343e-15	-1.14368239842456	0.562	0.843	3.89548369582194e-11	Control3	rpl4	rpl4
slc19a1	1.86710775227485e-15	0.848687454878236	0.25	0.058	3.90300204535534e-11	Control3	slc19a1	slc19a1
hspg2	1.89006833727382e-15	1.40562439936423	0.482	0.217	3.9509988522372e-11	Control3	hspg2	hspg2
gpm6ab	2.06937166218288e-15	-1.54160068153956	0.232	0.639	4.32581452262708e-11	Control3	gpm6ab	gpm6ab
irx3a	2.18387945990542e-15	-1.37960707159298	0	0.385	4.56518162298629e-11	Control3	irx3a	irx3a
si:dkey-183j2.10	2.42228979619302e-15	-5.32729758277522	0.134	0.514	5.06355458996189e-11	Control3	si:dkey-183j2.10	si:dkey-183j2.10
kirrel1a	2.52291742270953e-15	1.11852413626338	0.455	0.195	5.27390658043201e-11	Control3	kirrel1a	kirrel1a
sgcd	2.83306408146752e-15	1.0852061907935	0.348	0.113	5.92223715589971e-11	Control3	sgcd	sgcd
adgrv1	3.03263823441259e-15	-2.04048578221146	0.018	0.405	6.33942696521607e-11	Control3	adgrv1	adgrv1
ENSDARG00000056150rbms2b	3.23328759072721e-15	1.21796013739145	0.42	0.169	6.75886437965616e-11	Control3	ENSDARG00000056150rbms2b	ENSDARG00000056150 - rbms2b
cxxc5a	4.25558123591729e-15	-1.04444196316166	0.027	0.422	8.8958670155615e-11	Control3	cxxc5a	cxxc5a
gmds	4.60727645613127e-15	1.13574837995191	0.304	0.087	9.6310507038968e-11	Control3	gmds	gmds
ENSDARG00000091419nrarpa	4.68241963849794e-15	1.48638527954303	0.509	0.258	9.7881300123161e-11	Control3	ENSDARG00000091419nrarpa	ENSDARG00000091419 - nrarpa
myh9b	5.21093971981554e-15	1.1091664984153	0.643	0.334	1.08929483903024e-10	Control3	myh9b	myh9b
zgc:110796	5.2346818490163e-15	-1.2475882225682	0.027	0.419	1.09425789371837e-10	Control3	zgc:110796	zgc:110796
ENSDARG00000075110dab2ipb	5.35686145466759e-15	1.12870979327282	0.589	0.347	1.11979831848371e-10	Control3	ENSDARG00000075110dab2ipb	ENSDARG00000075110 - dab2ipb
sept9a	5.38250611956738e-15	1.08503503008218	0.312	0.092	1.12515907923437e-10	Control3	sept9a	sept9a
sdc4	6.54956590701441e-15	1.19018916349794	0.679	0.467	1.36912125720229e-10	Control3	sdc4	sdc4
fbxo41	6.58250216445538e-15	0.787874058532521	0.214	0.044	1.37600625245775e-10	Control3	fbxo41	fbxo41
cpxm1b	6.85224124904841e-15	0.709066184080505	0.143	0.019	1.43239251070108e-10	Control3	cpxm1b	cpxm1b
meis1b	6.86764985450519e-15	-1.47605100370564	0.036	0.427	1.43561352558577e-10	Control3	meis1b	meis1b
kcnq5a	6.99146401311035e-15	0.771144861170739	0.188	0.034	1.46149563730059e-10	Control3	kcnq5a	kcnq5a
cyp3c1	7.04453478454633e-15	1.11789249729215	0.732	0.553	1.47258955136157e-10	Control3	cyp3c1	cyp3c1
per3	7.15211653456269e-15	1.1280923471672	0.696	0.479	1.49507844038499e-10	Control3	per3	per3
phldb2a	7.42386457162047e-15	0.995872651882347	0.286	0.08	1.55188465005154e-10	Control3	phldb2a	phldb2a
fgfr2	7.87957153433616e-15	-1.71933927812823	0.054	0.454	1.64714563353763e-10	Control3	fgfr2	fgfr2
adra1aa	8.0022836220701e-15	0.798479477086909	0.232	0.051	1.67279736835753e-10	Control3	adra1aa	adra1aa
hmcn1	8.87575285697061e-15	0.679171131060762	0.196	0.037	1.85538737722114e-10	Control3	hmcn1	hmcn1
ENSDARG00000078135mrc2	1.14235554009225e-14	0.992226139615406	0.259	0.065	2.38798002100885e-10	Control3	ENSDARG00000078135mrc2	ENSDARG00000078135 - mrc2
ENSDARG00000100371eef2b	1.54973197206837e-14	-0.789218968511488	0.92	0.978	3.23955971441173e-10	Control3	ENSDARG00000100371eef2b	ENSDARG00000100371 - eef2b
zfhx3	1.61167483303379e-14	1.11110911439408	0.411	0.157	3.36904507097383e-10	Control3	zfhx3	zfhx3
tnfaip2a	1.65841212780942e-14	1.16661871241735	0.312	0.096	3.46674471197281e-10	Control3	tnfaip2a	tnfaip2a
tpm4a	2.03059557593423e-14	1.06718835223715	0.759	0.514	4.24475699193291e-10	Control3	tpm4a	tpm4a
zgc:110425	2.10070688910158e-14	-2.19438435851698	0.08	0.468	4.39131768097794e-10	Control3	zgc:110425	zgc:110425
angptl4	2.56227133382584e-14	1.30052610629805	0.625	0.37	5.35617199622955e-10	Control3	angptl4	angptl4
pkma	2.72814108908017e-14	1.09398018827134	0.768	0.603	5.70290613261319e-10	Control3	pkma	pkma
p3h2	2.78247536302441e-14	1.23174586351207	0.357	0.13	5.81648649886623e-10	Control3	p3h2	p3h2
ENSDARG00000105223pmp22a	2.79918087299231e-14	1.13588156888026	0.438	0.181	5.85140769690313e-10	Control3	ENSDARG00000105223pmp22a	ENSDARG00000105223 - pmp22a
ybx1	2.84476813435234e-14	-0.675836997854736	0.902	0.963	5.94670330805014e-10	Control3	ybx1	ybx1
ttc39b	2.99988119946257e-14	0.959192193320029	0.232	0.055	6.27095165935655e-10	Control3	ttc39b	ttc39b
ttyh3b	3.72243820828653e-14	-2.34926384448365	0.062	0.436	7.78138483060215e-10	Control3	ttyh3b	ttyh3b
rnf34b	4.25784840187314e-14	0.77123213520171	0.17	0.029	8.90060629927561e-10	Control3	rnf34b	rnf34b
gas1b	4.29568286170441e-14	-1.49908259928715	0	0.359	8.97969545410691e-10	Control3	gas1b	gas1b
wfikkn2a	5.57398473490418e-14	1.10069340251876	0.268	0.073	1.16518576898437e-09	Control3	wfikkn2a	wfikkn2a
sept7b	5.58501738693889e-14	1.22408804983205	0.598	0.377	1.16749203456571e-09	Control3	sept7b	sept7b
rpl29	5.66630722013473e-14	-0.987649921821705	0.759	0.908	1.18448486129696e-09	Control3	rpl29	rpl29
nop53	6.08609240500031e-14	-1.0871058364792	0.268	0.661	1.27223675634126e-09	Control3	nop53	nop53
lgi1b	7.79551533084928e-14	-1.54302519207751	0.018	0.381	1.62957452476073e-09	Control3	lgi1b	lgi1b
timp4.3	7.90294384289551e-14	-2.07361920200729	0	0.353	1.65203138091888e-09	Control3	timp4.3	timp4.3
ENSDARG00000014655itpr1a	8.26583887692405e-14	0.989761685127348	0.25	0.064	1.7278909588322e-09	Control3	ENSDARG00000014655itpr1a	ENSDARG00000014655 - itpr1a
ptger1a	8.47792711219784e-14	0.593041512565291	0.152	0.024	1.77222588353384e-09	Control3	ptger1a	ptger1a
gpr142	8.66208650621564e-14	0.728876085579725	0.152	0.024	1.81072256325932e-09	Control3	gpr142	gpr142
mt-cyb	8.69578665859002e-14	0.734438736378913	0.938	0.87	1.81776724311166e-09	Control3	mt-cyb	mt-cyb
zgc:66433	8.80199783847786e-14	1.13533279665002	0.473	0.223	1.83996962815541e-09	Control3	zgc:66433	zgc:66433
bco2l	1.00766476412401e-13	0.897836047871809	0.25	0.065	2.10642242292484e-09	Control3	bco2l	bco2l
tlr5a	1.04410847809519e-13	0.54533593834021	0.107	0.011	2.18260436261019e-09	Control3	tlr5a	tlr5a
ENSDARG00000020239lpin1	1.08497620676547e-13	-1.77377155209049	0.143	0.535	2.26803426262254e-09	Control3	ENSDARG00000020239lpin1	ENSDARG00000020239 - lpin1
ets1	1.12380566608686e-13	0.993752474152174	0.286	0.084	2.34920336438797e-09	Control3	ets1	ets1
gdf10a	1.14559967954212e-13	-2.79300704138817	0.018	0.37	2.39476157011486e-09	Control3	gdf10a	gdf10a
rhoca	1.16862736978995e-13	1.03276208783675	0.58	0.343	2.44289865380892e-09	Control3	rhoca	rhoca
ano5b	1.22282383903528e-13	1.08324395729856	0.509	0.244	2.55619095311934e-09	Control3	ano5b	ano5b
kctd8	1.2235013470665e-13	0.506323312448438	0.134	0.018	2.55760721590781e-09	Control3	kctd8	kctd8
si:dkey-239h2.3	1.24188043623268e-13	-1.69356874871159	0.018	0.371	2.59602686390079e-09	Control3	si:dkey-239h2.3	si:dkey-239h2.3
daam2	1.39129421789389e-13	1.17659132388703	0.357	0.129	2.90836143308539e-09	Control3	daam2	daam2
ncam1a	1.57580649999524e-13	-1.3708281493285	0.027	0.384	3.29406590759004e-09	Control3	ncam1a	ncam1a
BX284638.2	1.59516790540228e-13	1.19184717002882	0.571	0.33	3.33453898945293e-09	Control3	BX284638.2	BX284638.2
mcl1a	1.60969459157257e-13	0.90217061437333	0.839	0.688	3.36490557422331e-09	Control3	mcl1a	mcl1a
rftn2	1.94379059037337e-13	1.11669310001448	0.455	0.21	4.0632998501165e-09	Control3	rftn2	rftn2
tns1b	2.3262432558431e-13	1.09776089707196	0.634	0.359	4.86277890201441e-09	Control3	tns1b	tns1b
atp2a3	2.38202220973475e-13	0.908766955154452	0.25	0.067	4.97937922722953e-09	Control3	atp2a3	atp2a3
plcd3a	2.45789688814692e-13	-1.27035108473399	0.009	0.358	5.13798765498233e-09	Control3	plcd3a	plcd3a
ndrg2	2.93711143980806e-13	-0.882891858299222	0.152	0.567	6.13973775377477e-09	Control3	ndrg2	ndrg2
gtpbp4	3.25891431281408e-13	-1.22024651233469	0.375	0.701	6.81243447950655e-09	Control3	gtpbp4	gtpbp4
akt1s1	3.29726637369812e-13	-0.829079491033704	0.125	0.541	6.89260562757855e-09	Control3	akt1s1	akt1s1
ENSDARG00000031776fthl27	3.74332062740676e-13	-1.00743256530519	0.304	0.738	7.82503743953109e-09	Control3	ENSDARG00000031776fthl27	ENSDARG00000031776 - fthl27
zic6	4.09820894096459e-13	-1.35842921549825	0	0.338	8.56689597019238e-09	Control3	zic6	zic6
pcdh15b	4.16191652176115e-13	0.593706629283934	0.17	0.03	8.70007029708952e-09	Control3	pcdh15b	pcdh15b
si:ch211-137a8.4	4.16251694815973e-13	-1.19477401954288	0.062	0.439	8.70132542843309e-09	Control3	si:ch211-137a8.4	si:ch211-137a8.4
tagapa	4.49053529340962e-13	0.783083402676466	0.125	0.017	9.38701497734347e-09	Control3	tagapa	tagapa
glud1b	4.59196499715854e-13	-0.979022823861187	0.054	0.42	9.59904363006022e-09	Control3	glud1b	glud1b
dok7	4.63954409430344e-13	1.07768257714525	0.312	0.105	9.69850297473191e-09	Control3	dok7	dok7
ptgdsb.2	4.7146138951234e-13	-4.03592038297792	0.17	0.52	9.85542888636596e-09	Control3	ptgdsb.2	ptgdsb.2
eef1b2	4.80593434754907e-13	-1.1091003275993	0.741	0.882	1.00463251601166e-08	Control3	eef1b2	eef1b2
atp1b1a	5.01397859105411e-13	-0.963716507211934	0.08	0.457	1.04812208467395e-08	Control3	atp1b1a	atp1b1a
msi1	6.20007529581644e-13	-1.16668196980194	0.027	0.376	1.29606373983747e-08	Control3	msi1	msi1
ENSDARG00000071024zgc:171679	7.50386821411653e-13	1.30131166525051	0.536	0.323	1.56860861147892e-08	Control3	ENSDARG00000071024zgc:171679	ENSDARG00000071024 - zgc:171679
ENSDARG00000008026niban2b	8.81809332239687e-13	0.962192702462848	0.348	0.128	1.84333422811384e-08	Control3	ENSDARG00000008026niban2b	ENSDARG00000008026 - niban2b
tnfsf10l3	9.98733209607407e-13	0.499113219887248	0.116	0.015	2.08775190136332e-08	Control3	tnfsf10l3	tnfsf10l3
lims2	1.05614485997237e-12	0.619190220441583	0.125	0.017	2.20776521528623e-08	Control3	lims2	lims2
fmnl3	1.14940987441052e-12	1.12144552798817	0.375	0.152	2.40272640146775e-08	Control3	fmnl3	fmnl3
plce1	1.22405775879926e-12	1.08701704991523	0.232	0.06	2.55877033899398e-08	Control3	plce1	plce1
serbp1a	1.22450160160193e-12	-0.779697624239997	0.786	0.922	2.55969814798868e-08	Control3	serbp1a	serbp1a
ptprfb	1.22748468797487e-12	-1.22964466611596	0	0.328	2.56593399174266e-08	Control3	ptprfb	ptprfb
slc1a2b	1.24597084637006e-12	-3.58379592852268	0.054	0.395	2.60457745725198e-08	Control3	slc1a2b	slc1a2b
ENSDARG00000070735rnd2	1.35834688140153e-12	0.641958223627519	0.17	0.033	2.83948832088176e-08	Control3	ENSDARG00000070735rnd2	ENSDARG00000070735 - rnd2
mapk10	1.71822812741751e-12	1.00749461312392	0.402	0.167	3.59178407755356e-08	Control3	mapk10	mapk10
fermt2	1.80605945278050e-12	1.13956049385217	0.482	0.254	3.77538668009237e-08	Control3	fermt2	fermt2
mibp2	2.08054287109674e-12	-1.07838719827681	0.446	0.742	4.34916681774062e-08	Control3	mibp2	mibp2
tpm4b	2.11852452450792e-12	0.833715266513975	0.143	0.024	4.42856366603137e-08	Control3	tpm4b	tpm4b
efna1a	2.13604893883461e-12	-1.02163591564926	0.036	0.378	4.46519670173987e-08	Control3	efna1a	efna1a
s100v2	2.40034651358282e-12	-1.115589962497	0.071	0.428	5.01768435199353e-08	Control3	s100v2	s100v2
FO704772.3	2.41325100499153e-12	0.850737332065895	0.955	0.882	5.0446599008343e-08	Control3	FO704772.3	FO704772.3
eif3g	2.55534586257439e-12	-0.88376684865021	0.473	0.78	5.34169499112551e-08	Control3	eif3g	eif3g
ENSDARG00000054578arl6ip1	2.66339215434259e-12	-0.733284113505818	0.232	0.659	5.56755495943775e-08	Control3	ENSDARG00000054578arl6ip1	ENSDARG00000054578 - arl6ip1
cd82a	2.7093873287889e-12	-1.38933468818538	0	0.32	5.66370327210032e-08	Control3	cd82a	cd82a
agpat3	2.88266349439988e-12	-1.06251185108946	0.062	0.42	6.02591976869351e-08	Control3	agpat3	agpat3
arrdc3a	2.89466081881045e-12	-1.02720178817047	0.054	0.408	6.05099897564137e-08	Control3	arrdc3a	arrdc3a
smtnb	3.00936727149315e-12	1.08634646609483	0.25	0.073	6.29078134432928e-08	Control3	smtnb	smtnb
mef2cb	3.06459281396406e-12	1.17374577765505	0.473	0.231	6.40622481831047e-08	Control3	mef2cb	mef2cb
clip3	3.16733926549485e-12	-1.03128764774604	0.036	0.38	6.62100600059043e-08	Control3	clip3	clip3
ptk2aa	3.24248982874451e-12	1.45723248964398	0.464	0.253	6.77810073800752e-08	Control3	ptk2aa	ptk2aa
sdhb	3.415783650281e-12	1.14819536081457	0.607	0.434	7.1403541425474e-08	Control3	sdhb	sdhb
pax6b	3.60384852171695e-12	-1.23832663861227	0	0.317	7.53348494979711e-08	Control3	pax6b	pax6b
ENSDARG00000086288scg3	3.86941983998861e-12	-1.385987964696	0	0.316	8.08863523351219e-08	Control3	ENSDARG00000086288scg3	ENSDARG00000086288 - scg3
setbp1	3.89445144590885e-12	-0.9547405304158	0.071	0.43	8.14096130252786e-08	Control3	setbp1	setbp1
trpv4	3.98106102202893e-12	0.539360162631886	0.107	0.013	8.32200996044927e-08	Control3	trpv4	trpv4
camk1b	4.09346470912121e-12	0.966606977944578	0.232	0.063	8.55697862794698e-08	Control3	camk1b	camk1b
lasp1	4.39512337848336e-12	1.06297339202632	0.705	0.578	9.18756591038162e-08	Control3	lasp1	lasp1
txnipa	4.68631715000446e-12	1.06611153565703	0.732	0.538	9.79627737036931e-08	Control3	txnipa	txnipa
ENSDARG00000062081tbc1d1	4.90098429513161e-12	0.994740280301233	0.214	0.055	1.02450175705431e-07	Control3	ENSDARG00000062081tbc1d1	ENSDARG00000062081 - tbc1d1
rpl5a	5.19005995138069e-12	-0.980354040005085	0.509	0.793	1.08493013223662e-07	Control3	rpl5a	rpl5a
pno1	5.33319299522547e-12	-0.8813423109462	0.196	0.595	1.11485066372193e-07	Control3	pno1	pno1
ldha	5.58195883165342e-12	1.36813422371156	0.696	0.55	1.16685267416883e-07	Control3	ldha	ldha
hepacama	6.948274209622e-12	-1.40231262650108	0.009	0.325	1.45246724077938e-07	Control3	hepacama	hepacama
adamts9	7.02009959899231e-12	1.00736996809162	0.259	0.078	1.46748162017335e-07	Control3	adamts9	adamts9
sik1	8.23410175453277e-12	1.15043534036151	0.527	0.281	1.72125663076753e-07	Control3	sik1	sik1
wls	8.65347930737563e-12	1.01069100322761	0.679	0.515	1.8089233144138e-07	Control3	wls	wls
aif1l	9.51576447089022e-12	1.22346255663745	0.554	0.33	1.98917540499489e-07	Control3	aif1l	aif1l
znf385a	1.02345042148987e-11	0.714847716692579	0.205	0.05	2.13942076108243e-07	Control3	znf385a	znf385a
parvab	1.06135737302395e-11	0.99140341825957	0.286	0.096	2.21866145256927e-07	Control3	parvab	parvab
cacna1da	1.07243249265859e-11	0.691662778639379	0.223	0.058	2.24181288265352e-07	Control3	cacna1da	cacna1da
ahnak	1.11629332298395e-11	0.86028547961553	0.777	0.571	2.33349956236565e-07	Control3	ahnak	ahnak
ENSDARG00000099476zgc:174863	1.25015670395115e-11	1.24557048746759	0.545	0.345	2.61332757393949e-07	Control3	ENSDARG00000099476zgc:174863	ENSDARG00000099476 - zgc:174863
mylipa	1.43256845338462e-11	-0.930523414545407	0.045	0.373	2.99464109495521e-07	Control3	mylipa	mylipa
ENSDARG00000037555atoh8	1.46975559607729e-11	-0.926137323040101	0	0.303	3.07237709803996e-07	Control3	ENSDARG00000037555atoh8	ENSDARG00000037555 - atoh8
gng13b	1.55247895266672e-11	0.706472250534427	0.17	0.036	3.24530200265452e-07	Control3	gng13b	gng13b
ntrk3a	1.57536023235989e-11	-1.26217031309353	0	0.303	3.29313302972511e-07	Control3	ntrk3a	ntrk3a
sdha	1.61173394689493e-11	1.0258480383362	0.598	0.429	3.36916864258917e-07	Control3	sdha	sdha
ENSDARG00000002644rgs5a	1.63833339125579e-11	1.29642833777256	0.366	0.153	3.4247721210811e-07	Control3	ENSDARG00000002644rgs5a	ENSDARG00000002644 - rgs5a
zbtb4	1.80477163169714e-11	-1.11244802782552	0.277	0.63	3.77269461889971e-07	Control3	zbtb4	zbtb4
eif3m	1.81217837926903e-11	-0.776565555391591	0.393	0.733	3.78817768402398e-07	Control3	eif3m	eif3m
ENSDARG00000056774gpr37l1b	1.84930747445824e-11	-1.61228611111742	0.027	0.343	3.8657923446075e-07	Control3	ENSDARG00000056774gpr37l1b	ENSDARG00000056774 - gpr37l1b
cdo1	1.89490497378423e-11	-1.12324107994335	0.009	0.318	3.96110935719856e-07	Control3	cdo1	cdo1
ENSDARG00000054645si:ch211-51c14.1	1.897475139613e-11	1.01355172454309	0.268	0.087	3.96648203184701e-07	Control3	ENSDARG00000054645si:ch211-51c14.1	ENSDARG00000054645 - si:ch211-51c14.1
znf395a	1.97393667892059e-11	-0.918560347590276	0.089	0.437	4.1263172336156e-07	Control3	znf395a	znf395a
ENSDARG00000012513sdcbp2	2.08433171045103e-11	0.683917691975205	0.821	0.722	4.35708700752683e-07	Control3	ENSDARG00000012513sdcbp2	ENSDARG00000012513 - sdcbp2
gfra4b	2.16444942866756e-11	0.813189915332923	0.152	0.029	4.52456508568667e-07	Control3	gfra4b	gfra4b
cyp1d1	2.26477746356414e-11	1.0014520764561	0.304	0.109	4.73429080983447e-07	Control3	cyp1d1	cyp1d1
ptprz1b	2.44313071003476e-11	-1.1581499677767	0.009	0.311	5.10712043625667e-07	Control3	ptprz1b	ptprz1b
actb2	2.76253459934195e-11	0.705382659669993	1	0.985	5.7748023264644e-07	Control3	actb2	actb2
col6a4a	3.32218489780254e-11	0.899914298530743	0.17	0.037	6.94469531036644e-07	Control3	col6a4a	col6a4a
zgc:92242	3.37654143287285e-11	1.32574413541068	0.402	0.197	7.05832221127741e-07	Control3	zgc:92242	zgc:92242
lpp	3.49208437234451e-11	0.983415645772268	0.446	0.224	7.29985317194897e-07	Control3	lpp	lpp
ENSDARG00000103498epd	3.7278278535886e-11	-3.47988459690164	0.143	0.49	7.79265134514161e-07	Control3	ENSDARG00000103498epd	ENSDARG00000103498 - epd
pax3a	4.07846389128507e-11	-1.03382425406326	0.009	0.308	8.52562091834231e-07	Control3	pax3a	pax3a
gdf10b	4.35338613402576e-11	-1.48944141118009	0.009	0.305	9.10031837456745e-07	Control3	gdf10b	gdf10b
cacnb2a	4.37964828438848e-11	1.00503542532675	0.33	0.131	9.15521677368567e-07	Control3	cacnb2a	cacnb2a
cdon	4.41597152620602e-11	-1.00970067294008	0	0.292	9.23114687838107e-07	Control3	cdon	cdon
tmsb4x	4.63627006595405e-11	0.465402790476402	0.982	0.88	9.69165894587034e-07	Control3	tmsb4x	tmsb4x
tnika	5.05938673810741e-11	-1.25886323199923	0	0.291	1.05761420373397e-06	Control3	tnika	tnika
pitpnm3	5.4483868606432e-11	0.896578328596447	0.33	0.13	1.13893078934885e-06	Control3	pitpnm3	pitpnm3
ENSDARG00000087206cct2	5.67554849662237e-11	-0.901467524458874	0.295	0.654	1.18641665773394e-06	Control3	ENSDARG00000087206cct2	ENSDARG00000087206 - cct2
SSBP4	6.01740954258802e-11	-0.855549044838209	0.027	0.336	1.2578792907826e-06	Control3	SSBP4	SSBP4
ENSDARG00000061718znf704	6.33656611021525e-11	-0.822436982017621	0.062	0.397	1.3245957796794e-06	Control3	ENSDARG00000061718znf704	ENSDARG00000061718 - znf704
dbn1	6.36989749288729e-11	-0.817115550274098	0.071	0.409	1.33156337191316e-06	Control3	dbn1	dbn1
runx1	6.41484239832468e-11	0.693596333510844	0.161	0.034	1.34095865494579e-06	Control3	runx1	runx1
ENSDARG00000022045map1ab	6.56242204411938e-11	-1.24434687221378	0.027	0.334	1.37180870410272e-06	Control3	ENSDARG00000022045map1ab	ENSDARG00000022045 - map1ab
sox9a	6.63897976865042e-11	-1.30261809054576	0.045	0.352	1.38781233083868e-06	Control3	sox9a	sox9a
ltbp1	6.8362765260125e-11	1.33650843943716	0.366	0.166	1.42905524499765e-06	Control3	ltbp1	ltbp1
ENSDARG00000109678dap1b	7.61279894021136e-11	-0.864132896013262	0.545	0.858	1.59137949046178e-06	Control3	ENSDARG00000109678dap1b	ENSDARG00000109678 - dap1b
ENSDARG00000036375cyfip2	7.87559435942456e-11	-0.847043893953654	0.027	0.335	1.64631424489411e-06	Control3	ENSDARG00000036375cyfip2	ENSDARG00000036375 - cyfip2
aldob	7.93231385743874e-11	-1.01041487603081	0.027	0.33	1.658170888759e-06	Control3	aldob	aldob
cspg5a	8.45510547855783e-11	-1.04945819678485	0.027	0.33	1.76745524923773e-06	Control3	cspg5a	cspg5a
ENSDARG00000101471fgd4a	8.51051002137552e-11	0.964488488457955	0.402	0.19	1.77903701486834e-06	Control3	ENSDARG00000101471fgd4a	ENSDARG00000101471 - fgd4a
nocta	8.80453367351382e-11	0.831822527870735	0.179	0.042	1.84049971911133e-06	Control3	nocta	nocta
cspg5b	9.93835826360597e-11	-1.42940563796272	0	0.284	2.07751441142419e-06	Control3	cspg5b	cspg5b
pou3f2a	1.03714428692762e-10	-1.06971778509267	0.009	0.299	2.1680464173935e-06	Control3	pou3f2a	pou3f2a
eif4ebp3	1.07384914278594e-10	-0.790975779715704	0.045	0.359	2.24477424807974e-06	Control3	eif4ebp3	eif4ebp3
bace1	1.10153144082021e-10	0.598908951289057	0.134	0.024	2.30264132389057e-06	Control3	bace1	bace1
ENSDARG00000060796slc20a2	1.31116980191324e-10	-1.20240482654754	0.232	0.584	2.74086935391943e-06	Control3	ENSDARG00000060796slc20a2	ENSDARG00000060796 - slc20a2
dlc1	1.33279790448577e-10	1.22550836085202	0.375	0.172	2.78608073953704e-06	Control3	dlc1	dlc1
usp43b	1.37654386869234e-10	-0.930498419419694	0.018	0.305	2.87752730311446e-06	Control3	usp43b	usp43b
gna12a	1.4403293565613e-10	1.01795520033857	0.473	0.271	3.01086448695573e-06	Control3	gna12a	gna12a
arrdc2	1.48438351136255e-10	-0.800396107931616	0	0.28	3.10295529215227e-06	Control3	arrdc2	arrdc2
ank2b	1.4885061144492e-10	-1.0644743319387	0.009	0.296	3.1115731816446e-06	Control3	ank2b	ank2b
pdcd4a	1.54194789774815e-10	-0.751385252188081	0.054	0.373	3.22328788545273e-06	Control3	pdcd4a	pdcd4a
gapdhs	1.61632287088054e-10	0.634678149229102	0.92	0.828	3.37876132928868e-06	Control3	gapdhs	gapdhs
gramd4b	1.89572513853804e-10	1.04292727832857	0.357	0.158	3.96282382959991e-06	Control3	gramd4b	gramd4b
ENSDARG00000026582iscub	2.03461708899755e-10	1.05490296615658	0.5	0.305	4.25316356284047e-06	Control3	ENSDARG00000026582iscub	ENSDARG00000026582 - iscub
adamtsl3	2.36169432417908e-10	-1.01941734170272	0	0.275	4.93688581526394e-06	Control3	adamtsl3	adamtsl3
ENSDARG00000041623mt2	2.3644023509418e-10	-2.92195455435289	0.188	0.496	4.94254667440873e-06	Control3	ENSDARG00000041623mt2	ENSDARG00000041623 - mt2
mmp15b	2.45492105918152e-10	1.11270652762166	0.482	0.282	5.13176698211305e-06	Control3	mmp15b	mmp15b
fntb	2.56303631220146e-10	-0.624772256504874	0.062	0.384	5.35777110702594e-06	Control3	fntb	fntb
pacsin1a	2.58992901872663e-10	-1.17329575225187	0.009	0.288	5.41398762074614e-06	Control3	pacsin1a	pacsin1a
si:dkey-35m8.1	2.70189284297264e-10	0.679129712440083	0.179	0.043	5.64803679895002e-06	Control3	si:dkey-35m8.1	si:dkey-35m8.1
CABZ01080702.1	2.80210409964636e-10	0.755920505154282	0.795	0.74	5.85751840990075e-06	Control3	CABZ01080702.1	CABZ01080702.1
ENSDARG00000056206camk2g2	2.85431574952327e-10	-0.767278680231078	0.062	0.375	5.96666164280344e-06	Control3	ENSDARG00000056206camk2g2	ENSDARG00000056206 - camk2g2
map2k1	3.46142665345878e-10	0.952909885137327	0.286	0.104	7.23576627639023e-06	Control3	map2k1	map2k1
nrbp2a	3.62143389165483e-10	1.10037182329018	0.339	0.148	7.57024540711525e-06	Control3	nrbp2a	nrbp2a
zgc:77375	3.75968393978806e-10	0.774447352493908	0.188	0.049	7.85924330773296e-06	Control3	zgc:77375	zgc:77375
kirrel3l	4.09927943085608e-10	-1.40523240292766	0.009	0.285	8.56913372226156e-06	Control3	kirrel3l	kirrel3l
ENSDARG00000003754tspan2a	4.13547883220218e-10	-0.757460448947014	0.054	0.366	8.64480495083543e-06	Control3	ENSDARG00000003754tspan2a	ENSDARG00000003754 - tspan2a
cadm4	4.31379748921336e-10	-1.18550264898675	0.018	0.296	9.01756227145162e-06	Control3	cadm4	cadm4
ENSDARG00000034753tspan3a	4.52186879873671e-10	1.06025014460653	0.688	0.612	9.45251453687921e-06	Control3	ENSDARG00000034753tspan3a	ENSDARG00000034753 - tspan3a
actn1	4.55462008180172e-10	1.05217287682657	0.304	0.117	9.52097781899831e-06	Control3	actn1	actn1
dars1	4.77630789220115e-10	-0.682764139255719	0.196	0.573	9.98439401785728e-06	Control3	dars1	dars1
rassf7a	4.86094169557918e-10	-0.836710648422866	0	0.267	1.01613125204387e-05	Control3	rassf7a	rassf7a
clic4	4.92480336751769e-10	1.15973346479201	0.509	0.339	1.0294808959459e-05	Control3	clic4	clic4
irf2bpl	5.18537998976686e-10	1.17483286517057	0.598	0.443	1.08395183306087e-05	Control3	irf2bpl	irf2bpl
ENSDARG00000031712grm3	5.18817492856351e-10	-1.09641404792072	0	0.267	1.08453608706692e-05	Control3	ENSDARG00000031712grm3	ENSDARG00000031712 - grm3
ENSDARG00000020504h3f3b.1	5.2170663211802e-10	1.18710512301246	0.634	0.522	1.09057554377951e-05	Control3	ENSDARG00000020504h3f3b.1	ENSDARG00000020504 - h3f3b.1
arap3	5.26906029514839e-10	0.927345491414468	0.438	0.224	1.10144436409782e-05	Control3	arap3	arap3
eif3s6ip	5.41488280764752e-10	-0.792049853551507	0.241	0.589	1.13192710211064e-05	Control3	eif3s6ip	eif3s6ip
ENSDARG00000104118antxr2a	5.48903820616943e-10	0.932601394929034	0.384	0.182	1.14742854661766e-05	Control3	ENSDARG00000104118antxr2a	ENSDARG00000104118 - antxr2a
her15.1	5.53758989020166e-10	1.27072965094421	0.312	0.124	1.15757779064776e-05	Control3	her15.1	her15.1
eif2s3	5.57044337525236e-10	-0.683662389368406	0.33	0.685	1.16444548316275e-05	Control3	eif2s3	eif2s3
ENSDARG00000053542kctd12.2	5.65605635000435e-10	-2.07800072164543	0.08	0.372	1.18234201940491e-05	Control3	ENSDARG00000053542kctd12.2	ENSDARG00000053542 - kctd12.2
ramp2	6.32129123797119e-10	1.00847660741587	0.42	0.21	1.3214027203855e-05	Control3	ramp2	ramp2
mical2b	6.94554051748174e-10	0.726163960254791	0.205	0.059	1.45189578977438e-05	Control3	mical2b	mical2b
fads2	7.17753041959596e-10	-0.835078789471684	0	0.263	1.50039095891234e-05	Control3	fads2	fads2
kif26aa	7.97433004249661e-10	0.541341307039878	0.116	0.02	1.66695395208349e-05	Control3	kif26aa	kif26aa
CRACD	8.47573495806686e-10	0.971117350682253	0.286	0.107	1.7717676356343e-05	Control3	CRACD	CRACD
creg1	8.69155713316939e-10	-1.18032945116539	0.062	0.365	1.81688310311773e-05	Control3	creg1	creg1
mycn	8.71565893714044e-10	-1.47073235095406	0.125	0.423	1.82192134421984e-05	Control3	mycn	mycn
plk2a	8.85327296117898e-10	-0.926796193018377	0.071	0.373	1.85068817980485e-05	Control3	plk2a	plk2a
zgc:153867	8.85756655035841e-10	0.766834662338802	0.759	0.636	1.85158571168692e-05	Control3	zgc:153867	zgc:153867
rhoq	8.98847146268101e-10	0.739894665813715	0.214	0.064	1.87895007455884e-05	Control3	rhoq	rhoq
serpinh1a	9.43226836910117e-10	0.879244754707167	0.321	0.134	1.97172137987691e-05	Control3	serpinh1a	serpinh1a
RAPH1	9.53986624478742e-10	0.960017975767888	0.366	0.17	1.99421363981036e-05	Control3	RAPH1	RAPH1
pdk2a	9.58954656576977e-10	-1.00948705872904	0.098	0.406	2.00459881410851e-05	Control3	pdk2a	pdk2a
ENSDARG00000053708ghrhrb	1.00860587490009e-09	0.607058028735653	0.107	0.017	2.10838972089115e-05	Control3	ENSDARG00000053708ghrhrb	ENSDARG00000053708 - ghrhrb
pacc1	1.02448098758261e-09	0.543363835794308	0.125	0.024	2.14157505644268e-05	Control3	pacc1	pacc1
foxp4	1.0336257178881e-09	-0.798115021067011	0.027	0.308	2.16069120067329e-05	Control3	foxp4	foxp4
CABZ01088025.1	1.03387300601437e-09	0.509778997788939	0.125	0.024	2.16120813177245e-05	Control3	CABZ01088025.1	CABZ01088025.1
pald1b	1.05684791370299e-09	-1.09349981660151	0	0.259	2.20923487880473e-05	Control3	pald1b	pald1b
angpt4	1.09297512392343e-09	0.648899542365837	0.196	0.055	2.28475519904954e-05	Control3	angpt4	angpt4
arl4aa	1.12694111059606e-09	-0.7468110919029	0	0.258	2.35575769759e-05	Control3	arl4aa	arl4aa
sox6	1.17530231190106e-09	-1.03079902361947	0.009	0.272	2.45685195279797e-05	Control3	sox6	sox6
ldhba	1.18624333932644e-09	-0.686424221708333	0.241	0.603	2.47972307652799e-05	Control3	ldhba	ldhba
cd99	1.25418392177249e-09	1.18170579206244	0.286	0.11	2.62174607007321e-05	Control3	cd99	cd99
fjx1	1.28108612826029e-09	-1.06244813989168	0	0.257	2.67798244251531e-05	Control3	fjx1	fjx1
ndnf	1.38151819465531e-09	-0.897707078824401	0.009	0.271	2.88792563410746e-05	Control3	ndnf	ndnf
crfb4	1.53437555684371e-09	0.872318904515652	0.312	0.131	3.20745866402609e-05	Control3	crfb4	crfb4
ENSDARG00000036102ctdsp2	1.57662627224469e-09	-0.675104533121124	0.295	0.682	3.2957795595003e-05	Control3	ENSDARG00000036102ctdsp2	ENSDARG00000036102 - ctdsp2
lpar1	1.62214683599984e-09	1.10837315926023	0.295	0.119	3.39093574597407e-05	Control3	lpar1	lpar1
qkia	1.63487817197708e-09	-0.829796184716465	0.205	0.569	3.41754933070088e-05	Control3	qkia	qkia
ano5a	1.72476084721011e-09	0.663901573108409	0.188	0.052	3.605440075008e-05	Control3	ano5a	ano5a
rgs12b	1.93893636003038e-09	1.23848191381738	0.402	0.215	4.0531525670075e-05	Control3	rgs12b	rgs12b
ENSDARG00000057286swap70b	1.97700053293302e-09	-0.746255583092305	0.027	0.296	4.13272191404317e-05	Control3	ENSDARG00000057286swap70b	ENSDARG00000057286 - swap70b
usp54b	2.00170601075984e-09	-0.960628542244746	0	0.252	4.18436624489236e-05	Control3	usp54b	usp54b
arrdc3b	2.00691035445154e-09	-0.90637620239252	0.036	0.314	4.19524540494551e-05	Control3	arrdc3b	arrdc3b
map4l	2.08399152955571e-09	-1.01102919125731	0.027	0.296	4.35637589338326e-05	Control3	map4l	map4l
ENSDARG00000058256draxin	2.13283280109701e-09	-1.01166958419526	0	0.251	4.4584736874132e-05	Control3	ENSDARG00000058256draxin	ENSDARG00000058256 - draxin
agmo	2.14654312637778e-09	-0.756391426701902	0.018	0.283	4.48713375138012e-05	Control3	agmo	agmo
apc2	2.15770949149426e-09	-0.812385414241849	0.018	0.283	4.51047592101961e-05	Control3	apc2	apc2
tbx15	2.23451442033733e-09	0.584353935344113	0.143	0.031	4.67102894427316e-05	Control3	tbx15	tbx15
ENSDARG00000014259eya1	2.29219033178037e-09	0.639929433718951	0.125	0.024	4.79159466955368e-05	Control3	ENSDARG00000014259eya1	ENSDARG00000014259 - eya1
arhgap29b	2.3284352870341e-09	0.953677456404981	0.321	0.141	4.86736112401609e-05	Control3	arhgap29b	arhgap29b
ENSDARG00000004141zgc:92630	2.46901323658183e-09	-1.34915074289966	0.009	0.263	5.16122526975066e-05	Control3	ENSDARG00000004141zgc:92630	ENSDARG00000004141 - zgc:92630
cacna1c	2.51904929903452e-09	0.484668062354402	0.152	0.035	5.26582065470175e-05	Control3	cacna1c	cacna1c
gpc5c	2.71358209179158e-09	0.714752074172803	0.152	0.035	5.67247200468112e-05	Control3	gpc5c	gpc5c
cct6a	2.74886102405083e-09	-0.577327041773245	0.241	0.629	5.74621908467586e-05	Control3	cct6a	cct6a
nrip1a	2.78397251759696e-09	0.939724193428524	0.277	0.106	5.81961615078468e-05	Control3	nrip1a	nrip1a
mlc1	2.78945673976074e-09	-1.09888435792913	0.009	0.263	5.83108036879586e-05	Control3	mlc1	mlc1
ptgdsb.1	2.91613766143952e-09	-3.43542006153441	0.223	0.483	6.09589416747318e-05	Control3	ptgdsb.1	ptgdsb.1
zgc:195173	3.06242802112185e-09	-0.869555609671412	0.045	0.319	6.40169953535311e-05	Control3	zgc:195173	zgc:195173
ENSDARG00000004782fgfr3	3.06275510771799e-09	-0.884728691421496	0.009	0.263	6.40238327717369e-05	Control3	ENSDARG00000004782fgfr3	ENSDARG00000004782 - fgfr3
hbp1	3.31831749547594e-09	-0.613046379088656	0.161	0.508	6.9366108925429e-05	Control3	hbp1	hbp1
gpr37l1a	3.31842887796646e-09	-1.60851103491543	0	0.247	6.93684372650109e-05	Control3	gpr37l1a	gpr37l1a
ENSDARG00000070074lrp8	3.43182873040757e-09	-0.920269330588508	0.009	0.26	7.17389477804399e-05	Control3	ENSDARG00000070074lrp8	ENSDARG00000070074 - lrp8
ppp2r3b	3.44384585268508e-09	0.513272306809369	0.125	0.025	7.19901537045289e-05	Control3	ppp2r3b	ppp2r3b
slit2	3.53367733577492e-09	-1.36121989761674	0	0.246	7.38679910270389e-05	Control3	slit2	slit2
foxl2b	3.67277522041971e-09	0.950735571342425	0.268	0.105	7.67756932076537e-05	Control3	foxl2b	foxl2b
aldh6a1	3.69221256617787e-09	-0.520113663632313	0.116	0.445	7.71820114833821e-05	Control3	aldh6a1	aldh6a1
eif3ha	3.82886667422392e-09	-0.564944229968286	0.205	0.549	8.00386289579769e-05	Control3	eif3ha	eif3ha
luzp2	4.05745873731563e-09	-1.2888853535997	0.018	0.274	8.48171174448459e-05	Control3	luzp2	luzp2
apc	4.05769326592474e-09	-0.791074559090492	0.152	0.472	8.48220200308908e-05	Control3	apc	apc
ENSDARG00000080010adh5	4.06147005364391e-09	-0.697091388569076	0.259	0.606	8.49009700013723e-05	Control3	ENSDARG00000080010adh5	ENSDARG00000080010 - adh5
ENSDARG00000036252rras2	4.14719853302915e-09	1.10303286168081	0.33	0.156	8.66930381344413e-05	Control3	ENSDARG00000036252rras2	ENSDARG00000036252 - rras2
tcea3	4.26495846292476e-09	-0.687167960835959	0	0.244	8.91546917089792e-05	Control3	tcea3	tcea3
CU927890.1	4.55970698554785e-09	0.384626437944608	0.679	0.334	9.53161148258922e-05	Control3	CU927890.1	CU927890.1
si:dkey-7j14.6	4.75110978756521e-09	0.655412225808309	0.804	0.688	9.93171989992631e-05	Control3	si:dkey-7j14.6	si:dkey-7j14.6
ston2	4.83293950326233e-09	-0.796692239448277	0	0.242	0.000101027767376196	Control3	ston2	ston2
dock3	4.83293975679424e-09	-0.887846741950307	0	0.242	0.000101027772676027	Control3	dock3	dock3
negr1	5.14412148430772e-09	-0.854321509332509	0	0.242	0.000107532715507969	Control3	negr1	negr1
fbp1a	5.34379999044798e-09	-0.570710494602732	0.018	0.276	0.000111706795000325	Control3	fbp1a	fbp1a
pax6a	5.47493482077295e-09	-0.833059555811236	0	0.241	0.000114448037493438	Control3	pax6a	pax6a
akr1b1.2	5.55004324326038e-09	-0.497155040259897	0.098	0.413	0.000116018103957115	Control3	akr1b1.2	akr1b1.2
tmem204	5.58479470426268e-09	0.964788341876397	0.473	0.26	0.000116744548497907	Control3	tmem204	tmem204
dnajb2	5.61134476684086e-09	0.876426374629378	0.223	0.074	0.000117299551006041	Control3	dnajb2	dnajb2
dse	5.6305652560294e-09	0.804664625679602	0.259	0.098	0.000117701336112039	Control3	dse	dse
xbp1	5.72950898611252e-09	0.954506355577273	0.58	0.42	0.000119769655845696	Control3	xbp1	xbp1
ENSDARG00000044615zak	6.04496809522554e-09	0.950941747903581	0.241	0.088	0.000126364013062595	Control3	ENSDARG00000044615zak	ENSDARG00000044615 - zak
si:dkey-32n7.4	6.56718090504382e-09	0.512346751981564	0.125	0.026	0.000137280349639036	Control3	si:dkey-32n7.4	si:dkey-32n7.4
fzd10	6.77643354905498e-09	0.913100308904087	0.518	0.324	0.000141654566909445	Control3	fzd10	fzd10
susd6	6.79860135733929e-09	1.00386400458536	0.616	0.482	0.000142117962773821	Control3	susd6	susd6
ace	7.01985393778955e-09	-1.09910455846455	0	0.238	0.000146743026715553	Control3	ace	ace
eef1db	7.1794983848404e-09	-0.66733117915819	0.357	0.69	0.000150080234236704	Control3	eef1db	eef1db
ENSDARG00000069940ppap2d	7.48896739910453e-09	-1.2901925237122	0.071	0.339	0.000156549374510881	Control3	ENSDARG00000069940ppap2d	ENSDARG00000069940 - ppap2d
nhsl1a	7.50159045837807e-09	0.785976964660671	0.259	0.096	0.000156813246941935	Control3	nhsl1a	nhsl1a
si:dkey-112m2.1	7.67146110648297e-09	0.391237369463358	0.116	0.022	0.00016036422296992	Control3	si:dkey-112m2.1	si:dkey-112m2.1
ENSDARG00000057671epas1b	7.93611602975267e-09	0.420083667767209	0.741	0.388	0.00016589656948595	Control3	ENSDARG00000057671epas1b	ENSDARG00000057671 - epas1b
dchs1a	7.94530468713377e-09	-0.770095987165842	0	0.237	0.000166088649179844	Control3	dchs1a	dchs1a
pkig	8.73710572413116e-09	1.01176613510556	0.312	0.144	0.000182640458057238	Control3	pkig	pkig
CABZ01061591.1	8.91073178068957e-09	0.94965508202535	0.304	0.133	0.000186269937143535	Control3	CABZ01061591.1	CABZ01061591.1
esama	9.23628008197738e-09	0.881080779734311	0.375	0.189	0.000193075198833655	Control3	esama	esama
pld1a	9.41752633748197e-09	0.969604290034704	0.304	0.13	0.000196863970558723	Control3	pld1a	pld1a
rps27l	9.52177571968195e-09	-0.593340542482336	0.116	0.432	0.000199043199644231	Control3	rps27l	rps27l
sez6l	9.56192455608797e-09	-1.15961454333489	0	0.235	0.000199882470920463	Control3	sez6l	sez6l
mark3b	9.84078911447048e-09	0.991045595016568	0.402	0.224	0.000205711855648891	Control3	mark3b	mark3b
bcan	9.92091920494011e-09	-2.01444372103498	0.027	0.27	0.000207386895060068	Control3	bcan	bcan
plscr3b	1.00069754748223e-08	1.18876000147638	0.411	0.235	0.000209185815325685	Control3	plscr3b	plscr3b
prss23	1.03478891724934e-08	-0.845537920521572	0.027	0.276	0.000216312275261802	Control3	prss23	prss23
tmem86a	1.07057952928585e-08	-0.591410753010156	0.054	0.333	0.000223793944801914	Control3	tmem86a	tmem86a
si:ch211-66e2.5	1.14999171029304e-08	-1.56842625042988	0	0.233	0.000240394267119656	Control3	si:ch211-66e2.5	si:ch211-66e2.5
selenom	1.15534975881413e-08	0.679906528992416	0.188	0.055	0.000241514313582506	Control3	selenom	selenom
gpd1b	1.18727974336394e-08	-1.21422429648698	0.143	0.417	0.000248188957552799	Control3	gpd1b	gpd1b
tcf12	1.24906915198277e-08	0.870303654186307	0.625	0.472	0.000261105415530478	Control3	tcf12	tcf12
brdt	1.2602428207658e-08	-0.534053990770717	0.179	0.517	0.000263441159252882	Control3	brdt	brdt
acbd7	1.298439917849e-08	-1.33351223677081	0.027	0.273	0.000271425880427155	Control3	acbd7	acbd7
ENSDARG00000027423igf1ra	1.30797236729426e-08	-0.580371979721538	0.045	0.31	0.000273418543659192	Control3	ENSDARG00000027423igf1ra	ENSDARG00000027423 - igf1ra
mt-nd5	1.3969633158431e-08	0.683984210117654	0.768	0.697	0.000292021211543842	Control3	mt-nd5	mt-nd5
strbp	1.41654038377372e-08	-0.917719737225312	0.018	0.259	0.000296113601824058	Control3	strbp	strbp
tenm3	1.46932750784854e-08	-0.86650296765184	0	0.23	0.00030714822224066	Control3	tenm3	tenm3
pou3f3b	1.55966836119057e-08	-0.708089640922316	0.009	0.245	0.000326033074223276	Control3	pou3f3b	pou3f3b
znf219	1.63340812368228e-08	-0.626504264002043	0.098	0.399	0.000341447634174543	Control3	znf219	znf219
ENSDARG00000035868spire1a	1.72527362911596e-08	-0.778676372055871	0.018	0.259	0.000360651199430401	Control3	ENSDARG00000035868spire1a	ENSDARG00000035868 - spire1a
rplp2	1.7874757926174e-08	-0.495962969695486	0.911	0.936	0.000373653939688741	Control3	rplp2	rplp2
plpp3	1.83524111870738e-08	-1.19012858517114	0.027	0.272	0.00038363880345459	Control3	plpp3	plpp3
boc	1.83931735962131e-08	-0.956650011156595	0.116	0.393	0.000384490900855239	Control3	boc	boc
ENSDARG00000079388agrn	1.86014718925096e-08	0.96733713919865	0.5	0.321	0.00038884516844102	Control3	ENSDARG00000079388agrn	ENSDARG00000079388 - agrn
srsf11	1.9035093370442e-08	-0.632685732846892	0.188	0.512	0.000397909591815719	Control3	srsf11	srsf11
lrp2a	1.99270615069845e-08	-0.817238495358285	0	0.226	0.000416555293742004	Control3	lrp2a	lrp2a
ENSDARG00000043608eif4ebp1	2.02697591882366e-08	-0.548525025369035	0.098	0.394	0.000423719046070897	Control3	ENSDARG00000043608eif4ebp1	ENSDARG00000043608 - eif4ebp1
si:ch211-246i5.5	2.13294833741601e-08	0.548528413688652	0.152	0.039	0.000445871520453443	Control3	si:ch211-246i5.5	si:ch211-246i5.5
nck1a	2.19984575492548e-08	-0.724830989110897	0.018	0.257	0.000459855756609623	Control3	nck1a	nck1a
her4.4	2.24627616184277e-08	0.69466865304865	0.143	0.035	0.000469561568871613	Control3	her4.4	her4.4
itm2ba	2.26686891396524e-08	0.47882240850496	0.955	0.923	0.000473866277775294	Control3	itm2ba	itm2ba
si:dkey-276j7.1	2.26742662274372e-08	-0.648975916964331	0.089	0.38	0.000473982861218348	Control3	si:dkey-276j7.1	si:dkey-276j7.1
cyp2ad3	2.28055370467655e-08	0.723559017591426	0.571	0.377	0.000476726946425585	Control3	cyp2ad3	cyp2ad3
ENSDARG00000001829zgc:112982	2.3422965202136e-08	-0.545735578878833	0.062	0.338	0.000489633664585451	Control3	ENSDARG00000001829zgc:112982	ENSDARG00000001829 - zgc:112982
tox	2.39036526611182e-08	-0.843328944801622	0	0.224	0.000499681955228016	Control3	tox	tox
cldn5a	2.44918859922124e-08	-1.27083483354995	0.232	0.515	0.000511978384781208	Control3	cldn5a	cldn5a
gnao1a	2.49527931071385e-08	-0.815211830601886	0.036	0.286	0.000521613187111623	Control3	gnao1a	gnao1a
eif2s1b	2.49787476528348e-08	-0.629979029437841	0.143	0.445	0.000522155740934859	Control3	eif2s1b	eif2s1b
mtmr1a	2.55238935111847e-08	0.79421468917474	0.232	0.084	0.000533551469957804	Control3	mtmr1a	mtmr1a
si:ch211-218g4.2	2.6202592705695e-08	0.875097142744412	0.259	0.104	0.000547738997919847	Control3	si:ch211-218g4.2	si:ch211-218g4.2
fscn1a	2.71721095093597e-08	-0.87471761976148	0.027	0.269	0.000568005777183654	Control3	fscn1a	fscn1a
smad9	2.7764573976762e-08	-0.655752436590215	0.045	0.298	0.000580390654410232	Control3	smad9	smad9
cadm1a	2.78613381935531e-08	0.780307745334228	0.268	0.107	0.000582413413598035	Control3	cadm1a	cadm1a
eef1da	2.85453513644454e-08	-0.680507563378193	0.518	0.774	0.000596712024922367	Control3	eef1da	eef1da
psd3l	2.85852209191732e-08	0.890045379106928	0.33	0.154	0.000597545458094397	Control3	psd3l	psd3l
sh3gl3b	3.1663093722477e-08	-0.665478167148056	0.036	0.278	0.00066188531117466	Control3	sh3gl3b	sh3gl3b
podxl	3.24019330949775e-08	-1.06427471062131	0.277	0.557	0.000677330009417409	Control3	podxl	podxl
sh3bp5a	3.36983534881054e-08	0.561917367111491	0.152	0.04	0.000704430381315356	Control3	sh3bp5a	sh3bp5a
klf15	3.66565158700883e-08	-0.54492305190513	0.027	0.271	0.000766267807748325	Control3	klf15	klf15
carhsp1	3.67271466012165e-08	-0.468960234714332	0.054	0.316	0.000767744272551829	Control3	carhsp1	carhsp1
loxl2b	3.70051938027262e-08	0.578704266480625	0.152	0.04	0.000773556571252188	Control3	loxl2b	loxl2b
tuba8l3	3.79817468638169e-08	1.00691681380787	0.411	0.222	0.000793970436441229	Control3	tuba8l3	tuba8l3
capn2a	3.85804841004398e-08	0.551054710854909	0.17	0.048	0.000806486439635593	Control3	capn2a	capn2a
zbtb16a	3.95159091285346e-08	0.970095463293401	0.464	0.285	0.000826040564422888	Control3	zbtb16a	zbtb16a
ptpn9a	4.14413203750721e-08	0.895658932788203	0.232	0.088	0.000866289361120508	Control3	ptpn9a	ptpn9a
epha4b	4.19209596589572e-08	-0.680652889118906	0.018	0.251	0.000876315740710842	Control3	epha4b	epha4b
ivns1abpa	4.23763338636198e-08	-0.819091930865782	0.027	0.262	0.000885834883085108	Control3	ivns1abpa	ivns1abpa
pkd2	4.29489613038967e-08	0.973858207657348	0.402	0.238	0.000897805087096657	Control3	pkd2	pkd2
hif1al	4.32733777099054e-08	0.957848373440821	0.643	0.504	0.000904586687647862	Control3	hif1al	hif1al
elmo1	4.43024299478322e-08	-0.638973985353137	0.125	0.418	0.000926097995629485	Control3	elmo1	elmo1
ENSDARG00000069074cry3a	4.51120790398617e-08	-0.611184264929199	0.205	0.53	0.000943022900249268	Control3	ENSDARG00000069074cry3a	ENSDARG00000069074 - cry3a
gprc5ba	4.63271469561497e-08	-0.786711095103544	0	0.217	0.000968422679971354	Control3	gprc5ba	gprc5ba
chl1b	4.66715729164676e-08	-1.06495089462005	0.009	0.233	0.000975622560245838	Control3	chl1b	chl1b
BX548011.2	4.76626676694751e-08	0.7402181569544	0.902	0.866	0.000996340404962706	Control3	BX548011.2	BX548011.2
tmem145	4.91786797760665e-08	-0.797112081271671	0	0.216	0.00102803112203889	Control3	tmem145	tmem145
foxp2	4.95416565772539e-08	-0.733985553136796	0.009	0.233	0.00103561878909092	Control3	foxp2	foxp2
ENSDARG00000030472slc16a5a	5.06036996155096e-08	0.575965511169361	0.134	0.033	0.00105781973676261	Control3	ENSDARG00000030472slc16a5a	ENSDARG00000030472 - slc16a5a
ENSDARG00000031095veph1	5.17414149153071e-08	-0.648839088884363	0.009	0.232	0.00108160253738958	Control3	ENSDARG00000031095veph1	ENSDARG00000031095 - veph1
cebpb	5.18842495659023e-08	0.606144470570479	0.196	0.064	0.00108458835292562	Control3	cebpb	cebpb
ccnd1	5.46493834827169e-08	-0.592159749678327	0.018	0.248	0.00114239071232271	Control3	ccnd1	ccnd1
ENSDARG00000005350dip2ba	5.50378192526437e-08	-0.560639425535484	0.018	0.249	0.00115051057365726	Control3	ENSDARG00000005350dip2ba	ENSDARG00000005350 - dip2ba
osbpl3b	5.71136414411098e-08	0.900809560022845	0.223	0.083	0.00119390356068496	Control3	osbpl3b	osbpl3b
ENSDARG00000021948tnc	5.88056624662153e-08	-1.09881446026802	0	0.214	0.00122927356819376	Control3	ENSDARG00000021948tnc	ENSDARG00000021948 - tnc
gpsm1a	5.89564306584326e-08	-0.778950324089298	0.009	0.228	0.00123242522648388	Control3	gpsm1a	gpsm1a
pabpc1a	6.00023879779705e-08	-0.632670122964742	0.723	0.85	0.0012542899182915	Control3	pabpc1a	pabpc1a
gstz1	6.08318333270636e-08	-0.648533450929365	0.036	0.277	0.00127162864386894	Control3	gstz1	gstz1
ENSDARG00000086842dap1b	6.45771216069659e-08	-0.515169874800596	0.107	0.399	0.00134992015007202	Control3	ENSDARG00000086842dap1b	ENSDARG00000086842 - dap1b
itprid2	6.460554158604e-08	1.07684084490474	0.42	0.255	0.00135051424131458	Control3	itprid2	itprid2
prex1	6.61315105591591e-08	-0.751264496743909	0.009	0.229	0.00138241309672866	Control3	prex1	prex1
atoh1c	6.62261788175347e-08	-1.26342161919829	0	0.213	0.00138439204200174	Control3	atoh1c	atoh1c
ENSDARG00000094973wnt16	6.64339998464648e-08	-0.782922990349252	0.009	0.228	0.0013887363327905	Control3	ENSDARG00000094973wnt16	ENSDARG00000094973 - wnt16
ENSDARG00000103316si:ch211-212k18.5	6.66139988822252e-08	-0.774529715164564	0.027	0.259	0.00139249903263404	Control3	ENSDARG00000103316si:ch211-212k18.5	ENSDARG00000103316 - si:ch211-212k18.5
zic1	6.84864706132443e-08	-1.23572296193917	0.473	0.636	0.00143164118169926	Control3	zic1	zic1
gadd45bb	7.06995075746758e-08	0.887230081053924	0.205	0.071	0.00147790250634102	Control3	gadd45bb	gadd45bb
anxa13	7.17537662285634e-08	0.755148464945024	0.679	0.549	0.00149994072924189	Control3	anxa13	anxa13
maptb	7.21102615694366e-08	-0.792574915291714	0.036	0.273	0.0015073929078475	Control3	maptb	maptb
fzd3a	7.21419579351352e-08	-0.562051836287959	0.036	0.277	0.00150805548867607	Control3	fzd3a	fzd3a
si:dkey-85k7.7	7.80123151212622e-08	-0.946115909856622	0.036	0.269	0.00163076943529486	Control3	si:dkey-85k7.7	si:dkey-85k7.7
dennd2da	7.89250404854729e-08	0.852330443675103	0.33	0.163	0.00164984904630832	Control3	dennd2da	dennd2da
slc38a4	8.38707273340917e-08	1.19510857319642	0.286	0.132	0.00175323368419185	Control3	slc38a4	slc38a4
prkar1aa	8.51136873643396e-08	0.911878619014232	0.473	0.315	0.00177921652066416	Control3	prkar1aa	prkar1aa
gas2l3	8.5913328639174e-08	1.06790599188429	0.268	0.115	0.00179593222187329	Control3	gas2l3	gas2l3
eno1b	8.59752564356023e-08	-1.22597797237833	0.018	0.24	0.00179722676052983	Control3	eno1b	eno1b
ENSDARG00000086300FAM107A	8.64203469739403e-08	-0.93419407034753	0.009	0.224	0.00180653093314325	Control3	ENSDARG00000086300FAM107A	ENSDARG00000086300 - FAM107A
plxnb1b	8.97342647112479e-08	-0.860906885767758	0.018	0.238	0.00187580506952393	Control3	plxnb1b	plxnb1b
nupr1a	9.20440131596265e-08	-0.605411370532255	0.241	0.57	0.00192408805108883	Control3	nupr1a	nupr1a
sept8b	9.5992794812737e-08	-1.34581775715405	0.018	0.237	0.00200663338276545	Control3	sept8b	sept8b
nop56	1.01363840460243e-07	-0.665996689727948	0.205	0.501	0.00211890972098091	Control3	nop56	nop56
capns1a	1.03402191242889e-07	0.789559241542119	0.482	0.322	0.00216151940574135	Control3	capns1a	capns1a
FAM124A	1.06600571025579e-07	0.460844395607337	0.107	0.022	0.00222837833671871	Control3	FAM124A	FAM124A
brinp2	1.07800035491992e-07	-0.930934477540353	0.027	0.255	0.0022534519419246	Control3	brinp2	brinp2
emp2	1.09798853082092e-07	0.844704379600903	0.357	0.187	0.00229523522482805	Control3	emp2	emp2
sorbs3	1.10244122417502e-07	0.779655270536951	0.205	0.072	0.00230454313501546	Control3	sorbs3	sorbs3
grhl1	1.18874903802544e-07	0.573453077232009	0.143	0.037	0.00248496098908837	Control3	grhl1	grhl1
efna2a	1.19477752301487e-07	-0.702944010876953	0	0.206	0.00249756293411029	Control3	efna2a	efna2a
nkain4	1.20756704355415e-07	-0.59122544062959	0.045	0.285	0.0025242981478456	Control3	nkain4	nkain4
napsa	1.22252525055017e-07	0.873999014748126	0.232	0.091	0.00255556678375007	Control3	napsa	napsa
nop10	1.24482723846111e-07	-0.542185079165409	0.054	0.301	0.00260218685927911	Control3	nop10	nop10
pnn	1.26092458253802e-07	-0.456897550717298	0.116	0.396	0.00263583674733748	Control3	pnn	pnn
gas1a	1.26702014221338e-07	-0.735993071277186	0.009	0.22	0.00264857890528284	Control3	gas1a	gas1a
cct7	1.28318124494501e-07	-0.47139093526196	0.205	0.511	0.00268236207443304	Control3	cct7	cct7
mtss1lb	1.2832508414234e-07	-0.514521346778468	0.027	0.253	0.00268250755891148	Control3	mtss1lb	mtss1lb
rgs3a	1.2852350196778e-07	-0.750262916486686	0.062	0.307	0.00268665528513447	Control3	rgs3a	rgs3a
dla	1.34332862879268e-07	-0.669509728047019	0	0.204	0.00280809416562823	Control3	dla	dla
ENSDARG00000037350rpl9	1.37294603381421e-07	-0.691826261306576	0.589	0.786	0.00287000638908522	Control3	ENSDARG00000037350rpl9	ENSDARG00000037350 - rpl9
lrp1aa	1.37383982250854e-07	0.653613862560417	0.589	0.378	0.00287187476497185	Control3	lrp1aa	lrp1aa
en2b	1.46554256707189e-07	-0.932998166388285	0.009	0.217	0.00306357018220707	Control3	en2b	en2b
chp1	1.47730296436319e-07	0.907897437443541	0.312	0.152	0.0030881541167048	Control3	chp1	chp1
btbd11a	1.49541428337295e-07	0.690013722311874	0.196	0.066	0.00312601401796281	Control3	btbd11a	btbd11a
pcxa	1.55790182928256e-07	-0.649630653470695	0.062	0.306	0.00325663798393227	Control3	pcxa	pcxa
kif1aa	1.56756756099287e-07	-0.979418159870885	0.009	0.219	0.0032768432294995	Control3	kif1aa	kif1aa
shmt2	1.60068088389843e-07	-0.472236632137235	0	0.202	0.00334606331970127	Control3	shmt2	shmt2
sorl1	1.60301441327329e-07	-0.625085408148367	0.018	0.233	0.00335094132950648	Control3	sorl1	sorl1
st13	1.62495401672036e-07	-0.488175515419184	0.125	0.409	0.00339680387655225	Control3	st13	st13
esyt1a	1.65549808463045e-07	0.760248277190796	0.223	0.086	0.00346065319611149	Control3	esyt1a	esyt1a
epb41a	1.6836079056001e-07	-0.617197450240106	0.027	0.249	0.00351941396586645	Control3	epb41a	epb41a
tgfb1a	1.74602678477156e-07	0.46186480107874	0.125	0.03	0.00364989439088646	Control3	tgfb1a	tgfb1a
mag	1.80396995546504e-07	-1.21347386106645	0.009	0.214	0.00377101879490411	Control3	mag	mag
sult1st7	1.81595011757018e-07	0.892840237929705	0.312	0.147	0.00379606212576869	Control3	sult1st7	sult1st7
ENSDARG00000058128msna	1.84179832745632e-07	0.785365504687103	0.643	0.477	0.00385009522371469	Control3	ENSDARG00000058128msna	ENSDARG00000058128 - msna
ntm	1.87916330184039e-07	-1.06264009055002	0.009	0.215	0.00392820296616715	Control3	ntm	ntm
si:dkey-242g16.2	1.90617935368896e-07	-0.735375991017032	0	0.2	0.0039846773209514	Control3	si:dkey-242g16.2	si:dkey-242g16.2
enc2	1.90617953885224e-07	-0.69929806614535	0	0.2	0.00398467770801673	Control3	enc2	enc2
phgdh	1.90617953885224e-07	-0.721440383624051	0	0.2	0.00398467770801673	Control3	phgdh	phgdh
gse1	1.92615705604569e-07	-0.652856555085987	0.08	0.334	0.00402643870995791	Control3	gse1	gse1
b2ml	1.96516995433955e-07	0.477782409858016	0.902	0.801	0.0041079912725514	Control3	b2ml	b2ml
cyp7b1	1.96860587292619e-07	-0.540009523611568	0.036	0.265	0.0041151737167649	Control3	cyp7b1	cyp7b1
cnn2	1.97476225789509e-07	1.05684295160146	0.438	0.283	0.00412804302390389	Control3	cnn2	cnn2
lpl	1.98323814530702e-07	-0.801399990619377	0.045	0.28	0.0041457610189498	Control3	lpl	lpl
ENSDARG00000101778ca5a	1.99663919986887e-07	-0.516546169586787	0.054	0.296	0.00417377458340588	Control3	ENSDARG00000101778ca5a	ENSDARG00000101778 - ca5a
si:dkey-178k16.1	2.00085841961896e-07	-0.859026388079014	0.018	0.229	0.00418259444037148	Control3	si:dkey-178k16.1	si:dkey-178k16.1
ephb3a	2.02018737423765e-07	-0.591657347485106	0	0.199	0.00422299968710638	Control3	ephb3a	ephb3a
si:ch211-239j9.1	2.0201880602238e-07	-0.530583382663709	0	0.199	0.00422300112109183	Control3	si:ch211-239j9.1	si:ch211-239j9.1
proca1	2.02018835421791e-07	-1.02985446752056	0	0.199	0.00422300173565712	Control3	proca1	proca1
smarce1	2.06454032598632e-07	-0.465735134484624	0.062	0.312	0.00431571509744181	Control3	smarce1	smarce1
sirt3	2.07081526883648e-07	-0.534456323345532	0.009	0.217	0.00432883223797578	Control3	sirt3	sirt3
epha4a	2.12095943003112e-07	-0.71099559962257	0.045	0.275	0.00443365359253706	Control3	epha4a	epha4a
atp1b3b	2.22624482630247e-07	-0.726758305879983	0.009	0.215	0.00465374218490268	Control3	atp1b3b	atp1b3b
si:ch211-117k10.3	2.23554818416777e-07	-0.460591930248272	0.062	0.314	0.00467318992418432	Control3	si:ch211-117k10.3	si:ch211-117k10.3
ENSDARG00000014793ehd1b	2.35162311695534e-07	0.879512365363907	0.259	0.114	0.00491583296368344	Control3	ENSDARG00000014793ehd1b	ENSDARG00000014793 - ehd1b
nog2	2.40381983571656e-07	-0.80917747457382	0	0.197	0.0050249449845819	Control3	nog2	nog2
ampd2b	2.42608056085387e-07	0.629651656240695	0.134	0.035	0.00507147880440894	Control3	ampd2b	ampd2b
plod1a	2.4396436547646e-07	1.02313442356329	0.277	0.128	0.00509983109591991	Control3	plod1a	plod1a
perp	2.62533451491821e-07	-0.962309821591996	0.339	0.598	0.00548799926998503	Control3	perp	perp
timp2b	2.62699940675411e-07	0.597478814381112	0.214	0.08	0.0054914795598788	Control3	timp2b	timp2b
fth1a	2.63729188620242e-07	-0.647448370708963	0.304	0.627	0.00551299495891754	Control3	fth1a	fth1a
sult1st1	2.65354668237139e-07	0.845591778226478	0.348	0.182	0.00554697398482916	Control3	sult1st1	sult1st1
ENSDARG00000033307igf2b	2.69834496510302e-07	-0.859480711681448	0	0.196	0.00564062031505135	Control3	ENSDARG00000033307igf2b	ENSDARG00000033307 - igf2b
chst7	2.72451656461518e-07	-1.13123379888395	0.027	0.238	0.00569532942667156	Control3	chst7	chst7
fez1	2.79592556373231e-07	-0.659086583172915	0.018	0.23	0.00584460279842602	Control3	fez1	fez1
frzb	2.98051139133585e-07	0.549076386106914	0.134	0.035	0.00623046101244845	Control3	frzb	frzb
pde3b	3.0208090531598e-07	1.01229759412863	0.402	0.246	0.00631469924472525	Control3	pde3b	pde3b
hlfa	3.04038608755945e-07	0.647057262159272	0.688	0.584	0.00635562307743428	Control3	hlfa	hlfa
chd4b	3.12376952641292e-07	-0.567227476848082	0.134	0.408	0.00652992781801356	Control3	chd4b	chd4b
ncl	3.13807421757877e-07	-0.579855983432338	0.473	0.765	0.00655983034442665	Control3	ncl	ncl
ENSDARG00000010052ndrg3b	3.18438136099835e-07	-0.678234533276228	0.036	0.259	0.00665663079703094	Control3	ENSDARG00000010052ndrg3b	ENSDARG00000010052 - ndrg3b
atp2a2b	3.27531246149907e-07	0.67103393628702	0.161	0.05	0.00684671316951766	Control3	atp2a2b	atp2a2b
sfxn5b	3.35851311606363e-07	-0.782179984076032	0.036	0.255	0.0070206358178194	Control3	sfxn5b	sfxn5b
mpc1	3.37458383182414e-07	-0.484429720710133	0.098	0.364	0.00705423004204517	Control3	mpc1	mpc1
zgc:113162	3.39737622784765e-07	-0.507385902321614	0	0.193	0.00710187526669274	Control3	zgc:113162	zgc:113162
ahi1	3.48273858756601e-07	-0.473313305211104	0.009	0.209	0.00728031674344798	Control3	ahi1	ahi1
ptprga	3.52554530804156e-07	-0.626512987334186	0.071	0.313	0.00736979991193009	Control3	ptprga	ptprga
rrp1	3.62804025989643e-07	-0.425908646585153	0.036	0.26	0.00758405535928749	Control3	rrp1	rrp1
zeb2b	3.66668464333706e-07	-0.883986434134636	0.009	0.208	0.0076648375784318	Control3	zeb2b	zeb2b
exosc1	3.71161115833102e-07	-0.392455431847303	0.089	0.351	0.00775875196537517	Control3	exosc1	exosc1
RALGDS	3.73853025454275e-07	-0.617526736408418	0.009	0.207	0.00781502364409616	Control3	RALGDS	RALGDS
mt-atp6	3.77160772126617e-07	0.428143227521328	0.884	0.856	0.0078841687805348	Control3	mt-atp6	mt-atp6
trabd2b	3.81061614513043e-07	-0.640596917202438	0	0.192	0.00796571198978064	Control3	trabd2b	trabd2b
homer3b	3.9301335103406e-07	-0.501273579053802	0.027	0.243	0.00821555109001599	Control3	homer3b	homer3b
cspg4	4.22905922590705e-07	0.558362736324595	0.134	0.036	0.0088404254058361	Control3	cspg4	cspg4
igf2bp3	4.26752980772015e-07	-0.491076034391599	0.089	0.342	0.0089208443100582	Control3	igf2bp3	igf2bp3
pgghg	4.36548419507787e-07	0.769250071887436	0.196	0.072	0.00912560816139077	Control3	pgghg	pgghg
ENSDARG00000018637sec61g	4.41416416924259e-07	-0.54932730824605	0.652	0.893	0.0092273687793847	Control3	ENSDARG00000018637sec61g	ENSDARG00000018637 - sec61g
cct8	4.46223781195799e-07	-0.296441481492052	0.116	0.386	0.00932786192211698	Control3	cct8	cct8
ecm2	4.578439309943e-07	0.545714044066819	0.116	0.028	0.00957076953350486	Control3	ecm2	ecm2
tmod2	4.68837485993459e-07	0.980824239287535	0.491	0.354	0.00980057880720726	Control3	tmod2	tmod2
nanos1	4.81951596932506e-07	-0.697297618269443	0.009	0.206	0.0100747161822771	Control3	nanos1	nanos1
nexmifb	5.07139106520426e-07	-0.590866797724025	0	0.188	0.010601235882703	Control3	nexmifb	nexmifb
sox3	5.07139106520426e-07	-1.2613347611971	0	0.188	0.010601235882703	Control3	sox3	sox3
plekhg4	5.11581373520832e-07	-0.519812775310806	0.009	0.206	0.0106940970320795	Control3	plekhg4	plekhg4
tspo	5.13803182889449e-07	0.875909098117189	0.554	0.452	0.010740541735121	Control3	tspo	tspo
atp2b4	5.19126319861295e-07	-0.578451710653845	0.143	0.423	0.0108518165903805	Control3	atp2b4	atp2b4
si:ch211-288g17.3	5.20484171916542e-07	-0.475598500764871	0.116	0.38	0.0108802011297434	Control3	si:ch211-288g17.3	si:ch211-288g17.3
hmga1a	5.26669762507033e-07	-0.607881575467861	0.25	0.557	0.011009504715447	Control3	hmga1a	hmga1a
ENSDARG00000036086itga11a	5.30475977028779e-07	0.599487554182085	0.134	0.037	0.0110890698238096	Control3	ENSDARG00000036086itga11a	ENSDARG00000036086 - itga11a
mybbp1a	5.35299027893734e-07	-0.432083075396682	0.009	0.205	0.0111898908790906	Control3	mybbp1a	mybbp1a
slc1a3b	5.52961634037781e-07	-1.18534392514404	0.027	0.227	0.0115591099979258	Control3	slc1a3b	slc1a3b
atox1	5.61359662298168e-07	-0.541741364194023	0.045	0.265	0.0117346623806809	Control3	atox1	atox1
cahz	5.85506989139984e-07	-1.37887512891794	0.009	0.202	0.0122394381009822	Control3	cahz	cahz
eif3k	5.89980393168209e-07	-0.554205761101466	0.339	0.641	0.0123329501387882	Control3	eif3k	eif3k
ENSDARG00000053724adcyap1r1a	6.01544578135773e-07	-0.835539605991417	0	0.186	0.0125746878613502	Control3	ENSDARG00000053724adcyap1r1a	ENSDARG00000053724 - adcyap1r1a
ENSDARG00000027611cavin2a	6.01560792497589e-07	0.874614123420906	0.179	0.062	0.0125750268063696	Control3	ENSDARG00000027611cavin2a	ENSDARG00000027611 - cavin2a
atp2b2	6.0374196617893e-07	0.671001823918045	0.179	0.06	0.0126206220610044	Control3	atp2b2	atp2b2
nucks1a	6.06033912898131e-07	-0.519906851353276	0.161	0.447	0.0126685329152225	Control3	nucks1a	nucks1a
pik3ip1	6.07258435924607e-07	-0.547301548714138	0.089	0.334	0.012694130344568	Control3	pik3ip1	pik3ip1
mmp14a	6.15127280999807e-07	0.808335272491545	0.286	0.134	0.01285862068202	Control3	mmp14a	mmp14a
znf516	6.35595082916557e-07	1.02382914202189	0.393	0.24	0.0132864796132877	Control3	znf516	znf516
clmn	6.4664991056471e-07	0.501831990008089	0.134	0.037	0.0135175697304447	Control3	clmn	clmn
dachd	6.47515427377399e-07	-0.589166469574692	0.089	0.331	0.0135356624938972	Control3	dachd	dachd
ext1c	6.57710076192342e-07	-0.593895355916158	0.009	0.202	0.0137487714327247	Control3	ext1c	ext1c
ncam1b	6.73836937140307e-07	-0.569835028776877	0	0.185	0.014085887333981	Control3	ncam1b	ncam1b
enah	6.73837000861036e-07	-0.607819866118826	0	0.185	0.0140858886659991	Control3	enah	enah
ENSDARG00000103181si:dkey-34d22.1	6.73837032721403e-07	-0.618719170332936	0	0.185	0.0140858893320082	Control3	ENSDARG00000103181si:dkey-34d22.1	ENSDARG00000103181 - si:dkey-34d22.1
pkp3b	7.19893935376458e-07	-0.459054187290627	0.018	0.218	0.0150486628251095	Control3	pkp3b	pkp3b
tspan5a	7.32612019841783e-07	-0.702080433150264	0.08	0.316	0.0153145216627726	Control3	tspan5a	tspan5a
pdlim7	7.33753929640221e-07	0.650081883447927	0.179	0.062	0.0153383921451992	Control3	pdlim7	pdlim7
ildr2	7.60217812319271e-07	-0.514702944476251	0.054	0.274	0.015891593148722	Control3	ildr2	ildr2
ENSDARG00000032161srgap2	7.84016484653417e-07	-0.587400533143399	0.134	0.39	0.016389080595195	Control3	ENSDARG00000032161srgap2	ENSDARG00000032161 - srgap2
cx43	7.86396156880584e-07	-0.794433608726374	0.643	0.377	0.0164388252634317	Control3	cx43	cx43
pcdh1a	7.87986525119455e-07	-0.620402892896223	0.009	0.2	0.0164720703210971	Control3	pcdh1a	pcdh1a
si:ch211-217k17.7	8.00774864923747e-07	-0.544018405209733	0.089	0.325	0.016739397776366	Control3	si:ch211-217k17.7	si:ch211-217k17.7
ENSDARG00000033466tagln2	8.18128244622545e-07	0.784337977268939	0.384	0.215	0.0171021528255897	Control3	ENSDARG00000033466tagln2	ENSDARG00000033466 - tagln2
mboat2b	8.20083413874912e-07	-0.819634081482895	0.009	0.199	0.0171430236836412	Control3	mboat2b	mboat2b
adra1ab	8.21843321416956e-07	-0.756158548679398	0.009	0.196	0.0171798127909	Control3	adra1ab	adra1ab
mdh1aa	8.31868017035112e-07	-0.537168984215665	0.286	0.589	0.017389369028102	Control3	mdh1aa	mdh1aa
ENSDARG00000077948usp54a	9.235627148499e-07	-0.445666517330492	0.009	0.199	0.0193061549912223	Control3	ENSDARG00000077948usp54a	ENSDARG00000077948 - usp54a
ino80c	9.24411714763395e-07	-0.312207760169537	0.062	0.298	0.019323902485414	Control3	ino80c	ino80c
ENSDARG00000069297upf3a	9.4568918043475e-07	-0.57425404770194	0	0.181	0.019768686627808	Control3	ENSDARG00000069297upf3a	ENSDARG00000069297 - upf3a
zic5	9.69432067787107e-07	-0.637913258440582	0.295	0.582	0.0202650079450217	Control3	zic5	zic5
ENSDARG00000036427slc3a2a	9.77683601949343e-07	-0.844860459112049	0.009	0.196	0.0204374980151491	Control3	ENSDARG00000036427slc3a2a	ENSDARG00000036427 - slc3a2a
smad6b	9.86762923053709e-07	-0.485556000764977	0.027	0.229	0.0206272921435147	Control3	smad6b	smad6b
ENSDARG00000032618mgst1.1	9.87104470988722e-07	-0.591127842282747	0.036	0.243	0.0206344318615482	Control3	ENSDARG00000032618mgst1.1	ENSDARG00000032618 - mgst1.1
si:dkey-102m7.3	1.02574458687007e-06	-0.411303295827509	0.018	0.214	0.021442164843932	Control3	si:dkey-102m7.3	si:dkey-102m7.3
ENSDARG00000043395crip3	1.04364625361204e-06	-0.870722093402003	0.125	0.357	0.0218163812855062	Control3	ENSDARG00000043395crip3	ENSDARG00000043395 - crip3
arhgef1b	1.0734496459749e-06	0.897884797842441	0.384	0.237	0.0224393913994594	Control3	arhgef1b	arhgef1b
nck2a	1.08127948194144e-06	0.639352362972338	0.196	0.073	0.0226030662905038	Control3	nck2a	nck2a
kank3	1.09198019052357e-06	0.715035818510559	0.339	0.184	0.0228267539027048	Control3	kank3	kank3
crabp1b	1.10090882383022e-06	-1.16924265211625	0.018	0.21	0.0230133980533469	Control3	crabp1b	crabp1b
gnl2	1.1193676027024e-06	-0.392565298663418	0	0.179	0.023399260366891	Control3	gnl2	gnl2
fam210b	1.13066129973992e-06	-0.465323798867501	0.018	0.213	0.0236353438097633	Control3	fam210b	fam210b
tuba8l4	1.13318946635474e-06	0.851322083672355	0.723	0.672	0.0236881926046795	Control3	tuba8l4	tuba8l4
ENSDARG00000035563znf703	1.15745881340342e-06	0.762889191606978	0.232	0.099	0.0241955190353851	Control3	ENSDARG00000035563znf703	ENSDARG00000035563 - znf703
mrtfbb	1.16424505954433e-06	0.804380264103251	0.259	0.121	0.0243373787247147	Control3	mrtfbb	mrtfbb
ENSDARG00000045064ablim1b	1.17525401409556e-06	0.966465764844209	0.348	0.202	0.0245675099106536	Control3	ENSDARG00000045064ablim1b	ENSDARG00000045064 - ablim1b
gdpd5b	1.1824892847035e-06	0.614499926785155	0.143	0.043	0.024718756007442	Control3	gdpd5b	gdpd5b
b3gnt7l	1.18392997253312e-06	-0.665830496181077	0	0.178	0.0247488721458323	Control3	b3gnt7l	b3gnt7l
ENSDARG00000074597lzts2a	1.19360416072866e-06	-0.495925504058451	0.071	0.298	0.0249511013758719	Control3	ENSDARG00000074597lzts2a	ENSDARG00000074597 - lzts2a
psap	1.20178727391931e-06	-0.803953925363707	0.357	0.664	0.0251221611740093	Control3	psap	psap
dock7	1.20852289062309e-06	0.893321268439426	0.384	0.233	0.0252629625055852	Control3	dock7	dock7
tgif1	1.21879357528449e-06	-0.461289514688587	0.08	0.319	0.025477660897747	Control3	tgif1	tgif1
unkl	1.22812582538851e-06	-0.459150876878205	0.116	0.374	0.0256727422539215	Control3	unkl	unkl
ENSDARG00000097017mical3a	1.23849564645454e-06	-0.606377083346447	0.018	0.21	0.0258895129934857	Control3	ENSDARG00000097017mical3a	ENSDARG00000097017 - mical3a
dpysl5b	1.32336281421284e-06	-0.716951096839762	0.009	0.192	0.0276635762683053	Control3	dpysl5b	dpysl5b
fibpb	1.34534906510855e-06	-0.509047750575062	0.009	0.193	0.0281231768570292	Control3	fibpb	fibpb
si:ch1073-314i13.4	1.37651311588958e-06	-0.344301741018335	0.054	0.276	0.0287746301745558	Control3	si:ch1073-314i13.4	si:ch1073-314i13.4
cyc1	1.44452029244196e-06	0.96524665691519	0.5	0.393	0.0301962521932067	Control3	cyc1	cyc1
ak2	1.44546514760503e-06	-0.446679253112253	0.134	0.396	0.0302160034455356	Control3	ak2	ak2
ENSDARG00000034434igf1rb	1.45256434867126e-06	-0.403390503996742	0.125	0.385	0.030364405144624	Control3	ENSDARG00000034434igf1rb	ENSDARG00000034434 - igf1rb
ENSDARG00000069122si:ch211-216l23.2	1.4617540987371e-06	-0.415197429106707	0.036	0.242	0.0305565076800003	Control3	ENSDARG00000069122si:ch211-216l23.2	ENSDARG00000069122 - si:ch211-216l23.2
eif4a2	1.46594017205718e-06	-0.422935842619355	0.062	0.286	0.0306440133566833	Control3	eif4a2	eif4a2
si:ch211-110e21.3	1.48069797563869e-06	-0.444181253757787	0	0.175	0.0309525104827512	Control3	si:ch211-110e21.3	si:ch211-110e21.3
slc6a1b	1.53297449628169e-06	-2.38982388623919	0.009	0.189	0.0320452988702724	Control3	slc6a1b	slc6a1b
ENSDARG00000053857ccdc187	1.55644003199601e-06	0.914217102361837	0.312	0.168	0.0325358224288445	Control3	ENSDARG00000053857ccdc187	ENSDARG00000053857 - ccdc187
gyg1b	1.55653530455944e-06	-0.886596545113372	0.009	0.191	0.0325378140065105	Control3	gyg1b	gyg1b
si:ch211-285f17.1	1.55960887703269e-06	0.837426933557303	0.5	0.341	0.0326020639654914	Control3	si:ch211-285f17.1	si:ch211-285f17.1
rarga	1.56770829649132e-06	-0.569030242243985	0.098	0.337	0.0327713742298545	Control3	rarga	rarga
eif5a	1.57335279666267e-06	-0.508309097458489	0.562	0.794	0.0328893668614364	Control3	eif5a	eif5a
klhl24b	1.6171824196125e-06	-0.42823086212134	0.08	0.314	0.0338055812995798	Control3	klhl24b	klhl24b
tspan11	1.71801434107459e-06	-0.588493957292085	0.027	0.217	0.0359133717858232	Control3	tspan11	tspan11
zgc:172215	1.72245178730485e-06	0.66717196834554	0.161	0.054	0.0360061321618205	Control3	zgc:172215	zgc:172215
pleca	1.74541908664265e-06	-0.573076211790375	0.116	0.366	0.036486240587178	Control3	pleca	pleca
znf706	1.77811314530846e-06	-0.25380820234736	0.179	0.474	0.0371696771895279	Control3	znf706	znf706
gpr137c	1.82646067717093e-06	-0.482425934112471	0.036	0.238	0.0381803339955811	Control3	gpr137c	gpr137c
cirbpb	1.8338974412837e-06	-0.587375507858536	0.955	0.969	0.0383357921125944	Control3	cirbpb	cirbpb
phldb1a	1.84903289183852e-06	0.779366067215353	0.214	0.089	0.0386521835709924	Control3	phldb1a	phldb1a
arhgap17b	1.87654350247821e-06	0.936208985162272	0.25	0.118	0.0392272653758045	Control3	arhgap17b	arhgap17b
hmgn7	1.90536743167182e-06	-0.482132091143912	0.33	0.649	0.0398298007916678	Control3	hmgn7	hmgn7
fyna	1.95561534330688e-06	-0.494563914382825	0	0.172	0.040880183136487	Control3	fyna	fyna
arhgef18a	1.95561543369778e-06	-0.457530877913223	0	0.172	0.0408801850260185	Control3	arhgef18a	arhgef18a
khdrbs1b	1.9674274551485e-06	-0.410654365828794	0.116	0.368	0.0411271035224243	Control3	khdrbs1b	khdrbs1b
dacha	1.98126286850318e-06	-0.659970875520782	0.045	0.247	0.0414163190031904	Control3	dacha	dacha
fgfr1b	1.98187905267697e-06	-0.524517303617851	0.009	0.188	0.0414291997171594	Control3	fgfr1b	fgfr1b
asap1b	1.99278218931713e-06	-0.435040498248969	0.071	0.298	0.0416571188854854	Control3	asap1b	asap1b
ENSDARG00000061445adcy6a	2.03773530451942e-06	0.695073651846553	0.17	0.059	0.0425968188056739	Control3	ENSDARG00000061445adcy6a	ENSDARG00000061445 - adcy6a
aqp1a.1	2.03975916782805e-06	-1.21469634552965	0.009	0.186	0.0426391256442775	Control3	aqp1a.1	aqp1a.1
ENSDARG00000069600zgc:109889	2.06712256180526e-06	-0.538473910064912	0	0.171	0.0432111300319772	Control3	ENSDARG00000069600zgc:109889	ENSDARG00000069600 - zgc:109889
tsc1b	2.06712265723752e-06	-0.471980164254522	0	0.171	0.0432111320268931	Control3	tsc1b	tsc1b
b3gat2	2.06712275266978e-06	-0.671762229000126	0	0.171	0.0432111340218092	Control3	b3gat2	b3gat2
foxo3a	2.09135908161676e-06	-0.546660029155359	0.036	0.235	0.0437177702421167	Control3	foxo3a	foxo3a
eif3ea	2.13319013058038e-06	-0.481851233736578	0.509	0.751	0.0445922064896523	Control3	eif3ea	eif3ea
golgb1	2.16694021667206e-06	-0.420258914984844	0.107	0.348	0.0452977182893128	Control3	golgb1	golgb1
eif4g3a	2.26006258544473e-06	-0.457232667988574	0.027	0.219	0.0472443482861365	Control3	eif4g3a	eif4g3a
CSRNP3	2.26277185585684e-06	0.507509056400733	0.161	0.053	0.0473009828748314	Control3	CSRNP3	CSRNP3
ENSDARG00000097897sgip1a	2.30856610593703e-06	-0.522529231630101	0.045	0.248	0.0482582658785076	Control3	ENSDARG00000097897sgip1a	ENSDARG00000097897 - sgip1a
bcam	2.32366377912478e-06	-0.782396908664338	0.071	0.285	0.0485738676388245	Control3	bcam	bcam
cachd1	2.34437966887534e-06	-0.460220344363327	0.045	0.251	0.0490069125981701	Control3	cachd1	cachd1
dhrs13l1	2.35916283739651e-06	0.597590295511301	0.241	0.107	0.0493159399529366	Control3	dhrs13l1	dhrs13l1
zic3	2.40499511312472e-06	-0.649309529182027	0.179	0.436	0.0502740178447592	Control3	zic3	zic3
ENSDARG00000057299pbdc1	2.41850839764255e-06	-0.395255918422515	0.116	0.366	0.0505564995443198	Control3	ENSDARG00000057299pbdc1	ENSDARG00000057299 - pbdc1
ENSDARG00000025788chp2	2.4513730391754e-06	-0.415067877177669	0.054	0.267	0.0512435020109226	Control3	ENSDARG00000025788chp2	ENSDARG00000025788 - chp2
zgc:162200	2.48280057719479e-06	0.716124627180322	0.179	0.066	0.0519004632656799	Control3	zgc:162200	zgc:162200
wdr43	2.48608218261082e-06	-0.486638693150989	0.125	0.366	0.0519690619452967	Control3	wdr43	wdr43
icam3	2.54121035799795e-06	-0.545409724755224	0.027	0.216	0.0531214613235892	Control3	icam3	icam3
gli2a	2.56512349116304e-06	-0.533872893275348	0.062	0.278	0.0536213414592722	Control3	gli2a	gli2a
ENSDARG00000016439slc7a1a	2.57887877354921e-06	-0.497232149832207	0	0.168	0.0539088818822726	Control3	ENSDARG00000016439slc7a1a	ENSDARG00000016439 - slc7a1a
zmiz1a	2.62074972513662e-06	-0.421496495835885	0.009	0.186	0.0547841522542558	Control3	zmiz1a	zmiz1a
ddx27	2.65250165242977e-06	-0.4083339747261	0.018	0.202	0.0554478945423918	Control3	ddx27	ddx27
zgc:154093	2.69448489686935e-06	0.776215308709229	0.223	0.096	0.056325512284157	Control3	zgc:154093	zgc:154093
tktb	2.87443743284094e-06	-0.305697258169461	0.161	0.438	0.060087240096107	Control3	tktb	tktb
ENSDARG00000061741itpr3	2.87941445715258e-06	-0.53710115110828	0	0.167	0.0601912798123176	Control3	ENSDARG00000061741itpr3	ENSDARG00000061741 - itpr3
hmgb3a	2.88550379426998e-06	-0.784055935368843	0.259	0.533	0.0603185713154197	Control3	hmgb3a	hmgb3a
CABZ01112387.1	2.88554837312749e-06	0.771200189942857	0.304	0.161	0.0603195031918571	Control3	CABZ01112387.1	CABZ01112387.1
quo	2.90429870509102e-06	-0.463121767172213	0.018	0.201	0.0607114601312228	Control3	quo	quo
ptprub	2.95102761606613e-06	-0.519162236750158	0.036	0.23	0.0616882812862464	Control3	ptprub	ptprub
kdm2ba	2.98760728848951e-06	-0.30269563511688	0.107	0.358	0.0624529427585847	Control3	kdm2ba	kdm2ba
nhsl1b	3.01764821220908e-06	0.472474226461884	0.134	0.04	0.0630809182280185	Control3	nhsl1b	nhsl1b
hspb15	3.0422943469511e-06	-0.956361241764024	0	0.166	0.0635961210286657	Control3	hspb15	hspb15
ENSDARG00000056627cxcl14	3.04229476486281e-06	-0.729446677124992	0	0.166	0.0635961297646922	Control3	ENSDARG00000056627cxcl14	ENSDARG00000056627 - cxcl14
si:dkeyp-44a8.2	3.0447422465907e-06	-0.375904111410901	0.17	0.451	0.063647291922732	Control3	si:dkeyp-44a8.2	si:dkeyp-44a8.2
ENSDARG00000053209smad6a	3.15955302420547e-06	-0.39659451360638	0.018	0.199	0.0660472964179912	Control3	ENSDARG00000053209smad6a	ENSDARG00000053209 - smad6a
kidins220b	3.19454995747712e-06	-0.707699040421243	0.071	0.287	0.0667788723111017	Control3	kidins220b	kidins220b
pcbp4	3.21419359054667e-06	-0.480349404081086	0	0.166	0.0671895028167876	Control3	pcbp4	pcbp4
zranb2	3.24198860376175e-06	-0.352127059331166	0.089	0.322	0.0677705297730357	Control3	zranb2	zranb2
ENSDARG00000013838sulf2b	3.24728598331292e-06	0.975846690469264	0.286	0.145	0.0678812661951733	Control3	ENSDARG00000013838sulf2b	ENSDARG00000013838 - sulf2b
pim3	3.30976476082896e-06	-0.5287813624236	0.045	0.243	0.0691873225603685	Control3	pim3	pim3
rbp5	3.38419107778767e-06	0.571884256375529	0.179	0.066	0.0707431302900734	Control3	rbp5	rbp5
arhgap27	3.39560046274513e-06	-0.500910675116454	0	0.165	0.0709816320732242	Control3	arhgap27	arhgap27
ENSDARG00000014165ssr3	3.40358855781669e-06	-0.332946010757818	0.107	0.351	0.0711486152126001	Control3	ENSDARG00000014165ssr3	ENSDARG00000014165 - ssr3
rgma	3.41008746503598e-06	-0.776398978609132	0.027	0.211	0.071284468369112	Control3	rgma	rgma
vclb	3.49284827400092e-06	0.597107680566892	0.179	0.067	0.0730145003197153	Control3	vclb	vclb
ENSDARG00000032324epb41l5	3.54466473807317e-06	-0.448379682658689	0.036	0.23	0.0740976716846815	Control3	ENSDARG00000032324epb41l5	ENSDARG00000032324 - epb41l5
ENSDARG00000055302grid2	3.56040052794257e-06	-0.816083306436758	0.009	0.181	0.0744266126361114	Control3	ENSDARG00000055302grid2	ENSDARG00000055302 - grid2
ugt1b1	3.58702970149565e-06	-0.502138000136464	0	0.164	0.0749832688800651	Control3	ugt1b1	ugt1b1
rfx2	3.69628415710552e-06	-0.424866623388952	0.009	0.181	0.0772671240201338	Control3	rfx2	rfx2
prr5a	3.72551783948873e-06	-0.476299647700235	0.018	0.197	0.0778782249166723	Control3	prr5a	prr5a
kalrna	3.73184692919105e-06	0.52628906022652	0.188	0.071	0.0780105282078097	Control3	kalrna	kalrna
nfixa	3.78568798264367e-06	-0.440070254860852	0.036	0.231	0.0791360215891833	Control3	nfixa	nfixa
fgfr4	3.78902298225109e-06	-0.457981898066684	0	0.163	0.0792057364209769	Control3	fgfr4	fgfr4
lamp2	3.86897867035702e-06	0.946775339463615	0.446	0.328	0.0808771301251432	Control3	lamp2	lamp2
cbx3a	3.89354043374026e-06	-0.285580286397651	0.152	0.427	0.0813905692269064	Control3	cbx3a	cbx3a
zgc:158320	3.99527579335502e-06	0.417443274949145	0.107	0.028	0.0835172451842933	Control3	zgc:158320	zgc:158320
uqcrfs1	4.00719706146818e-06	0.702367082670738	0.438	0.299	0.0837664473729308	Control3	uqcrfs1	uqcrfs1
paics	4.02920115035675e-06	-0.392790813616801	0.036	0.229	0.0842264208470574	Control3	paics	paics
aamp	4.16111757026243e-06	-0.372571208827764	0.071	0.289	0.0869840016887659	Control3	aamp	aamp
igsf21a	4.22701469597682e-06	-0.530432151239895	0	0.162	0.0883615152046995	Control3	igsf21a	igsf21a
acin1a	4.36154128410298e-06	-0.361686272009822	0.366	0.729	0.0911736590028886	Control3	acin1a	acin1a
pcdh19	4.388081209956e-06	-0.665250932810504	0.009	0.179	0.0917284496129202	Control3	pcdh19	pcdh19
ephb2b	4.41471928712911e-06	-0.55416718590072	0.009	0.178	0.092285291978147	Control3	ephb2b	ephb2b
dbpa	4.43468255859325e-06	0.795567663772902	0.277	0.141	0.0927026042048332	Control3	dbpa	dbpa
gria2b	4.4642463819508e-06	-0.781117071547769	0	0.161	0.0933206063682995	Control3	gria2b	gria2b
si:dkey-51a16.9	4.50998784313317e-06	-0.470199573538631	0.009	0.179	0.0942767858728558	Control3	si:dkey-51a16.9	si:dkey-51a16.9
ENSDARG00000040162fgfbp3	4.51462030271464e-06	-1.83165539131051	0.062	0.262	0.0943736228079467	Control3	ENSDARG00000040162fgfbp3	ENSDARG00000040162 - fgfbp3
atp5pb	4.68136813959437e-06	0.694735607688241	0.616	0.591	0.0978593195900806	Control3	atp5pb	atp5pb
nlgn3a	4.80076853451724e-06	-0.764612698464616	0.009	0.178	0.100355265445548	Control3	nlgn3a	nlgn3a
mdn1	4.8317693168478e-06	-0.378668781723268	0.009	0.178	0.101003305799386	Control3	mdn1	mdn1
ddx3xa	4.83290281106892e-06	0.978307492473834	0.527	0.446	0.101027000362585	Control3	ddx3xa	ddx3xa
ENSDARG00000094965nfil3-5	4.84771741081553e-06	-0.525029618080625	0.045	0.24	0.101336684755688	Control3	ENSDARG00000094965nfil3-5	ENSDARG00000094965 - nfil3-5
ddx21	4.90436473354944e-06	-0.60847933840366	0.455	0.686	0.102520840390118	Control3	ddx21	ddx21
mpc2	4.96481014950094e-06	-0.381491829635841	0.125	0.37	0.103784391365168	Control3	mpc2	mpc2
arglu1a	5.04339605070582e-06	-0.41888954020695	0.134	0.38	0.105427151043955	Control3	arglu1a	arglu1a
tspan17	5.0865787658936e-06	-0.627504386462812	0.196	0.446	0.10632984252224	Control3	tspan17	tspan17
sorbs2b	5.19244574821963e-06	-0.465090496585001	0.071	0.283	0.108542885920783	Control3	sorbs2b	sorbs2b
slc4a4a	5.19802772129733e-06	-1.3500275860874	0.009	0.173	0.108659571485999	Control3	slc4a4a	slc4a4a
c4	5.21007952990347e-06	-1.06835973674004	0.018	0.19	0.108911502493102	Control3	c4	c4
ppiaa	5.22317036796949e-06	-0.46562171930565	0.714	0.861	0.109185153372034	Control3	ppiaa	ppiaa
kmt2a	5.23067068933902e-06	-0.455200694846517	0.232	0.516	0.109341940089943	Control3	kmt2a	kmt2a
atxn1b	5.24076646419324e-06	-0.57071940512843	0.009	0.175	0.109552982167496	Control3	atxn1b	atxn1b
cnn3a	5.27435806389143e-06	0.797896149283878	0.598	0.535	0.110255180967586	Control3	cnn3a	cnn3a
ENSDARG00000007195grm2b	5.36528450458128e-06	-1.09367288758511	0.009	0.174	0.112155907283767	Control3	ENSDARG00000007195grm2b	ENSDARG00000007195 - grm2b
dcn	5.55069974562373e-06	-1.43860869071819	0	0.159	0.116031827482519	Control3	dcn	dcn
cry2	5.594668470616e-06	0.944175061785928	0.482	0.38	0.116950949709757	Control3	cry2	cry2
eif3i	5.60711322146676e-06	-0.309952011299833	0.143	0.399	0.117211094781541	Control3	eif3i	eif3i
ENSDARG00000034685tmem198b	5.67693530695651e-06	-0.564033833248497	0.08	0.292	0.118670655656619	Control3	ENSDARG00000034685tmem198b	ENSDARG00000034685 - tmem198b
ENSDARG00000100691prss35	5.77570050588142e-06	0.274946736110686	0.491	0.296	0.120735243374945	Control3	ENSDARG00000100691prss35	ENSDARG00000100691 - prss35
ENSDARG00000046150b4galnt4a	5.78561017273407e-06	-0.580550463301747	0.009	0.175	0.120942395050833	Control3	ENSDARG00000046150b4galnt4a	ENSDARG00000046150 - b4galnt4a
fat3a	5.78793448543912e-06	-0.46799854442036	0.009	0.176	0.120990982483619	Control3	fat3a	fat3a
ran	5.78969103181331e-06	-0.503745669816408	0.616	0.835	0.121027701329025	Control3	ran	ran
shq1	5.88150602807132e-06	-0.35044922099524	0.009	0.176	0.122947002010803	Control3	shq1	shq1
ENSDARG00000068996hist2h2l	6.07496579456345e-06	-0.623584730225221	0.232	0.503	0.126991084969554	Control3	ENSDARG00000068996hist2h2l	ENSDARG00000068996 - hist2h2l
syt11a	6.20022802230096e-06	-0.994951192856986	0.196	0.407	0.129609566578179	Control3	syt11a	syt11a
cx35.4	6.25276218792047e-06	0.699577479233625	0.196	0.081	0.130707740776289	Control3	cx35.4	cx35.4
per1b	6.30076498676536e-06	0.831729596411977	0.473	0.353	0.131711191283343	Control3	per1b	per1b
creb3l2	6.7188281842805e-06	0.863452644705211	0.438	0.319	0.1404503843642	Control3	creb3l2	creb3l2
ENSDARG00000059259pabpc4	6.72162569202686e-06	0.565906461102924	0.205	0.086	0.140508863466129	Control3	ENSDARG00000059259pabpc4	ENSDARG00000059259 - pabpc4
ssr2	6.86420816802301e-06	-0.452048643192568	0.277	0.564	0.143489407544353	Control3	ssr2	ssr2
rnf145a	6.89505560556296e-06	-0.459711347205236	0	0.156	0.144134242378688	Control3	rnf145a	rnf145a
ENSDARG00000004218rnd1b	6.917509151989e-06	-0.527265188351746	0.009	0.172	0.144603611313178	Control3	ENSDARG00000004218rnd1b	ENSDARG00000004218 - rnd1b
ENSDARG00000027825naa50	7.01807221532253e-06	-0.305123117894004	0.107	0.343	0.146705781589102	Control3	ENSDARG00000027825naa50	ENSDARG00000027825 - naa50
sdad1	7.04557887229141e-06	-0.281598562086132	0.054	0.256	0.14728078074638	Control3	sdad1	sdad1
srsf10b	7.04661350803051e-06	-0.371397528224194	0.018	0.189	0.14730240877187	Control3	srsf10b	srsf10b
ENSDARG00000005739gpm6ba	7.0989070165512e-06	-0.58459521536489	0.027	0.204	0.148395552273986	Control3	ENSDARG00000005739gpm6ba	ENSDARG00000005739 - gpm6ba
ENSDARG00000008255cnot6a	7.10061311826912e-06	-0.298362185373319	0.134	0.389	0.148431216624298	Control3	ENSDARG00000008255cnot6a	ENSDARG00000008255 - cnot6a
rsu1	7.17976567649764e-06	0.887325410234775	0.312	0.179	0.150085821701507	Control3	rsu1	rsu1
puf60a	7.24536682809339e-06	-0.314288185625313	0.08	0.297	0.151457148174464	Control3	puf60a	puf60a
sox19b	7.27816456791386e-06	-0.708469997246835	0	0.155	0.152142752127671	Control3	sox19b	sox19b
limch1a	7.67670713474917e-06	-0.449118344904125	0.045	0.235	0.160473885944797	Control3	limch1a	limch1a
irx1a	7.6821118829698e-06	-0.594280991926711	0	0.154	0.160586866801601	Control3	irx1a	irx1a
si:dkey-266m15.6	7.76735011611134e-06	0.56960123582962	0.161	0.058	0.162368686827191	Control3	si:dkey-266m15.6	si:dkey-266m15.6
slc26a5	7.88740319112496e-06	0.553977326958615	0.152	0.053	0.164878276307276	Control3	slc26a5	slc26a5
mdh2	7.95389426552807e-06	0.513375358910945	0.705	0.727	0.166268205726599	Control3	mdh2	mdh2
igf2bp2a	8.01834989981766e-06	-0.408169268217379	0.089	0.304	0.167615586305788	Control3	igf2bp2a	igf2bp2a
dio1	8.06532834762389e-06	0.734598378784665	0.223	0.102	0.16859762377873	Control3	dio1	dio1
oaz2b	8.08259693072543e-06	0.826348061664289	0.25	0.123	0.168958606239884	Control3	oaz2b	oaz2b
akap7	8.10800872444311e-06	-0.444687752438468	0	0.154	0.169489814375759	Control3	akap7	akap7
appa	8.21318885184489e-06	-0.549269032714155	0.357	0.648	0.171688499758966	Control3	appa	appa
tmem35	8.29519527166239e-06	-0.499669883654659	0.08	0.288	0.173402761958831	Control3	tmem35	tmem35
ENSDARG00000055543appb	8.33310936102715e-06	0.626556083169573	0.625	0.532	0.174195318082911	Control3	ENSDARG00000055543appb	ENSDARG00000055543 - appb
ube2e1	8.36212033508254e-06	-0.335524282444969	0.071	0.281	0.174801763484565	Control3	ube2e1	ube2e1
acsf2	8.43046675057358e-06	0.946521198555968	0.259	0.132	0.17623047695399	Control3	acsf2	acsf2
ENSDARG00000070560nap1l4a	8.50025909447262e-06	-0.33286705161955	0.009	0.171	0.177689416110856	Control3	ENSDARG00000070560nap1l4a	ENSDARG00000070560 - nap1l4a
pcna	8.51092677210813e-06	0.935330883003461	0.312	0.177	0.177912413244148	Control3	pcna	pcna
rbbp6	8.58969559375531e-06	-0.319473586638327	0.116	0.35	0.179558996691861	Control3	rbbp6	rbbp6
ENSDARG00000004635epha7	8.67398248486568e-06	-0.478883542096709	0.009	0.17	0.181320929863632	Control3	ENSDARG00000004635epha7	ENSDARG00000004635 - epha7
pacsin3	8.67799885629687e-06	0.739219947012151	0.277	0.145	0.18140488809203	Control3	pacsin3	pacsin3
kmt2ca	8.68514104038631e-06	-0.405814253875734	0.205	0.476	0.181554188308235	Control3	kmt2ca	kmt2ca
ENSDARG00000003486ppp1caa	8.77006644388648e-06	0.895386041561456	0.348	0.22	0.183329468943003	Control3	ENSDARG00000003486ppp1caa	ENSDARG00000003486 - ppp1caa
lrrc8aa	8.7731788757165e-06	0.780003045872106	0.241	0.116	0.183394531217978	Control3	lrrc8aa	lrrc8aa
hmgb1b	8.84491843599343e-06	0.678520711002636	0.607	0.567	0.184894174986007	Control3	hmgb1b	hmgb1b
ENSDARG00000055938tspan14	8.93841543300483e-06	-0.32054027040738	0.071	0.281	0.186848636211533	Control3	ENSDARG00000055938tspan14	ENSDARG00000055938 - tspan14
pfn2	8.98304862382582e-06	0.804248794558407	0.527	0.419	0.187781648432455	Control3	pfn2	pfn2
acvr1ba	9.03038077397004e-06	-0.406044548459103	0	0.152	0.18877107969907	Control3	acvr1ba	acvr1ba
ENSDARG00000041022pdcd4b	9.35289770211854e-06	-0.362706995986851	0.071	0.278	0.195512973565086	Control3	ENSDARG00000041022pdcd4b	ENSDARG00000041022 - pdcd4b
pon2	9.37733513366805e-06	-0.508109124391608	0.018	0.184	0.196023813634197	Control3	pon2	pon2
fam43b	9.52937624693712e-06	-0.740832873232453	0	0.152	0.199202081065974	Control3	fam43b	fam43b
si:ch73-288o11.5	9.52937667287705e-06	-0.425113212105873	0	0.152	0.199202089969822	Control3	si:ch73-288o11.5	si:ch73-288o11.5
CABZ01060373.1	9.5576079642094e-06	-0.48586740479233	0.009	0.167	0.199792236883833	Control3	CABZ01060373.1	CABZ01060373.1
pnp5a	9.61339492336964e-06	0.714720505711732	0.179	0.072	0.200958407478119	Control3	pnp5a	pnp5a
eif3f	9.72054343961163e-06	-0.479157892776269	0.607	0.795	0.203198240061641	Control3	eif3f	eif3f
CABZ01076275.1	9.78925559463349e-06	0.620512096643171	0.509	0.349	0.204634598950218	Control3	CABZ01076275.1	CABZ01076275.1
mob1bb	9.88897569618108e-06	-0.627373643002344	0.071	0.268	0.206719147952969	Control3	mob1bb	mob1bb
cenpp	9.89553119075925e-06	-0.723632718269849	0.018	0.181	0.206856184011631	Control3	cenpp	cenpp
pcnx2	1.00553668622246e-05	-0.454776396057293	0	0.151	0.210197388887942	Control3	pcnx2	pcnx2
cyp2ad6	1.0076438947718e-05	0.653433581545563	0.348	0.204	0.210637879763098	Control3	cyp2ad6	cyp2ad6
cobl	1.01402115496583e-05	-0.553798957917588	0.009	0.168	0.211970982234058	Control3	cobl	cobl
ENSDARG00000059719fam169aa	1.02431701884206e-05	-0.423518775298325	0.062	0.259	0.214123229618744	Control3	ENSDARG00000059719fam169aa	ENSDARG00000059719 - fam169aa
polr2d	1.03898485002616e-05	-0.341632002026055	0.045	0.231	0.217189393049469	Control3	polr2d	polr2d
ENSDARG00000019728bmpr1aa	1.04382168126526e-05	-0.470917453767915	0.045	0.229	0.21820048425169	Control3	ENSDARG00000019728bmpr1aa	ENSDARG00000019728 - bmpr1aa
ak5	1.06097836162127e-05	-0.568488968247894	0	0.15	0.22178691671331	Control3	ak5	ak5
cyp26b1	1.06097845625408e-05	-1.88109343189785	0	0.15	0.221786936495352	Control3	cyp26b1	cyp26b1
PLEKHH3	1.09496481586462e-05	0.676300064993193	0.25	0.123	0.22889144510834	Control3	PLEKHH3	PLEKHH3
sesn1	1.09788777681706e-05	0.419128568445891	0.92	0.843	0.229502460865838	Control3	sesn1	sesn1
pttg1ipb	1.09912575969053e-05	-0.479323519981794	0.062	0.254	0.229761248805708	Control3	pttg1ipb	pttg1ipb
syt1a	1.09930581977396e-05	-1.00939848695711	0.009	0.166	0.22979888856555	Control3	syt1a	syt1a
ENSDARG00000090183gapvd1	1.11854315827608e-05	-0.385514454775665	0.009	0.168	0.233820261806032	Control3	ENSDARG00000090183gapvd1	ENSDARG00000090183 - gapvd1
msrb2	1.11941309277258e-05	-0.873306524169234	0	0.15	0.23400211291318	Control3	msrb2	msrb2
ENSDARG00000070266spock3	1.13110488293482e-05	-0.870452751245447	0.152	0.357	0.236446164728695	Control3	ENSDARG00000070266spock3	ENSDARG00000070266 - spock3
mt-nd4	1.13940513193197e-05	0.684015625838941	0.607	0.556	0.238181248779059	Control3	mt-nd4	mt-nd4
si:ch211-196l7.4	1.13978333504889e-05	0.552597577036569	0.848	0.865	0.23826030835862	Control3	si:ch211-196l7.4	si:ch211-196l7.4
safb	1.16893128102183e-05	-0.323382704812755	0.062	0.26	0.244353394984803	Control3	safb	safb
rfx7a	1.16983452027965e-05	-0.383434992216671	0.009	0.166	0.244542208119257	Control3	rfx7a	rfx7a
si:ch211-180a12.2	1.18099870201038e-05	-0.542565007595745	0	0.149	0.246875968668249	Control3	si:ch211-180a12.2	si:ch211-180a12.2
vim	1.18490332948618e-05	-1.97245394437102	0.268	0.466	0.247692191995791	Control3	vim	vim
slc25a3b	1.2072971081833e-05	0.521842641223241	0.723	0.73	0.252373387494637	Control3	slc25a3b	slc25a3b
ENSDARG00000015002cdh4	1.22204033467527e-05	-0.627248130579974	0.009	0.164	0.255455311560518	Control3	ENSDARG00000015002cdh4	ENSDARG00000015002 - cdh4
slc39a7	1.22311205951625e-05	-0.414199124046818	0.009	0.166	0.255679344921278	Control3	slc39a7	slc39a7
ENSDARG00000075450mkxa	1.23239186466085e-05	-0.648301374573796	0.018	0.18	0.257619195388704	Control3	ENSDARG00000075450mkxa	ENSDARG00000075450 - mkxa
rassf9	1.26078733199893e-05	-0.400347640946645	0.009	0.165	0.263554983881056	Control3	rassf9	rassf9
ENSDARG00000056680stc2a	1.2710538758308e-05	0.919660517172891	0.134	0.044	0.26570110220367	Control3	ENSDARG00000056680stc2a	ENSDARG00000056680 - stc2a
si:dkey-14d8.22	1.29017731921483e-05	-0.376852402987555	0.027	0.199	0.269698666808669	Control3	si:dkey-14d8.22	si:dkey-14d8.22
irx2a	1.29948677278455e-05	-0.501629051883343	0.009	0.165	0.271644714982883	Control3	irx2a	irx2a
hsdl2	1.30042225683445e-05	-0.452403995060965	0.098	0.308	0.271840268568673	Control3	hsdl2	hsdl2
glo1	1.32467871537106e-05	-0.329205837067871	0.196	0.46	0.276910838661167	Control3	glo1	glo1
rdh8a	1.34254264455876e-05	-0.541437584145666	0.009	0.164	0.280645114418564	Control3	rdh8a	rdh8a
rc3h2	1.3680629333805e-05	0.68889439060766	0.25	0.125	0.28597987559386	Control3	rc3h2	rc3h2
mertka	1.38636983836114e-05	-0.376605927831172	0	0.147	0.289806751011012	Control3	mertka	mertka
ahsg1	1.42725592912342e-05	-0.622589126680733	0.018	0.18	0.298353579423961	Control3	ahsg1	ahsg1
insrb	1.43882005523188e-05	-0.407641578137742	0.152	0.391	0.300770944345671	Control3	insrb	insrb
ENSDARG00000071082p4ha1b	1.4433410694456e-05	0.751800674056529	0.25	0.123	0.301716017156909	Control3	ENSDARG00000071082p4ha1b	ENSDARG00000071082 - p4ha1b
eef2l2	1.45242556378186e-05	0.729971138284149	0.33	0.193	0.30361503985296	Control3	eef2l2	eef2l2
cdc14b	1.45918179661921e-05	-0.337481139985241	0.098	0.318	0.30502736276528	Control3	cdc14b	cdc14b
hs6st1a	1.46231183464125e-05	-0.476244891691971	0	0.146	0.305681665913406	Control3	hs6st1a	hs6st1a
rpl26	1.46859797991964e-05	-0.478725943594562	0.411	0.679	0.306995721722401	Control3	rpl26	rpl26
hdlbpa	1.4808807084569e-05	-0.378610662642005	0.384	0.699	0.30956330329583	Control3	hdlbpa	hdlbpa
metrnla	1.4920811609552e-05	-0.478620422591108	0.009	0.163	0.311904645886074	Control3	metrnla	metrnla
ENSDARG00000037097slc7a2	1.50220924288958e-05	-0.685645191828403	0.009	0.161	0.314021820133637	Control3	ENSDARG00000037097slc7a2	ENSDARG00000037097 - slc7a2
ccdc85b	1.50455924870952e-05	-0.362234427646423	0.179	0.416	0.314513065350239	Control3	ccdc85b	ccdc85b
as3mt	1.50588537065573e-05	-0.377064343924288	0.027	0.193	0.314790277881874	Control3	as3mt	as3mt
si:ch211-158d24.4	1.51008797201783e-05	0.476023247276539	0.107	0.03	0.315668789670606	Control3	si:ch211-158d24.4	si:ch211-158d24.4
ptprz1a	1.51181377990063e-05	-0.715243687354597	0.009	0.161	0.316029552550427	Control3	ptprz1a	ptprz1a
ptbp1a	1.51541411921658e-05	-0.388045450380093	0.125	0.353	0.316782167481033	Control3	ptbp1a	ptbp1a
CABZ01053976.1	1.54407301038318e-05	-0.411442157293434	0.018	0.179	0.3227730220905	Control3	CABZ01053976.1	CABZ01053976.1
marcksl1b	1.55835490517557e-05	0.491526024950868	0.804	0.74	0.3257585093779	Control3	marcksl1b	marcksl1b
cldn12	1.60285684715816e-05	-0.439901988355363	0.196	0.454	0.335061195329942	Control3	cldn12	cldn12
DOCK4	1.62662959357786e-05	-0.513956791807636	0	0.145	0.340030650241516	Control3	DOCK4	DOCK4
tsta3	1.6803120616053e-05	0.550865428540643	0.143	0.051	0.351252433357972	Control3	tsta3	tsta3
flna	1.74645458634119e-05	0.903506295830092	0.438	0.332	0.365078866728762	Control3	flna	flna
ppargc1b	1.78141349240937e-05	0.905259996541332	0.241	0.121	0.372386676453255	Control3	ppargc1b	ppargc1b
f2rl2	1.79724921242668e-05	-0.455849902389373	0.009	0.161	0.375696975365673	Control3	f2rl2	f2rl2
stac	1.79761249195039e-05	0.431284738906503	0.107	0.03	0.37577291531731	Control3	stac	stac
mycbp	1.8020563928304e-05	-0.312456069244956	0.08	0.287	0.376701868357268	Control3	mycbp	mycbp
anxa11a	1.81641755258428e-05	0.841002603845457	0.384	0.267	0.379703925192217	Control3	anxa11a	anxa11a
nfkbiab	1.82080557013695e-05	0.946375845269616	0.643	0.606	0.380621196381428	Control3	nfkbiab	nfkbiab
dab2ipa	1.87653694683499e-05	0.77673462178395	0.232	0.114	0.392271283366387	Control3	dab2ipa	dab2ipa
fasn	1.87896568396521e-05	-0.395042466630398	0.089	0.294	0.392778986576087	Control3	fasn	fasn
ENSDARG00000006240slc27a1a	1.88282191950949e-05	-0.37155131010925	0.027	0.193	0.393585094054263	Control3	ENSDARG00000006240slc27a1a	ENSDARG00000006240 - slc27a1a
ENSDARG00000069313oxa1l	1.88301587152597e-05	-0.274617255505598	0.009	0.161	0.393625637783789	Control3	ENSDARG00000069313oxa1l	ENSDARG00000069313 - oxa1l
si:ch73-334d15.2	1.88669517152332e-05	-0.364888064101763	0.018	0.177	0.394394758655235	Control3	si:ch73-334d15.2	si:ch73-334d15.2
ENSDARG00000094752rpe65b	1.90756997550113e-05	-0.585810521284612	0	0.143	0.398758427678757	Control3	ENSDARG00000094752rpe65b	ENSDARG00000094752 - rpe65b
ucp1	1.90756997550113e-05	-1.0552740443388	0	0.143	0.398758427678757	Control3	ucp1	ucp1
rhpn1	1.90757005953815e-05	-0.397578764052241	0	0.143	0.398758445245855	Control3	rhpn1	rhpn1
ptpreb	1.94681683519339e-05	0.795837789333475	0.223	0.105	0.406962591228827	Control3	ptpreb	ptpreb
fnbp4	1.9885313762999e-05	-0.293767188899396	0.134	0.373	0.415682598901732	Control3	fnbp4	fnbp4
plekhg2	1.99867534022997e-05	0.601316003640711	0.188	0.079	0.417803093121672	Control3	plekhg2	plekhg2
scube2	2.0113898677924e-05	-0.399978540050017	0	0.142	0.420460937963324	Control3	scube2	scube2
tenm4	2.01421104724364e-05	-0.542939207749041	0.009	0.158	0.421050677315811	Control3	tenm4	tenm4
ENSDARG00000016280eif1ad	2.03876732842479e-05	-0.375134179842781	0.098	0.306	0.426183922333919	Control3	ENSDARG00000016280eif1ad	ENSDARG00000016280 - eif1ad
ENSDARG00000000588grasp	2.05778657654224e-05	-0.395765534637745	0.018	0.176	0.430159705960389	Control3	ENSDARG00000000588grasp	ENSDARG00000000588 - grasp
ENSDARG00000104246exosc3	2.09950739554047e-05	-0.257943599678952	0.018	0.177	0.438881025963781	Control3	ENSDARG00000104246exosc3	ENSDARG00000104246 - exosc3
fgfr1a	2.12074339877679e-05	-0.383974435190635	0	0.141	0.443320200080301	Control3	fgfr1a	fgfr1a
ek1	2.12074349200019e-05	-0.621872879704898	0	0.141	0.443320219567721	Control3	ek1	ek1
ddx46	2.16324626920556e-05	-0.387557068814062	0.054	0.233	0.45220500011473	Control3	ddx46	ddx46
stmn1b	2.17172601936851e-05	-1.29600398214854	0.134	0.343	0.453977607088794	Control3	stmn1b	stmn1b
adgra3	2.18397953256786e-05	0.482804009520783	0.125	0.04	0.456539081487986	Control3	adgra3	adgra3
pfdn4	2.19757288558129e-05	-0.369408392520857	0.143	0.382	0.459380636001914	Control3	pfdn4	pfdn4
nrcama	2.20436457698902e-05	-0.645665793918927	0.009	0.158	0.460800371173784	Control3	nrcama	nrcama
ccnd2b	2.226264414668e-05	0.474310068356325	0.152	0.056	0.465378313242199	Control3	ccnd2b	ccnd2b
nfe2l2a	2.25993410329862e-05	0.636774827637645	0.536	0.389	0.472416624953544	Control3	nfe2l2a	nfe2l2a
tmem17	2.26893288544715e-05	-0.357195210369471	0.018	0.175	0.474297730373871	Control3	tmem17	tmem17
hbaa1	2.2752603463707e-05	-4.05428625093737	0.438	0.267	0.475620422805331	Control3	hbaa1	hbaa1
sc:d189	2.32914181191282e-05	-0.487237095670441	0.009	0.157	0.486883804362256	Control3	sc:d189	sc:d189
btg1	2.33058223347224e-05	-0.444977577778324	0.723	0.871	0.487184910085038	Control3	btg1	btg1
ENSDARG00000102538mccc1	2.33456974173703e-05	-0.413656386555987	0.018	0.173	0.488018458812708	Control3	ENSDARG00000102538mccc1	ENSDARG00000102538 - mccc1
ENSDARG00000027109zfr	2.33875138448578e-05	-0.261470238349261	0.098	0.312	0.488892589412907	Control3	ENSDARG00000027109zfr	ENSDARG00000027109 - zfr
si:dkey-165a24.10	2.35499958560667e-05	-0.319865350772202	0.018	0.175	0.492289113375218	Control3	si:dkey-165a24.10	si:dkey-165a24.10
paqr6	2.38715266030942e-05	-0.298948211308716	0.08	0.28	0.49901039211108	Control3	paqr6	paqr6
fbxo32	2.40371027873919e-05	0.786376009441532	0.17	0.069	0.50247159666764	Control3	fbxo32	fbxo32
acvr1l	2.46066064934687e-05	-0.310418404160879	0.071	0.265	0.514376502139471	Control3	acvr1l	acvr1l
tgm1l1	2.51134491312447e-05	0.62926818589873	0.17	0.07	0.524971540639538	Control3	tgm1l1	tgm1l1
ENSDARG00000061647nrxn1a	2.52658689468368e-05	-0.741967311595653	0.018	0.17	0.528157724464676	Control3	ENSDARG00000061647nrxn1a	ENSDARG00000061647 - nrxn1a
cox5ab	2.58578811179733e-05	-0.362176101259235	0.08	0.278	0.540533146890114	Control3	cox5ab	cox5ab
ENSDARG00000089643mcama	2.61949558483256e-05	-0.513577662633923	0	0.139	0.547579357053399	Control3	ENSDARG00000089643mcama	ENSDARG00000089643 - mcama
rpn2	2.64290662775786e-05	-0.29014509790051	0.116	0.336	0.552473201466504	Control3	rpn2	rpn2
chpt1	2.68998659827719e-05	0.746647951781287	0.214	0.101	0.562314798503864	Control3	chpt1	chpt1
hypk	2.70216916268195e-05	-0.259293313954954	0.071	0.266	0.564861441767035	Control3	hypk	hypk
ngdn	2.71686088550832e-05	-0.26865810043676	0.08	0.282	0.56793259950666	Control3	ngdn	ngdn
ENSDARG00000019293tfdp1a	2.76115631733545e-05	-0.298991991726683	0	0.138	0.577192116575802	Control3	ENSDARG00000019293tfdp1a	ENSDARG00000019293 - tfdp1a
nhp2	2.76155318888647e-05	-0.272368093779542	0.027	0.19	0.577275078604828	Control3	nhp2	nhp2
ENSDARG00000105243ogt.1	2.76164909559059e-05	-0.340758623239704	0.223	0.501	0.577295126942258	Control3	ENSDARG00000105243ogt.1	ENSDARG00000105243 - ogt.1
vwa5a	2.7797819880224e-05	0.844115951158843	0.232	0.114	0.581085626776203	Control3	vwa5a	vwa5a
ywhabl	2.78868466489431e-05	0.432845350328575	0.705	0.646	0.582946642349506	Control3	ywhabl	ywhabl
cat	2.80214737021281e-05	-0.461063827447623	0.125	0.341	0.585760886269286	Control3	cat	cat
si:dkey-190g11.3	2.81211139251939e-05	-0.330713362298048	0.062	0.25	0.587843765492253	Control3	si:dkey-190g11.3	si:dkey-190g11.3
si:ch73-22o12.1	2.82410973106147e-05	-0.392222806113735	0.036	0.201	0.59035189818109	Control3	si:ch73-22o12.1	si:ch73-22o12.1
ppdpfb	2.84724193096218e-05	0.397523048229086	0.929	0.929	0.595187453248333	Control3	ppdpfb	ppdpfb
si:zfos-80g12.1	2.85590081001888e-05	-0.42567669136836	0.009	0.153	0.596997505326347	Control3	si:zfos-80g12.1	si:zfos-80g12.1
fbrsl1	2.86459651678802e-05	-0.394555359493778	0.062	0.245	0.598815255869367	Control3	fbrsl1	fbrsl1
nkain2	2.88666521184948e-05	-0.510641874736282	0.009	0.154	0.603428495885016	Control3	nkain2	nkain2
gsdmeb	2.90645514999842e-05	-0.276071272752074	0.027	0.188	0.607565384555669	Control3	gsdmeb	gsdmeb
NPAS3	2.91032011652298e-05	-0.533309666885617	0	0.137	0.608373317157964	Control3	NPAS3	NPAS3
phf24	2.91032024362234e-05	-0.61057958925595	0	0.137	0.608373343726814	Control3	phf24	phf24
yaf2	2.91268526051681e-05	-0.373208033429743	0.054	0.231	0.608867726858434	Control3	yaf2	yaf2
ENSDARG00000010770sox19a	2.91584535531521e-05	-0.782699564608358	0.009	0.152	0.609528313075092	Control3	ENSDARG00000010770sox19a	ENSDARG00000010770 - sox19a
stim1a	2.93877236446104e-05	0.699181991227802	0.241	0.12	0.614320975066935	Control3	stim1a	stim1a
ENSDARG00000041314ndufb9	2.95247665182357e-05	-0.375234149857333	0.232	0.509	0.617185719297198	Control3	ENSDARG00000041314ndufb9	ENSDARG00000041314 - ndufb9
hp1bp3	2.95322614498311e-05	-0.35393718045519	0.205	0.466	0.617342393347268	Control3	hp1bp3	hp1bp3
slit1a	2.963494361978e-05	-0.423074941250537	0.009	0.154	0.619488861427881	Control3	slit1a	slit1a
ak4	2.96365665430912e-05	-0.349238569982372	0.054	0.233	0.619522787016778	Control3	ak4	ak4
socs3b	2.98221832181927e-05	-0.533492223931939	0.054	0.227	0.623402917993101	Control3	socs3b	socs3b
hspa12b	2.98717573713665e-05	-0.500641908822392	0.054	0.226	0.624439216091044	Control3	hspa12b	hspa12b
rhpn2	3.00320641277354e-05	0.831401214644228	0.295	0.17	0.627790268526181	Control3	rhpn2	rhpn2
mgaa	3.0167362388129e-05	-0.346516925001827	0.08	0.276	0.630618543361449	Control3	mgaa	mgaa
si:dkey-164f24.2	3.06737718139956e-05	-0.439270923343483	0	0.136	0.641204525999763	Control3	si:dkey-164f24.2	si:dkey-164f24.2
ENSDARG00000024717selenbp1	3.08989674098927e-05	0.742264797500661	0.268	0.145	0.645912014736397	Control3	ENSDARG00000024717selenbp1	ENSDARG00000024717 - selenbp1
zgc:165573	3.16538182423275e-05	0.618803431115864	0.152	0.057	0.661691416537615	Control3	zgc:165573	zgc:165573
brd3b	3.18758908921133e-05	-0.39537505328271	0.232	0.496	0.666333623208736	Control3	brd3b	brd3b
dhrs13a.1	3.20404718775334e-05	-0.658899882503589	0.018	0.166	0.669774024127958	Control3	dhrs13a.1	dhrs13a.1
ablim2	3.20536888906667e-05	-0.414502319324575	0.009	0.152	0.670050312570496	Control3	ablim2	ablim2
bahcc1b	3.22378194183557e-05	-0.351661853533419	0.062	0.247	0.673899377121308	Control3	bahcc1b	bahcc1b
kiz	3.23273643237247e-05	-0.406089136594034	0	0.136	0.675771223823141	Control3	kiz	kiz
ENSDARG00000107096castor1	3.25211589257721e-05	-0.354562357242501	0.045	0.215	0.679822306184339	Control3	ENSDARG00000107096castor1	ENSDARG00000107096 - castor1
ctsla	3.33037109373063e-05	0.541302035965436	0.625	0.555	0.696180773433451	Control3	ctsla	ctsla
rtn1b	3.35184284102029e-05	-0.82500727138694	0.036	0.196	0.700669227486881	Control3	rtn1b	rtn1b
actn4	3.36258583241096e-05	0.646123763667317	0.509	0.399	0.702914942407188	Control3	actn4	actn4
gfra1a	3.39972290194218e-05	-0.51239835706033	0.009	0.151	0.710678075421994	Control3	gfra1a	gfra1a
atcaya	3.40682737625866e-05	-0.390480243652364	0	0.135	0.71216319473311	Control3	atcaya	atcaya
egfl7	3.4288711560116e-05	-0.607117695622134	0.062	0.237	0.716771226452666	Control3	egfl7	egfl7
cltb	3.50443091356785e-05	0.591075540873918	0.196	0.089	0.732566238172224	Control3	cltb	cltb
LRRC75A	3.50589051425855e-05	0.857443593791794	0.286	0.159	0.732871353100607	Control3	LRRC75A	LRRC75A
apba2b	3.55140884653016e-05	-0.600279445586694	0.018	0.166	0.742386505278664	Control3	apba2b	apba2b
guk1a	3.60535128987913e-05	-0.277747152367596	0.036	0.202	0.753662633636333	Control3	guk1a	guk1a
ENSDARG00000026801stau2	3.64265752286399e-05	-0.419292281110509	0.295	0.58	0.761461128579489	Control3	ENSDARG00000026801stau2	ENSDARG00000026801 - stau2
pdk4	3.70600312000112e-05	-0.286585338314161	0.045	0.214	0.774702892205034	Control3	pdk4	pdk4
efcc1	3.74910217400937e-05	0.68875346794488	0.241	0.125	0.783712318454919	Control3	efcc1	efcc1
ENSDARG00000000068slc9a3r1a	3.76956323200884e-05	-0.321898254084916	0.125	0.34	0.787989498019127	Control3	ENSDARG00000000068slc9a3r1a	ENSDARG00000000068 - slc9a3r1a
rasal2	3.77036089277943e-05	-0.550123413565708	0.071	0.246	0.788156241026612	Control3	rasal2	rasal2
ccdc85ca	3.78194664115472e-05	-0.333093976313305	0.045	0.214	0.790578125866982	Control3	ccdc85ca	ccdc85ca
rorcb	3.78303539566757e-05	-0.377128003496293	0	0.134	0.790805719110348	Control3	rorcb	rorcb
zgc:92429	3.78303555999586e-05	-0.434818087552407	0	0.134	0.790805753461535	Control3	zgc:92429	zgc:92429
tns1a	3.78303555999586e-05	-0.452930723784855	0	0.134	0.790805753461535	Control3	tns1a	tns1a
eif3s10	3.8231033949413e-05	-0.420283878642314	0.366	0.647	0.79918153367853	Control3	eif3s10	eif3s10
map7d1a	3.9270020465721e-05	-0.465602024158756	0.054	0.225	0.820900507815431	Control3	map7d1a	map7d1a
bmp1a	3.96179754220299e-05	-0.41976661140612	0.027	0.183	0.828174158222113	Control3	bmp1a	bmp1a
slc25a48	3.98612623113686e-05	-0.408618129863645	0	0.133	0.833259827356849	Control3	slc25a48	slc25a48
clasp1a	4.00038043865872e-05	0.742766832528201	0.304	0.179	0.836239526897219	Control3	clasp1a	clasp1a
si:ch211-214j24.10	4.08328032865078e-05	-0.255259690546615	0.196	0.461	0.853568919901158	Control3	si:ch211-214j24.10	si:ch211-214j24.10
si:dkeyp-23e4.3	4.10323192833951e-05	0.535979505553127	0.25	0.125	0.857739602300092	Control3	si:dkeyp-23e4.3	si:dkeyp-23e4.3
chchd6a	4.14951219499192e-05	-0.300783223577766	0.018	0.166	0.867414029241111	Control3	chchd6a	chchd6a
ctnnd2b	4.19989728619107e-05	-0.505970257602665	0	0.132	0.877946528705382	Control3	ctnnd2b	ctnnd2b
si:dkey-70b23.2	4.19989765028776e-05	-0.444739627706691	0	0.132	0.877946604816153	Control3	si:dkey-70b23.2	si:dkey-70b23.2
ENSDARG00000003032eif4a1b	4.31412154412724e-05	-0.381971476109894	0.402	0.685	0.901823967584357	Control3	ENSDARG00000003032eif4a1b	ENSDARG00000003032 - eif4a1b
ENSDARG00000074599frmd4ba	4.33990321194288e-05	-0.336713814250637	0.018	0.165	0.907213367424539	Control3	ENSDARG00000074599frmd4ba	ENSDARG00000074599 - frmd4ba
slc25a47a	4.37581341231077e-05	-0.333618832176063	0.018	0.166	0.914720035709442	Control3	slc25a47a	slc25a47a
tnk1	4.4249006143773e-05	-0.35707776904549	0	0.132	0.924981224429431	Control3	tnk1	tnk1
runx1t1	4.47998921350912e-05	-0.493390908851409	0.009	0.148	0.936496945191946	Control3	runx1t1	runx1t1
ENSDARG00000018303etv4	4.50543315007898e-05	-0.360759935421955	0.027	0.182	0.941815745692511	Control3	ENSDARG00000018303etv4	ENSDARG00000018303 - etv4
cecr2	4.52344466024665e-05	-0.278955498877057	0.036	0.197	0.945580871777961	Control3	cecr2	cecr2
ENSDARG00000035732arntl1b	4.66171300773228e-05	-0.385351531781425	0	0.131	0.974484487136357	Control3	ENSDARG00000035732arntl1b	ENSDARG00000035732 - arntl1b
ssbp2	4.66171341101044e-05	-0.413274971304263	0	0.131	0.974484571437622	Control3	ssbp2	ssbp2
ctbp2a	4.70351384161748e-05	-0.391342218542982	0.045	0.211	0.983222533451718	Control3	ctbp2a	ctbp2a
tcea2	4.76719378718152e-05	-0.261135318474237	0.027	0.182	0.996534189272424	Control3	tcea2	tcea2
svep1	4.80070776301887e-05	-0.649919862918148	0.009	0.148	1	Control3	svep1	svep1
ctnnb1	4.8301659381271e-05	0.578875197637224	0.643	0.647	1	Control3	ctnnb1	ctnnb1
tcn2	4.87004686284091e-05	-0.401247770516228	0.009	0.147	1	Control3	tcn2	tcn2
znf536	4.87786854052334e-05	-0.502129164869607	0.107	0.301	1	Control3	znf536	znf536
cstf3	4.90991083970496e-05	-0.28309304731234	0.045	0.212	1	Control3	cstf3	cstf3
acvr2ba	4.94287819085898e-05	-0.280040725602109	0.045	0.212	1	Control3	acvr2ba	acvr2ba
taok1b	4.98494069278162e-05	-0.25451074852676	0.116	0.328	1	Control3	taok1b	taok1b
rfxap	5.00164156799609e-05	-0.321732838824378	0.143	0.367	1	Control3	rfxap	rfxap
ENSDARG00000006399ywhae1	5.01875558636256e-05	-0.343128330478373	0.321	0.606	1	Control3	ENSDARG00000006399ywhae1	ENSDARG00000006399 - ywhae1
cldn5b	5.04408195048769e-05	-1.51318906907287	0.107	0.267	1	Control3	cldn5b	cldn5b
insra	5.07664355746397e-05	-0.283889723434641	0.08	0.271	1	Control3	insra	insra
hikeshi	5.12493877445624e-05	-0.300440064809922	0.054	0.223	1	Control3	hikeshi	hikeshi
plxna3	5.12940024083347e-05	-0.424689745306541	0.054	0.225	1	Control3	plxna3	plxna3
ube2h	5.17275360130272e-05	-0.31330966096523	0.232	0.495	1	Control3	ube2h	ube2h
ccdc135	5.17322865332532e-05	-0.402658993379508	0	0.13	1	Control3	ccdc135	ccdc135
auts2b	5.17322865332532e-05	-0.856645207328774	0	0.13	1	Control3	auts2b	auts2b
myct1b	5.2486482219203e-05	-0.58374491727532	0.027	0.175	1	Control3	myct1b	myct1b
fbxl6	5.27658972842094e-05	-0.385948698332898	0.036	0.192	1	Control3	fbxl6	fbxl6
srgn	5.30611170590814e-05	-1.1591637412444	0.188	0.351	1	Control3	srgn	srgn
zmp:0000000991	5.33246303635594e-05	0.47497397802435	0.116	0.038	1	Control3	zmp:0000000991	zmp:0000000991
wdr36	5.39020014582811e-05	-0.289850935973343	0.009	0.147	1	Control3	wdr36	wdr36
gadd45gb.1	5.44924019478851e-05	-0.705756226464597	0	0.129	1	Control3	gadd45gb.1	gadd45gb.1
ldb2a	5.5209966061034e-05	-0.503316667308352	0.045	0.206	1	Control3	ldb2a	ldb2a
ccdc88c	5.59694513037262e-05	-0.368811241199692	0.045	0.207	1	Control3	ccdc88c	ccdc88c
snx33	5.64984784573609e-05	0.864956997182207	0.214	0.106	1	Control3	snx33	snx33
ndufa3	5.72160274431753e-05	-0.345326287382362	0.134	0.348	1	Control3	ndufa3	ndufa3
capn1a	5.73968108437121e-05	-0.390656507211184	0	0.128	1	Control3	capn1a	capn1a
mpped2a	5.73968133159744e-05	-0.386819613029176	0	0.128	1	Control3	mpped2a	mpped2a
ENSDARG00000060397hhip	5.73968133159744e-05	-0.389551878344731	0	0.128	1	Control3	ENSDARG00000060397hhip	ENSDARG00000060397 - hhip
epha4l	5.73968133159744e-05	-0.43560667708841	0	0.128	1	Control3	epha4l	epha4l
cct4	5.74119596375709e-05	-0.28670091837112	0.286	0.576	1	Control3	cct4	cct4
pof1b	5.82741664036042e-05	-0.391808820966678	0.045	0.208	1	Control3	pof1b	pof1b
cct5	5.93055391507676e-05	-0.432015100417587	0.321	0.593	1	Control3	cct5	cct5
ENSDARG00000062350synm	5.96938435760178e-05	0.968127122204588	0.348	0.236	1	Control3	ENSDARG00000062350synm	ENSDARG00000062350 - synm
grid1b	6.01904370429868e-05	-0.496566095957421	0.018	0.161	1	Control3	grid1b	grid1b
tmem198a	6.02827516357829e-05	-0.405256993496559	0.036	0.191	1	Control3	tmem198a	tmem198a
gldc	6.04529151852979e-05	-0.339388576439303	0	0.127	1	Control3	gldc	gldc
gulp1a	6.04529151852979e-05	-0.378715267338882	0	0.127	1	Control3	gulp1a	gulp1a
slc6a1a	6.04529177864859e-05	-0.777712244736722	0	0.127	1	Control3	slc6a1a	slc6a1a
DHDH	6.06619043602813e-05	-0.301219623721592	0.089	0.283	1	Control3	DHDH	DHDH
lonrf1l	6.07913848837426e-05	0.89100581972079	0.402	0.302	1	Control3	lonrf1l	lonrf1l
btf3l4	6.08922068908793e-05	-0.320439242064109	0.107	0.306	1	Control3	btf3l4	btf3l4
ENSDARG00000062220plekha7b	6.16897317527894e-05	-0.403168820061636	0.009	0.145	1	Control3	ENSDARG00000062220plekha7b	ENSDARG00000062220 - plekha7b
bhlhe40	6.23044060493756e-05	0.538466965132751	0.643	0.587	1	Control3	bhlhe40	bhlhe40
ENSDARG00000033978nxn	6.23676626566158e-05	-0.396398812858053	0.062	0.233	1	Control3	ENSDARG00000033978nxn	ENSDARG00000033978 - nxn
eif4ebp3l	6.30706036956829e-05	-0.553390527303878	0.152	0.368	1	Control3	eif4ebp3l	eif4ebp3l
spock2	6.34115218625366e-05	-0.802433440773183	0.018	0.157	1	Control3	spock2	spock2
ENSDARG00000056125myct1a	6.34331274298534e-05	-0.373092286060941	0.018	0.159	1	Control3	ENSDARG00000056125myct1a	ENSDARG00000056125 - myct1a
pou3f3a	6.36684820953163e-05	-0.471529143385512	0	0.127	1	Control3	pou3f3a	pou3f3a
frem2b	6.36684848320219e-05	-0.41161608480789	0	0.127	1	Control3	frem2b	frem2b
tle3b	6.54036671259953e-05	-0.416630708502462	0.018	0.16	1	Control3	tle3b	tle3b
aldh4a1	6.59459384533431e-05	-0.345247883554189	0.071	0.249	1	Control3	aldh4a1	aldh4a1
psmg2	6.62133968795484e-05	-0.259115504305157	0.071	0.253	1	Control3	psmg2	psmg2
ank3a	6.67679200748025e-05	-0.458715360072231	0.027	0.175	1	Control3	ank3a	ank3a
si:ch211-13k12.2	6.705166029242e-05	-0.325737887369283	0	0.126	1	Control3	si:ch211-13k12.2	si:ch211-13k12.2
ENSDARG00000099124f3a	6.73881409481026e-05	0.678246491827493	0.491	0.366	1	Control3	ENSDARG00000099124f3a	ENSDARG00000099124 - f3a
gpr137ba	6.74430881270812e-05	0.435062556346606	0.125	0.044	1	Control3	gpr137ba	gpr137ba
eif3c	6.76581929715934e-05	-0.451070322758176	0.375	0.638	1	Control3	eif3c	eif3c
ttc3	6.82233685416474e-05	-0.320841557375343	0.018	0.159	1	Control3	ttc3	ttc3
si:ch211-232b12.5	6.83665549493359e-05	-0.350520974182797	0.089	0.276	1	Control3	si:ch211-232b12.5	si:ch211-232b12.5
nap1l1	6.98333823974026e-05	-0.378425096296926	0.33	0.599	1	Control3	nap1l1	nap1l1
glg1a	6.99171311257024e-05	-0.262559381522041	0.107	0.31	1	Control3	glg1a	glg1a
ENSDARG00000058102sardh	7.00569659568261e-05	-0.264116453167716	0.018	0.161	1	Control3	ENSDARG00000058102sardh	ENSDARG00000058102 - sardh
FAM163A	7.06110274057314e-05	-0.491487841742934	0	0.125	1	Control3	FAM163A	FAM163A
slc44a1b	7.07778613583452e-05	-0.297869921927459	0.045	0.206	1	Control3	slc44a1b	slc44a1b
ssr4	7.12190525775539e-05	-0.301256764787535	0.17	0.404	1	Control3	ssr4	ssr4
kif1ab	7.13936058500542e-05	-0.737470523561796	0.018	0.156	1	Control3	kif1ab	kif1ab
kmt5aa	7.21360160710201e-05	-0.257277352910157	0.08	0.267	1	Control3	kmt5aa	kmt5aa
mbd4	7.23307268429239e-05	-0.309920501628177	0.018	0.159	1	Control3	mbd4	mbd4
cita	7.25735313049301e-05	-0.382777518919764	0.009	0.143	1	Control3	cita	cita
usp36	7.25946810753607e-05	-0.290958589608391	0.125	0.338	1	Control3	usp36	usp36
CU695232.1	7.26641713744931e-05	0.696903454758846	0.161	0.068	1	Control3	CU695232.1	CU695232.1
fut8a	7.29126299269963e-05	-0.279034559526456	0.071	0.25	1	Control3	fut8a	fut8a
vezf1a	7.31565191639365e-05	-0.332452966312801	0.009	0.142	1	Control3	vezf1a	vezf1a
tyro3	7.35739799227289e-05	-0.416025728057366	0.027	0.172	1	Control3	tyro3	tyro3
kcnj10a	7.38520915007265e-05	-0.588461896631576	0.009	0.141	1	Control3	kcnj10a	kcnj10a
zgc:56095	7.4355561297327e-05	-0.343991693690565	0	0.125	1	Control3	zgc:56095	zgc:56095
coq8aa	7.49842997727233e-05	-0.258441788872863	0.089	0.28	1	Control3	coq8aa	coq8aa
ENSDARG00000079626elf2b	7.72514651912484e-05	-0.250882195670435	0.098	0.295	1	Control3	ENSDARG00000079626elf2b	ENSDARG00000079626 - elf2b
fosab	7.82103749520417e-05	-0.696013256223722	0.366	0.584	1	Control3	fosab	fosab
IGLON5	7.82947337342032e-05	-0.38925325209044	0	0.124	1	Control3	IGLON5	IGLON5
hpcal4	7.82947370857597e-05	-0.50605371611885	0	0.124	1	Control3	hpcal4	hpcal4
MDFI	7.82947437888728e-05	-0.337887603911482	0	0.124	1	Control3	MDFI	MDFI
amot	7.85302148193583e-05	-0.371050373625911	0.098	0.285	1	Control3	amot	amot
bccip	7.85842819303118e-05	-0.281852303786475	0.223	0.478	1	Control3	bccip	bccip
eps15l1a	7.88446138522882e-05	-0.26864606244438	0.098	0.293	1	Control3	eps15l1a	eps15l1a
ENSDARG00000105409hist1h4l	7.8981889377985e-05	-0.475336406451799	0.241	0.479	1	Control3	ENSDARG00000105409hist1h4l	ENSDARG00000105409 - hist1h4l
adgrl1a	7.95428454572245e-05	-0.679231628522309	0.098	0.269	1	Control3	adgrl1a	adgrl1a
ecscr	8.00138194721695e-05	-0.457525573581252	0.018	0.154	1	Control3	ecscr	ecscr
psma2	8.05495661865436e-05	-0.288883934436751	0.125	0.331	1	Control3	psma2	psma2
reep3a	8.0936984449366e-05	-0.296010011852281	0.009	0.141	1	Control3	reep3a	reep3a
tsen15	8.14398655254187e-05	-0.259266689500692	0.009	0.141	1	Control3	tsen15	tsen15
ift46	8.1837939509452e-05	-0.300279056788595	0.009	0.141	1	Control3	ift46	ift46
si:ch211-194k22.8	8.2031474454413e-05	-0.281216231174069	0.027	0.172	1	Control3	si:ch211-194k22.8	si:ch211-194k22.8
tsnaxip1	8.2438456142325e-05	-0.329880353621002	0	0.123	1	Control3	tsnaxip1	tsnaxip1
dock4b	8.2438456142325e-05	-0.340238757252383	0	0.123	1	Control3	dock4b	dock4b
zgc:101744	8.2438456142325e-05	-0.376450660593419	0	0.123	1	Control3	zgc:101744	zgc:101744
khdrbs1a	8.36627243778373e-05	0.424602850959104	0.821	0.847	1	Control3	khdrbs1a	khdrbs1a
pdxka	8.55657714566421e-05	-0.413294435812606	0.143	0.352	1	Control3	pdxka	pdxka
FEZ2	8.55764824795963e-05	-0.326321412931849	0.027	0.174	1	Control3	FEZ2	FEZ2
ENSDARG00000075123trafd1	8.56467191926353e-05	-0.334643656258975	0.045	0.202	1	Control3	ENSDARG00000075123trafd1	ENSDARG00000075123 - trafd1
cul4a	8.57702637206145e-05	-0.322697242383813	0.054	0.215	1	Control3	cul4a	cul4a
ENSDARG00000019185slain1a	8.67971380490334e-05	-0.366119739812973	0	0.123	1	Control3	ENSDARG00000019185slain1a	ENSDARG00000019185 - slain1a
dtnbp1a	8.71516325111881e-05	-0.254136438403337	0.054	0.222	1	Control3	dtnbp1a	dtnbp1a
pxdn	8.81584034586725e-05	0.719712812342524	0.366	0.24	1	Control3	pxdn	pxdn
plxnb3	8.99398118129805e-05	-0.555780464493119	0.08	0.248	1	Control3	plxnb3	plxnb3
si:dkey-16p21.8	9.06811957173648e-05	-0.370211746141574	0.009	0.139	1	Control3	si:dkey-16p21.8	si:dkey-16p21.8
oprd1a	9.13817005149605e-05	-0.719994277526709	0	0.122	1	Control3	oprd1a	oprd1a
kif26ba	9.13817044147955e-05	-0.488975622951738	0	0.122	1	Control3	kif26ba	kif26ba
mfge8a	9.1381708314631e-05	-0.987917303866638	0	0.122	1	Control3	mfge8a	mfge8a
gipc2	9.13817122144665e-05	-0.294723729912498	0	0.122	1	Control3	gipc2	gipc2
nebl	9.13817122144665e-05	-0.645670311812591	0	0.122	1	Control3	nebl	nebl
magi1b	9.18213334828738e-05	-0.346372330246531	0.071	0.242	1	Control3	magi1b	magi1b
hacd2	9.20194664509572e-05	-0.354415026461253	0.036	0.185	1	Control3	hacd2	hacd2
pnpla7b	9.20777355534252e-05	-0.382751379942467	0.045	0.2	1	Control3	pnpla7b	pnpla7b
ENSDARG00000044357tbc1d23	9.30375823823426e-05	-0.307246929077468	0.027	0.171	1	Control3	ENSDARG00000044357tbc1d23	ENSDARG00000044357 - tbc1d23
gemin7	9.36832978601073e-05	-0.257781711027813	0.045	0.203	1	Control3	gemin7	gemin7
max	9.43759812208225e-05	-0.285609814791869	0.241	0.512	1	Control3	max	max
irs2a	9.46288725740723e-05	-0.418592230343257	0.089	0.269	1	Control3	irs2a	irs2a
crtap	9.50380310074398e-05	0.856722224529172	0.312	0.2	1	Control3	crtap	crtap
ENSDARG00000077582ank3b	9.6203665171154e-05	-0.41666146889333	0	0.121	1	Control3	ENSDARG00000077582ank3b	ENSDARG00000077582 - ank3b
ENSDARG00000013615pbx3b	9.62036692726217e-05	-0.426315488736679	0	0.121	1	Control3	ENSDARG00000013615pbx3b	ENSDARG00000013615 - pbx3b
adam22	9.69413704825884e-05	-0.605529964345689	0.009	0.137	1	Control3	adam22	adam22
ppfia4	9.85108381781551e-05	-0.402987804275914	0.027	0.17	1	Control3	ppfia4	ppfia4
mpp6b	0.000100063258436719	0.372062753732527	0.161	0.066	1	Control3	mpp6b	mpp6b
pacsin1b	0.000101275079040058	-0.309606179582817	0	0.12	1	Control3	pacsin1b	pacsin1b
ENSDARG00000016866fam102ab	0.000103622413350255	-0.390098682232277	0.009	0.136	1	Control3	ENSDARG00000016866fam102ab	ENSDARG00000016866 - fam102ab
utp3	0.000105327137781648	-0.25191647516705	0.045	0.201	1	Control3	utp3	utp3
nyap2b	0.000106608570107053	-0.322147143005593	0	0.12	1	Control3	nyap2b	nyap2b
ENSDARG00000040884mxi1	0.000106674927692467	-0.454133294258973	0.143	0.343	1	Control3	ENSDARG00000040884mxi1	ENSDARG00000040884 - mxi1
sash1a	0.000110763244046139	-0.497920974721231	0.205	0.42	1	Control3	sash1a	sash1a
RAMP1	0.000112217462493146	-0.451418612174079	0	0.119	1	Control3	RAMP1	RAMP1
ENSDARG00000019726celsr2	0.000112217467262939	-0.352158324223339	0	0.119	1	Control3	ENSDARG00000019726celsr2	ENSDARG00000019726 - celsr2
faxdc2	0.000112453045091566	-0.321838663928564	0.027	0.169	1	Control3	faxdc2	faxdc2
tox2	0.000112500666855289	-0.443558382884921	0.027	0.167	1	Control3	tox2	tox2
ENSDARG00000033901msi2a	0.000114520396845596	-0.359751262752387	0.027	0.168	1	Control3	ENSDARG00000033901msi2a	ENSDARG00000033901 - msi2a
ENSDARG00000013207zeb1b	0.000114558782796397	-0.30486539021384	0.089	0.268	1	Control3	ENSDARG00000013207zeb1b	ENSDARG00000013207 - zeb1b
ENSDARG00000054749lmo4b	0.000114943162599201	-0.40227517336869	0.009	0.136	1	Control3	ENSDARG00000054749lmo4b	ENSDARG00000054749 - lmo4b
ENSDARG00000059507	0.000115142687267955	0.791347699519397	0.339	0.216	1	Control3	ENSDARG00000059507	ENSDARG00000059507 -
ENSDARG00000004588sox4a	0.000116831784807362	-0.533858175572227	0.116	0.304	1	Control3	ENSDARG00000004588sox4a	ENSDARG00000004588 - sox4a
stx1b	0.000118115684600831	-0.901305849016952	0	0.118	1	Control3	stx1b	stx1b
snrnp70	0.000118132093283506	-0.281736631943085	0.152	0.364	1	Control3	snrnp70	snrnp70
ENSDARG00000099175hmgb1a	0.000118343223263833	0.430099081232655	0.83	0.832	1	Control3	ENSDARG00000099175hmgb1a	ENSDARG00000099175 - hmgb1a
mid1ip1l	0.000119301134836957	-0.568874756741519	0.188	0.394	1	Control3	mid1ip1l	mid1ip1l
phyhiplb	0.000120363631154186	-0.678272134387722	0.009	0.134	1	Control3	phyhiplb	phyhiplb
farp1	0.00012105414578621	-0.36538381736499	0.286	0.541	1	Control3	farp1	farp1
znf827	0.000121289988827498	-0.334544049944406	0.036	0.182	1	Control3	znf827	znf827
prcp	0.000121507381446347	-0.332451041568362	0.009	0.136	1	Control3	prcp	prcp
ENSDARG00000013711zgc:77486	0.000121756851322092	0.66848933232236	0.179	0.082	1	Control3	ENSDARG00000013711zgc:77486	ENSDARG00000013711 - zgc:77486
porb	0.000122214676320117	-0.422181543268092	0.054	0.208	1	Control3	porb	porb
slco2a1	0.000122447449037219	-0.790419161760086	0.089	0.245	1	Control3	slco2a1	slco2a1
BX571715.1	0.000123392558133704	-0.259407749065015	0.009	0.136	1	Control3	BX571715.1	BX571715.1
bnip3	0.000123571919161064	-0.277738186564886	0.045	0.199	1	Control3	bnip3	bnip3
si:ch211-102c2.8	0.000123595338906094	-0.371259295174816	0.009	0.134	1	Control3	si:ch211-102c2.8	si:ch211-102c2.8
robo1	0.000124317896518108	-0.407634594043683	0	0.118	1	Control3	robo1	robo1
txlng	0.000124317901791722	-0.283339514937572	0	0.118	1	Control3	txlng	txlng
fzd3b	0.000124317901791722	-0.388984317851014	0	0.118	1	Control3	fzd3b	fzd3b
adarb1b	0.000124317907065337	-0.374651774612694	0	0.118	1	Control3	adarb1b	adarb1b
ENSDARG00000004597lrrc4ba	0.000124317907065337	-0.46454026259298	0	0.118	1	Control3	ENSDARG00000004597lrrc4ba	ENSDARG00000004597 - lrrc4ba
arhgef10	0.000128311747882818	-0.280335669924365	0.027	0.168	1	Control3	arhgef10	arhgef10
jupb	0.000130839462195235	-0.415659564860402	0	0.117	1	Control3	jupb	jupb
ENSDARG00000033871derl3	0.000130839467740007	-0.274069201148236	0	0.117	1	Control3	ENSDARG00000033871derl3	ENSDARG00000033871 - derl3
nuak1b	0.000130839473284781	-0.341667523369847	0	0.117	1	Control3	nuak1b	nuak1b
CABZ01092072.2	0.000130839478829554	-0.427345558953784	0	0.117	1	Control3	CABZ01092072.2	CABZ01092072.2
itgav	0.00013420093006577	-0.431391691731288	0.107	0.287	1	Control3	itgav	itgav
arhgap10	0.000135532737011109	0.907626622617925	0.25	0.143	1	Control3	arhgap10	arhgap10
si:ch211-67n3.9	0.00013769654837365	-0.353344811263647	0	0.116	1	Control3	si:ch211-67n3.9	si:ch211-67n3.9
si:ch211-106h11.1	0.00013769654837365	-0.357760080668933	0	0.116	1	Control3	si:ch211-106h11.1	si:ch211-106h11.1
C7H16orf87	0.000138043198857427	-0.386516504734011	0.018	0.148	1	Control3	C7H16orf87	C7H16orf87
adi1	0.000139005994159046	-0.279444529948279	0.045	0.197	1	Control3	adi1	adi1
klf7a	0.000140854383539916	-0.390245995786035	0.009	0.132	1	Control3	klf7a	klf7a
hira	0.000142423283679501	-0.297169222129598	0.009	0.134	1	Control3	hira	hira
igf2bp1	0.000142632509952186	-0.300541590164526	0.125	0.327	1	Control3	igf2bp1	igf2bp1
nsg2	0.000144906049628386	-0.542101291549926	0	0.116	1	Control3	nsg2	nsg2
sema4e	0.000144906049628386	-0.670486244489388	0	0.116	1	Control3	sema4e	sema4e
map7d1b	0.000145607999579825	0.763494462872073	0.366	0.252	1	Control3	map7d1b	map7d1b
arhgap21b	0.0001469577934144	-0.369229452628453	0.08	0.246	1	Control3	arhgap21b	arhgap21b
srebf1	0.000147114316675665	-0.322994108790033	0.08	0.252	1	Control3	srebf1	srebf1
gigyf1a	0.000147292813650511	-0.262058920180962	0.018	0.15	1	Control3	gigyf1a	gigyf1a
ENSDARG00000061017spns2	0.000147501400813455	-0.527321443409068	0.009	0.131	1	Control3	ENSDARG00000061017spns2	ENSDARG00000061017 - spns2
mrpl34	0.000147814688563605	-0.256575687470998	0.089	0.27	1	Control3	mrpl34	mrpl34
gnai3	0.000149257297360423	-0.434308597772187	0.054	0.205	1	Control3	gnai3	gnai3
ENSDARG00000010625clic2	0.000149661870794678	-1.32069378738035	0.134	0.292	1	Control3	ENSDARG00000010625clic2	ENSDARG00000010625 - clic2
mvb12ba	0.000149737367057328	-0.41118547971023	0.143	0.337	1	Control3	mvb12ba	mvb12ba
fxyd1	0.000149843224824422	-0.748693256682919	0.116	0.292	1	Control3	fxyd1	fxyd1
gadd45ba	0.000151121668085587	0.715571411487856	0.643	0.555	1	Control3	gadd45ba	gadd45ba
ENSDARG00000035557gabarapa	0.000152020881550426	0.773948789459713	0.473	0.4	1	Control3	ENSDARG00000035557gabarapa	ENSDARG00000035557 - gabarapa
tek	0.000152464965681968	-0.578978155944316	0.071	0.225	1	Control3	tek	tek
ENSDARG00000101726ces2b	0.000152485775448373	-0.327862646623663	0	0.115	1	Control3	ENSDARG00000101726ces2b	ENSDARG00000101726 - ces2b
ndufv3	0.000152600726374593	-0.259728553299911	0.062	0.227	1	Control3	ndufv3	ndufv3
coro1b	0.000152686843875421	-0.416293534358779	0.027	0.163	1	Control3	coro1b	coro1b
ralba	0.00015310223424231	0.715003876133125	0.268	0.158	1	Control3	ralba	ralba
ENSDARG00000071685slco5a1a	0.000153248748329086	-0.351882387474908	0.027	0.163	1	Control3	ENSDARG00000071685slco5a1a	ENSDARG00000071685 - slco5a1a
irf2bp2a	0.000156154285306479	-0.348289398033743	0.295	0.543	1	Control3	irf2bp2a	irf2bp2a
tbl1xr1a	0.000156207008172935	-0.31485248562293	0.188	0.413	1	Control3	tbl1xr1a	tbl1xr1a
aff2	0.000156967226267199	-0.53287713165703	0.036	0.177	1	Control3	aff2	aff2
stmn1a	0.000157102494629872	-0.356512815155264	0.045	0.194	1	Control3	stmn1a	stmn1a
ENSDARG00000020595gnl3l	0.00015795727730423	-0.263417118119422	0.036	0.18	1	Control3	ENSDARG00000020595gnl3l	ENSDARG00000020595 - gnl3l
flrt3	0.000158856323749143	-0.358844119959507	0.009	0.132	1	Control3	flrt3	flrt3
ephb6	0.000160454382908952	-0.352307094164924	0	0.114	1	Control3	ephb6	ephb6
tuba1c	0.000160811309127409	-0.953667401712103	0.134	0.32	1	Control3	tuba1c	tuba1c
eef1a1a	0.000160963234232596	-0.437197129140264	0.018	0.148	1	Control3	eef1a1a	eef1a1a
csrp2	0.000161117635306134	-0.900782708463888	0.295	0.479	1	Control3	csrp2	csrp2
galnt18b	0.000161659473771825	-0.406276930073174	0.036	0.177	1	Control3	galnt18b	galnt18b
ENSDARG00000057854sap18	0.000161814211177602	-0.286163623747377	0.125	0.321	1	Control3	ENSDARG00000057854sap18	ENSDARG00000057854 - sap18
ENSDARG00000002945bgnb	0.000164221380086188	0.691468035639116	0.312	0.188	1	Control3	ENSDARG00000002945bgnb	ENSDARG00000002945 - bgnb
arglu1b	0.000165189183240242	-0.260524014583374	0.161	0.37	1	Control3	arglu1b	arglu1b
celsr1b	0.000166859320530182	-0.396954709838044	0.009	0.132	1	Control3	celsr1b	celsr1b
phactr4a	0.000167115233844724	-0.264550545153235	0.009	0.132	1	Control3	phactr4a	phactr4a
fhod3b	0.000168831445805871	-0.356176355046016	0	0.114	1	Control3	fhod3b	fhod3b
adgrb1a	0.000168831452925798	-0.54730656514855	0	0.114	1	Control3	adgrb1a	adgrb1a
lratb.1	0.000168831460045724	-0.599419330203085	0	0.114	1	Control3	lratb.1	lratb.1
zgc:153704	0.000168831467165652	-1.28145172956304	0	0.114	1	Control3	zgc:153704	zgc:153704
si:ch1073-429i10.3	0.000170452198006012	0.450986015027573	0.723	0.759	1	Control3	si:ch1073-429i10.3	si:ch1073-429i10.3
slc25a36b	0.000172288854564343	-0.263590531715879	0.062	0.225	1	Control3	slc25a36b	slc25a36b
myh10	0.000172736830531355	-0.522779520779978	0.188	0.381	1	Control3	myh10	myh10
tpm2	0.000173977488304801	-0.282059747560156	0.027	0.163	1	Control3	tpm2	tpm2
ENSDARG00000055678akap12b	0.000176227712716146	0.406964717123048	0.696	0.586	1	Control3	ENSDARG00000055678akap12b	ENSDARG00000055678 - akap12b
lrp1ab	0.000177567102684941	-0.440565444453978	0.089	0.26	1	Control3	lrp1ab	lrp1ab
ENSDARG00000031136moxd1	0.000177789917968639	0.465223545558834	0.107	0.037	1	Control3	ENSDARG00000031136moxd1	ENSDARG00000031136 - moxd1
ENSDARG00000024877ptgr1	0.000178154347076201	-0.326747546809058	0.045	0.191	1	Control3	ENSDARG00000024877ptgr1	ENSDARG00000024877 - ptgr1
crot	0.000178398378550029	-0.333181084729229	0.027	0.162	1	Control3	crot	crot
ENSDARG00000042856itpka	0.000179011229141678	-0.307704264547466	0.009	0.129	1	Control3	ENSDARG00000042856itpka	ENSDARG00000042856 - itpka
hsbp1b	0.000180673372264628	-0.269997966220412	0.232	0.474	1	Control3	hsbp1b	hsbp1b
crtac1a	0.000181753155067471	-1.14091945938571	0.152	0.332	1	Control3	crtac1a	crtac1a
rasip1	0.000182672970263829	-0.499366452321052	0.054	0.2	1	Control3	rasip1	rasip1
pfklb	0.000182924485238693	-0.59354394734708	0.036	0.172	1	Control3	pfklb	pfklb
tmem176	0.000182932771352916	0.589762780994771	0.384	0.271	1	Control3	tmem176	tmem176
cast	0.000183383654991653	0.523481314411192	0.446	0.309	1	Control3	cast	cast
si:dkey-177p2.6	0.000183959020698119	0.773340508139125	0.411	0.321	1	Control3	si:dkey-177p2.6	si:dkey-177p2.6
msto1	0.00018423858724249	-0.253287812997358	0.018	0.147	1	Control3	msto1	msto1
ttyh1	0.000186894266823418	-0.455084129551804	0	0.112	1	Control3	ttyh1	ttyh1
mapk13	0.000186894282556418	-0.306439495630847	0	0.112	1	Control3	mapk13	mapk13
ENSDARG00000071868znf711	0.000193816416368343	-0.328216650748335	0.009	0.127	1	Control3	ENSDARG00000071868znf711	ENSDARG00000071868 - znf711
ism1	0.00019429193507826	-0.345823600326909	0.027	0.16	1	Control3	ism1	ism1
smad3b	0.000194636739120981	0.90696109847788	0.348	0.243	1	Control3	smad3b	smad3b
pou2f1b	0.000195109383922326	-0.328479637362546	0.036	0.177	1	Control3	pou2f1b	pou2f1b
adgrd2	0.000196624232015023	-0.684334097085221	0	0.111	1	Control3	adgrd2	adgrd2
masp1	0.000196624240283148	-0.543980669001942	0	0.111	1	Control3	masp1	masp1
slc20a1b	0.000196923325860291	-0.320153093886392	0.08	0.248	1	Control3	slc20a1b	slc20a1b
mt-nd1	0.000199443768299808	0.4988429509701	0.688	0.704	1	Control3	mt-nd1	mt-nd1
ENSDARG00000105071nos1apa	0.000200083229996057	-0.2826572108574	0.125	0.31	1	Control3	ENSDARG00000105071nos1apa	ENSDARG00000105071 - nos1apa
CABZ01072487.1	0.000203915148345779	0.416785927622013	0.125	0.047	1	Control3	CABZ01072487.1	CABZ01072487.1
astn1	0.000204070090087456	-0.57068622490765	0.009	0.126	1	Control3	astn1	astn1
pgam1a	0.000205917738551018	0.698615737036461	0.25	0.141	1	Control3	pgam1a	pgam1a
zmym4	0.000206851200486314	-0.273323857521334	0	0.111	1	Control3	zmym4	zmym4
ENSDARG00000043514si:dkey-239i20.4	0.000206851200486314	-0.390226952179024	0	0.111	1	Control3	ENSDARG00000043514si:dkey-239i20.4	ENSDARG00000043514 - si:dkey-239i20.4
myo16	0.000206851209176207	-0.316889726523248	0	0.111	1	Control3	myo16	myo16
plxna2	0.000206851209176207	-0.484912776360992	0	0.111	1	Control3	plxna2	plxna2
slc6a11b	0.000206851209176207	-0.987893634322308	0	0.111	1	Control3	slc6a11b	slc6a11b
rtn3	0.000208050654131742	0.750098437484556	0.562	0.53	1	Control3	rtn3	rtn3
bcat2	0.000210729901744598	-0.313848690760187	0.062	0.217	1	Control3	bcat2	bcat2
ENSDARG00000057378selenou1a	0.000211253237353286	-0.26188314297097	0.071	0.234	1	Control3	ENSDARG00000057378selenou1a	ENSDARG00000057378 - selenou1a
ENSDARG00000015199cblb	0.000212286215728436	0.792971183865315	0.295	0.188	1	Control3	ENSDARG00000015199cblb	ENSDARG00000015199 - cblb
fli1b	0.000215306919002211	-0.397249313265919	0.054	0.199	1	Control3	fli1b	fli1b
ENSDARG00000052846fsta	0.000216764842593971	-0.975613759515088	0.009	0.127	1	Control3	ENSDARG00000052846fsta	ENSDARG00000052846 - fsta
ENSDARG00000025555ormdl3	0.000217600117617427	-0.32464462602175	0	0.11	1	Control3	ENSDARG00000025555ormdl3	ENSDARG00000025555 - ormdl3
gbx1	0.000217600126750225	-0.437307418512009	0	0.11	1	Control3	gbx1	gbx1
psat1	0.000217674426097431	-0.493805008692508	0.045	0.186	1	Control3	psat1	psat1
si:ch211-150g13.3	0.000217795743184615	-0.530725044180465	0.009	0.127	1	Control3	si:ch211-150g13.3	si:ch211-150g13.3
ENSDARG00000033182arl4ab	0.000218172846503446	0.677689512698676	0.375	0.252	1	Control3	ENSDARG00000033182arl4ab	ENSDARG00000033182 - arl4ab
ENSDARG00000057665sprn2	0.00021910342292271	-0.579076626150144	0.009	0.127	1	Control3	ENSDARG00000057665sprn2	ENSDARG00000057665 - sprn2
supt3h	0.000219885559620442	-0.253403554125935	0.036	0.175	1	Control3	supt3h	supt3h
CABZ01070631.2	0.000220739859559394	0.685321851329697	0.321	0.213	1	Control3	CABZ01070631.2	CABZ01070631.2
acbd5a	0.000221320212657983	-0.315716438211776	0.018	0.143	1	Control3	acbd5a	acbd5a
prkab1a	0.00022141403914652	-0.294966690453173	0.054	0.202	1	Control3	prkab1a	prkab1a
pdcd6	0.000226245103736093	0.630587214430407	0.232	0.128	1	Control3	pdcd6	pdcd6
hnrpkl	0.000226572451845308	-0.269465272068598	0.08	0.244	1	Control3	hnrpkl	hnrpkl
lmbrd2b	0.00022850516242823	-0.330379316824632	0.027	0.159	1	Control3	lmbrd2b	lmbrd2b
spata13	0.00022889715246774	-0.293521972991653	0	0.109	1	Control3	spata13	spata13
gm2a	0.00022889715246774	-0.322222140792126	0	0.109	1	Control3	gm2a	gm2a
prtfdc1	0.000228897162065621	-0.326364017660254	0	0.109	1	Control3	prtfdc1	prtfdc1
atp11a	0.000230018641012078	-0.337826398594809	0.062	0.217	1	Control3	atp11a	atp11a
alpl	0.000232295544742675	-0.69208078704759	0.08	0.233	1	Control3	alpl	alpl
ier2b	0.000232541550418895	-0.63342831225262	0.214	0.416	1	Control3	ier2b	ier2b
inpp4b	0.000232761755571973	0.493642218827351	0.179	0.084	1	Control3	inpp4b	inpp4b
ttc21b	0.00023471206542885	-0.263136316652156	0.009	0.127	1	Control3	ttc21b	ttc21b
thap4	0.000235066264048177	-0.259446246557993	0.018	0.143	1	Control3	thap4	thap4
zic2a	0.000236601289195752	-0.499534146781973	0.625	0.801	1	Control3	zic2a	zic2a
spsb3a	0.000238237963144176	-0.258394582025983	0.036	0.175	1	Control3	spsb3a	spsb3a
ENSDARG00000042874phlda2	0.000240352690422677	-0.676126074715401	0.045	0.184	1	Control3	ENSDARG00000042874phlda2	ENSDARG00000042874 - phlda2
tfdp2	0.0002405015529276	-0.257469960716913	0.018	0.142	1	Control3	tfdp2	tfdp2
efhd1	0.000240769745537001	-0.70613835929709	0	0.109	1	Control3	efhd1	efhd1
ndst1b	0.000241395107748538	-0.254814664764981	0.036	0.176	1	Control3	ndst1b	ndst1b
C7H4orf48	0.000242609840608819	0.643265345134872	0.348	0.235	1	Control3	C7H4orf48	C7H4orf48
CYTL1	0.000244296633917422	-0.674666434085052	0.071	0.218	1	Control3	CYTL1	CYTL1
ENSDARG00000112954hist1h4l	0.000245088827097673	-0.318441298188634	0.08	0.247	1	Control3	ENSDARG00000112954hist1h4l	ENSDARG00000112954 - hist1h4l
ppp3ca	0.000245977356740208	-0.534195756538329	0.009	0.125	1	Control3	ppp3ca	ppp3ca
ENSDARG00000000394matr3l1.1	0.000248884986446651	-0.274798308670334	0.098	0.269	1	Control3	ENSDARG00000000394matr3l1.1	ENSDARG00000000394 - matr3l1.1
ENSDARG00000078911zgc:163098	0.000249147150340826	-0.316657283769616	0.036	0.171	1	Control3	ENSDARG00000078911zgc:163098	ENSDARG00000078911 - zgc:163098
ENSDARG00000055632smtnl	0.000249322367024099	0.499557530217276	0.116	0.043	1	Control3	ENSDARG00000055632smtnl	ENSDARG00000055632 - smtnl
per1a	0.000250486394416368	0.884163538016357	0.295	0.192	1	Control3	per1a	per1a
fam169ab	0.000253246762005225	-0.29450109863359	0	0.108	1	Control3	fam169ab	fam169ab
slc25a18	0.000253246772604237	-0.357706591404787	0	0.108	1	Control3	slc25a18	slc25a18
sept5a	0.000255606456792609	-0.942366512409397	0.018	0.139	1	Control3	sept5a	sept5a
tmx3b	0.000258154408656682	-0.268182102840746	0.054	0.203	1	Control3	tmx3b	tmx3b
kif1b	0.000258986985168123	-0.348771984775953	0.152	0.355	1	Control3	kif1b	kif1b
ddx5	0.000259576288681838	0.68143386653527	0.571	0.506	1	Control3	ddx5	ddx5
cbfa2t2	0.00026030306527054	-0.361645415746019	0.009	0.125	1	Control3	cbfa2t2	cbfa2t2
rnf24	0.000261778228329849	-0.397060433804037	0.17	0.368	1	Control3	rnf24	rnf24
zgc:100829	0.000262039369131888	0.655791353844567	0.205	0.107	1	Control3	zgc:100829	zgc:100829
tmem178b	0.000262509982000203	-0.580083644419098	0.027	0.157	1	Control3	tmem178b	tmem178b
p2ry1	0.000263908867585976	-0.416799944158402	0.018	0.139	1	Control3	p2ry1	p2ry1
ENSDARG00000045140lcmt1	0.000266358409030141	-0.28604003461738	0	0.107	1	Control3	ENSDARG00000045140lcmt1	ENSDARG00000045140 - lcmt1
sema4c	0.000266358409030141	-0.302165417578812	0	0.107	1	Control3	sema4c	sema4c
daam1a	0.000267112280318097	0.687021761137268	0.339	0.231	1	Control3	daam1a	daam1a
st6gal2a	0.000268337499927081	0.528568915726339	0.554	0.455	1	Control3	st6gal2a	st6gal2a
atp5f1b	0.000269051308488143	0.370140069028879	0.732	0.756	1	Control3	atp5f1b	atp5f1b
xpnpep1	0.000269875001583262	-0.258563071666388	0.018	0.141	1	Control3	xpnpep1	xpnpep1
ENSDARG00000037178zic2b	0.000270313541919546	-0.511000664318355	0.027	0.154	1	Control3	ENSDARG00000037178zic2b	ENSDARG00000037178 - zic2b
mfsd4aa	0.000274989390253095	-0.292888258097733	0.009	0.125	1	Control3	mfsd4aa	mfsd4aa
svild	0.000281424380860211	-0.288217969997284	0.062	0.219	1	Control3	svild	svild
cav2	0.000284118559149188	-0.301992796202569	0.062	0.212	1	Control3	cav2	cav2
h1-0	0.000288384000870052	-0.557400091184641	0.688	0.83	1	Control3	h1-0	h1-0
ENSDARG00000046090dhrs11a	0.000288387281960653	-0.321441380888728	0.018	0.139	1	Control3	ENSDARG00000046090dhrs11a	ENSDARG00000046090 - dhrs11a
ENSDARG00000042440p2rx7	0.00028857815213501	-0.26949442823054	0.009	0.123	1	Control3	ENSDARG00000042440p2rx7	ENSDARG00000042440 - p2rx7
ENSDARG00000094557nupr1b	0.000288903523702838	-0.362104043930953	0.009	0.122	1	Control3	ENSDARG00000094557nupr1b	ENSDARG00000094557 - nupr1b
stox2a	0.000290822383787507	-0.345466736292226	0.098	0.265	1	Control3	stox2a	stox2a
GARNL3	0.000294614023483327	-0.345982057159589	0	0.106	1	Control3	GARNL3	GARNL3
socs2	0.000294614048075687	-0.279633453379338	0	0.106	1	Control3	socs2	socs2
ENSDARG00000008192pank1a	0.000294614048075687	-0.290807145498823	0	0.106	1	Control3	ENSDARG00000008192pank1a	ENSDARG00000008192 - pank1a
vps72a	0.000294836771728327	-0.255714072531789	0.018	0.14	1	Control3	vps72a	vps72a
kdr	0.000297598165576935	-0.919739794311127	0.188	0.348	1	Control3	kdr	kdr
abhd2a	0.000300072450910858	0.375087293885185	0.527	0.384	1	Control3	abhd2a	abhd2a
ENSDARG00000039117tefa	0.000300297885414173	0.569755144732019	0.589	0.571	1	Control3	ENSDARG00000039117tefa	ENSDARG00000039117 - tefa
ZNF512B	0.000304484992969073	0.628704436628321	0.232	0.129	1	Control3	ZNF512B	ZNF512B
tmem47	0.000307790573747825	-0.500507995844016	0.152	0.341	1	Control3	tmem47	tmem47
lrrc75ba	0.000309826240907977	-0.440004092600014	0	0.105	1	Control3	lrrc75ba	lrrc75ba
ada2a	0.000312309484864629	-0.29487357254635	0.036	0.17	1	Control3	ada2a	ada2a
ppp1r1c	0.00031882968371517	-0.698501580528163	0.009	0.12	1	Control3	ppp1r1c	ppp1r1c
syt2a	0.000319059330739821	-0.768738901065402	0.009	0.122	1	Control3	syt2a	syt2a
fblim1	0.000320836577812106	-0.332529764265934	0.036	0.166	1	Control3	fblim1	fblim1
tiam1a	0.000321730967761516	0.614835546442228	0.232	0.128	1	Control3	tiam1a	tiam1a
ppp2r2bb	0.000322968052200049	-0.343434579966606	0.009	0.122	1	Control3	ppp2r2bb	ppp2r2bb
rprd1b	0.000325782185741022	-0.286318929647485	0.036	0.168	1	Control3	rprd1b	rprd1b
syt3	0.00032580963391357	-0.423422572842972	0	0.105	1	Control3	syt3	syt3
neurod1	0.000327819984767898	-1.21835057929371	0.018	0.136	1	Control3	neurod1	neurod1
arnt2	0.00032901661549507	-0.266096469990889	0.152	0.351	1	Control3	arnt2	arnt2
emc6	0.000331290043146424	-0.284999186695988	0.089	0.255	1	Control3	emc6	emc6
camk2b1	0.000337337195633944	-0.257566380245604	0.143	0.334	1	Control3	camk2b1	camk2b1
GNG12	0.000338919680178218	0.387599879547965	0.107	0.038	1	Control3	GNG12	GNG12
efnb2b	0.000340457999797162	-0.365733091425453	0.018	0.136	1	Control3	efnb2b	efnb2b
rhbdf1a	0.000341441938727483	0.686665924817895	0.214	0.117	1	Control3	rhbdf1a	rhbdf1a
atp8a2	0.000342602743162571	-0.301933447401731	0	0.104	1	Control3	atp8a2	atp8a2
ENSDARG00000004964cyp4t8	0.000342602743162571	-0.634677370876869	0	0.104	1	Control3	ENSDARG00000004964cyp4t8	ENSDARG00000004964 - cyp4t8
aldoaa	0.000342867492225502	0.419488997157469	0.795	0.861	1	Control3	aldoaa	aldoaa
ftr82	0.000344568302411427	-0.506633124939919	0.098	0.253	1	Control3	ftr82	ftr82
ahcy	0.000345945140199513	-0.25965734160839	0.089	0.254	1	Control3	ahcy	ahcy
ENSDARG00000038703hkdc1	0.000346777193871345	-0.343438866776817	0.018	0.136	1	Control3	ENSDARG00000038703hkdc1	ENSDARG00000038703 - hkdc1
ypel3	0.000349272278113577	-0.254315430399372	0.027	0.154	1	Control3	ypel3	ypel3
cdc42	0.000349733360704701	0.596278611370975	0.652	0.566	1	Control3	cdc42	cdc42
ppp1r14ba	0.000350746530535053	-0.381929353980185	0.036	0.165	1	Control3	ppp1r14ba	ppp1r14ba
pik3r3a	0.000351996740329458	0.746422730108638	0.295	0.193	1	Control3	pik3r3a	pik3r3a
ttpa	0.000353025689376903	0.544745148712012	0.196	0.1	1	Control3	ttpa	ttpa
FAM184A	0.000359750266165911	-0.514142715339332	0.009	0.118	1	Control3	FAM184A	FAM184A
hadhaa	0.000360245823809441	-0.353565694672682	0	0.103	1	Control3	hadhaa	hadhaa
ENSDARG00000076923kazna	0.000362286727167486	-0.32186783809938	0.036	0.166	1	Control3	ENSDARG00000076923kazna	ENSDARG00000076923 - kazna
LO018340.1	0.000363374161657187	-0.395564756337987	0.045	0.18	1	Control3	LO018340.1	LO018340.1
arf6b	0.00036350092654519	0.579146732022064	0.241	0.138	1	Control3	arf6b	arf6b
tagln3a	0.000371208161994802	-0.411056330549194	0.009	0.12	1	Control3	tagln3a	tagln3a
plcd4b	0.000371938262543342	-0.412668495869047	0.009	0.119	1	Control3	plcd4b	plcd4b
CT990561.1	0.000378781221229371	-0.334551319656172	0	0.102	1	Control3	CT990561.1	CT990561.1
ENSDARG00000029865rassf2a	0.000383021433045128	-0.30405018156789	0.098	0.267	1	Control3	ENSDARG00000029865rassf2a	ENSDARG00000029865 - rassf2a
apbb2b	0.000387206548725117	0.639447122996709	0.357	0.25	1	Control3	apbb2b	apbb2b
ivns1abpb	0.000390714555295195	-0.274036804617301	0.098	0.267	1	Control3	ivns1abpb	ivns1abpb
eprs1	0.00039726478071483	-0.272980598300186	0.062	0.21	1	Control3	eprs1	eprs1
antxr1a	0.000398253298647476	-0.316087953822503	0	0.102	1	Control3	antxr1a	antxr1a
osgin2	0.0003982533151795	-0.261481025594417	0	0.102	1	Control3	osgin2	osgin2
prkcda	0.000398253331711524	-0.33641873642781	0	0.102	1	Control3	prkcda	prkcda
zgc:153426	0.000398253331711524	-0.438790041943424	0	0.102	1	Control3	zgc:153426	zgc:153426
npas1	0.000398287316849053	-0.440267635634221	0.009	0.118	1	Control3	npas1	npas1
myo6a	0.000400002513755432	-0.36840916745001	0.054	0.192	1	Control3	myo6a	myo6a
atp5md	0.000401240903264391	0.639140134772247	0.366	0.271	1	Control3	atp5md	atp5md
ENSDARG00000021590magi2a	0.000402203647593306	-0.333686701420896	0.009	0.119	1	Control3	ENSDARG00000021590magi2a	ENSDARG00000021590 - magi2a
sox18	0.000409084386685289	-0.954126906188319	0.116	0.263	1	Control3	sox18	sox18
ptpn13	0.000409230627372842	0.729880043011277	0.366	0.273	1	Control3	ptpn13	ptpn13
gata2a	0.000417101517581071	-0.484151471608409	0.045	0.174	1	Control3	gata2a	gata2a
ENSDARG00000019417gadd45ga	0.000417865966491687	-0.336491037492731	0.018	0.134	1	Control3	ENSDARG00000019417gadd45ga	ENSDARG00000019417 - gadd45ga
ENSDARG00000026599en2a	0.00041870873071352	-0.839670589465534	0	0.101	1	Control3	ENSDARG00000026599en2a	ENSDARG00000026599 - en2a
sema5bb	0.00041870874807933	-0.255047830827625	0	0.101	1	Control3	sema5bb	sema5bb
nrp2b	0.000420185339037598	-0.388257469280812	0.009	0.118	1	Control3	nrp2b	nrp2b
elavl4	0.000421100075652724	-0.836910575053286	0.027	0.148	1	Control3	elavl4	elavl4
fam53b	0.000424809586936476	0.675554973681867	0.411	0.315	1	Control3	fam53b	fam53b
CABZ01087415.1	0.00042584689338841	-0.307506529038501	0.009	0.118	1	Control3	CABZ01087415.1	CABZ01087415.1
plp1b	0.000426026376807541	0.451974846219901	0.125	0.05	1	Control3	plp1b	plp1b
slco4a1	0.000426265814861536	-0.841359479747595	0.125	0.276	1	Control3	slco4a1	slco4a1
camk2d2	0.000426493462363721	-0.532350367365863	0.009	0.118	1	Control3	camk2d2	camk2d2
oplah	0.000428550282414923	-0.380431856294611	0.125	0.298	1	Control3	oplah	oplah
ENSDARG00000027199smad1	0.000438994445546518	-0.292644616561864	0.134	0.316	1	Control3	ENSDARG00000027199smad1	ENSDARG00000027199 - smad1
ENSDARG00000061351tfpi2	0.000440196260637857	-0.35538223366431	0	0.1	1	Control3	ENSDARG00000061351tfpi2	ENSDARG00000061351 - tfpi2
cpne2	0.000440196278878841	-0.290704741065554	0	0.1	1	Control3	cpne2	cpne2
cdh11	0.000440196297119825	-0.432321086431223	0	0.1	1	Control3	cdh11	cdh11
snx22	0.000443322232217624	-0.337554681293299	0.036	0.164	1	Control3	snx22	snx22
ehd3	0.000449390466655691	0.534311078320428	0.17	0.079	1	Control3	ehd3	ehd3
ccdc114	0.000449656285906215	0.405633588575371	0.107	0.039	1	Control3	ccdc114	ccdc114
ENSDARG00000063538kalrnb	0.000450283678398942	-0.398179763399799	0.009	0.117	1	Control3	ENSDARG00000063538kalrnb	ENSDARG00000063538 - kalrnb
sgtb	0.000453980635894474	-0.326369434918681	0.018	0.132	1	Control3	sgtb	sgtb
pla2r1	0.000456817024089647	0.531996458397678	0.188	0.096	1	Control3	pla2r1	pla2r1
ctsa	0.000460324068462	0.744182723637459	0.214	0.12	1	Control3	ctsa	ctsa
ENSDARG00000019307dusp5	0.000462509109312877	-0.552803536764525	0.018	0.132	1	Control3	ENSDARG00000019307dusp5	ENSDARG00000019307 - dusp5
ENSDARG00000062721dennd4a	0.000462767233204551	-0.33953573935272	0	0.1	1	Control3	ENSDARG00000062721dennd4a	ENSDARG00000062721 - dennd4a
ntrk2b	0.000462767233204551	-0.382616201956817	0	0.1	1	Control3	ntrk2b	ntrk2b
syt11b	0.000462767233204551	-0.402433093351744	0	0.1	1	Control3	syt11b	syt11b
si:ch211-253b8.5	0.000462767233204551	-0.518899928969065	0	0.1	1	Control3	si:ch211-253b8.5	si:ch211-253b8.5
trib1	0.000462767252364124	-0.300988871596515	0	0.1	1	Control3	trib1	trib1
ENSDARG00000036376cldn7a	0.000462767252364124	-0.437410837879099	0	0.1	1	Control3	ENSDARG00000036376cldn7a	ENSDARG00000036376 - cldn7a
ENSDARG00000042724supt5h	0.000464753135513199	-0.264221915201363	0.062	0.206	1	Control3	ENSDARG00000042724supt5h	ENSDARG00000042724 - supt5h
ENSDARG00000062593stox1	0.000471343925845772	-0.333280882092914	0.054	0.19	1	Control3	ENSDARG00000062593stox1	ENSDARG00000062593 - stox1
dchs1b	0.000481001780827114	-0.322073269098639	0.009	0.116	1	Control3	dchs1b	dchs1b
ENSDARG00000003963traf4a	0.000487570744865438	0.478846984689127	0.25	0.143	1	Control3	ENSDARG00000003963traf4a	ENSDARG00000003963 - traf4a
si:ch211-195b15.8	0.000502412269123839	-0.428811475306478	0.018	0.132	1	Control3	si:ch211-195b15.8	si:ch211-195b15.8
acaa2	0.000511758830647529	-0.302631845506087	0.062	0.205	1	Control3	acaa2	acaa2
st3gal4	0.000517516415338928	-0.358948750191334	0.045	0.175	1	Control3	st3gal4	st3gal4
col5a2a	0.000522648772678564	-0.401191788602641	0.018	0.131	1	Control3	col5a2a	col5a2a
man1a1	0.000538455547056952	0.683885443660339	0.214	0.118	1	Control3	man1a1	man1a1
ENSDARG00000089878nedd9	0.00054030421689447	-0.345075663244684	0.018	0.13	1	Control3	ENSDARG00000089878nedd9	ENSDARG00000089878 - nedd9
brd2b	0.000541092571616011	-0.250041690340593	0.036	0.162	1	Control3	brd2b	brd2b
ENSDARG00000018693cdh2	0.000543598112029447	-0.37102521882278	0.223	0.429	1	Control3	ENSDARG00000018693cdh2	ENSDARG00000018693 - cdh2
clstn1	0.000546756631076268	-0.60100727441758	0.161	0.337	1	Control3	clstn1	clstn1
katnal1	0.000553441157797171	-0.27119156837554	0.009	0.115	1	Control3	katnal1	katnal1
ENSDARG00000055874cpe	0.000553627583629325	-0.929966140999431	0.009	0.113	1	Control3	ENSDARG00000055874cpe	ENSDARG00000055874 - cpe
map4k2	0.000557098897826782	-0.588133615437859	0.107	0.25	1	Control3	map4k2	map4k2
lgmn	0.000561621018484952	0.638415939542137	0.304	0.204	1	Control3	lgmn	lgmn
bcar3	0.000564750637391262	-0.350940102431121	0.062	0.2	1	Control3	bcar3	bcar3
ENSDARG00000101733fam168b	0.000566126531558635	-0.271405355850866	0.125	0.299	1	Control3	ENSDARG00000101733fam168b	ENSDARG00000101733 - fam168b
mgat5	0.000566773823439927	-0.252401748323912	0.054	0.188	1	Control3	mgat5	mgat5
palm3	0.000583139355172374	-0.29500279974671	0.009	0.114	1	Control3	palm3	palm3
osbpl5	0.000586049924907255	0.60316478351681	0.241	0.141	1	Control3	osbpl5	osbpl5
ENSDARG00000058207abi2a	0.000594509098689881	-0.381469785594508	0.036	0.157	1	Control3	ENSDARG00000058207abi2a	ENSDARG00000058207 - abi2a
2022-03-08	0.000596720189152671	-0.265699708838827	0.045	0.175	1	Control3	2022-03-08	44628
tmeff1b	0.000599472570612935	-0.406425618340993	0.08	0.227	1	Control3	tmeff1b	tmeff1b
wu:fc63a07	0.000603109379060341	-0.258600886434188	0.018	0.13	1	Control3	wu:fc63a07	wu:fc63a07
aplp1	0.00060509087627818	-0.861243533763179	0.009	0.112	1	Control3	aplp1	aplp1
camk2n1a	0.000610021898098089	-0.535242631224808	0.054	0.186	1	Control3	camk2n1a	camk2n1a
apoeb	0.000627864072487715	-1.40333570691215	0.036	0.157	1	Control3	apoeb	apoeb
ENSDARG00000016745slc35f6	0.000628141322961777	-0.256244532918218	0.036	0.16	1	Control3	ENSDARG00000016745slc35f6	ENSDARG00000016745 - slc35f6
ENSDARG00000036299nucb2a	0.000642636511880324	-0.343131994834205	0.17	0.362	1	Control3	ENSDARG00000036299nucb2a	ENSDARG00000036299 - nucb2a
slco3a1	0.000647400903175083	0.859964307657682	0.33	0.24	1	Control3	slco3a1	slco3a1
calua	0.000649794670346447	0.527084629195297	0.161	0.077	1	Control3	calua	calua
snrkb	0.000651037386527447	0.729237844701168	0.357	0.266	1	Control3	snrkb	snrkb
ENSDARG00000042667klf2a	0.000658651618353791	-0.952797240885329	0.143	0.285	1	Control3	ENSDARG00000042667klf2a	ENSDARG00000042667 - klf2a
ncam2	0.000667211176290942	-0.398937026441855	0.009	0.111	1	Control3	ncam2	ncam2
ENSDARG00000079497tcima	0.000671398470605758	-1.5105283579259	0.161	0.301	1	Control3	ENSDARG00000079497tcima	ENSDARG00000079497 - tcima
si:ch1073-153i20.4	0.000673462188850388	-0.256374009197015	0.009	0.112	1	Control3	si:ch1073-153i20.4	si:ch1073-153i20.4
ENSDARG00000093549selenop	0.000680269728949695	0.387474138433388	0.866	0.872	1	Control3	ENSDARG00000093549selenop	ENSDARG00000093549 - selenop
si:dkey-38p12.3	0.000681318217299548	-0.464249000965647	0.089	0.233	1	Control3	si:dkey-38p12.3	si:dkey-38p12.3
fgd6	0.000683327800653759	-0.297170551910495	0.018	0.127	1	Control3	fgd6	fgd6
sav1	0.000688059284998031	0.751638122870443	0.33	0.244	1	Control3	sav1	sav1
patj	0.000691535659912137	-0.341825014738011	0.027	0.143	1	Control3	patj	patj
arhgap24	0.000706568216152802	0.471238340378575	0.134	0.059	1	Control3	arhgap24	arhgap24
add1	0.000707930413783371	-0.770528186713455	0.429	0.67	1	Control3	add1	add1
ciarta	0.000718172601571357	0.769102564341347	0.357	0.266	1	Control3	ciarta	ciarta
lrch4	0.000719811519562468	0.786437954205965	0.33	0.236	1	Control3	lrch4	lrch4
pnpla8	0.000730851144287433	-0.280492933073265	0.009	0.11	1	Control3	pnpla8	pnpla8
tmsb1	0.000732326544212392	-0.547558041636585	0.036	0.155	1	Control3	tmsb1	tmsb1
zgc:194989	0.000738727826387683	-0.339523412022408	0.045	0.171	1	Control3	zgc:194989	zgc:194989
zgc:171482	0.00073882565551193	-0.291294288318282	0.009	0.111	1	Control3	zgc:171482	zgc:171482
ehbp1l1b	0.00074526690899668	0.643962083305559	0.223	0.128	1	Control3	ehbp1l1b	ehbp1l1b
si:dkey-245n4.2	0.000746089296236976	-0.50983053809534	0.009	0.109	1	Control3	si:dkey-245n4.2	si:dkey-245n4.2
phf10	0.00075970402241607	-0.265664050696814	0.009	0.109	1	Control3	phf10	phf10
pbx1a	0.000785574877093286	-0.3640230003068	0.036	0.156	1	Control3	pbx1a	pbx1a
afdna	0.000785615619474021	-0.476192477625528	0.223	0.402	1	Control3	afdna	afdna
zgc:113531	0.000785627389457963	-0.275921447548743	0.018	0.126	1	Control3	zgc:113531	zgc:113531
npr1a	0.000791498761982426	0.464678861754713	0.134	0.058	1	Control3	npr1a	npr1a
tlcd5a	0.000802804260128208	-0.294035438086193	0.036	0.154	1	Control3	tlcd5a	tlcd5a
ccsapa	0.000803755666205707	-0.262499159783011	0.027	0.141	1	Control3	ccsapa	ccsapa
ENSDARG00000021806zfp36l2	0.000812593304310274	-0.430278105552995	0.411	0.627	1	Control3	ENSDARG00000021806zfp36l2	ENSDARG00000021806 - zfp36l2
eml2	0.000816701028682459	-0.390726925906693	0.045	0.166	1	Control3	eml2	eml2
si:ch211-132b12.7	0.00081926319462238	0.683796016999262	0.339	0.241	1	Control3	si:ch211-132b12.7	si:ch211-132b12.7
plekha6	0.000833985582467526	-0.268694034375289	0.027	0.141	1	Control3	plekha6	plekha6
zgc:171686	0.000834489202874936	-0.321414091766609	0.009	0.108	1	Control3	zgc:171686	zgc:171686
si:ch211-286b5.5	0.000837078333964095	-0.292337100407048	0.223	0.434	1	Control3	si:ch211-286b5.5	si:ch211-286b5.5
klf2b	0.000840973592773276	-0.564479779758178	0.071	0.205	1	Control3	klf2b	klf2b
atpv0e2	0.000865863728607732	-0.461616423247609	0.071	0.208	1	Control3	atpv0e2	atpv0e2
mpp2b	0.000866077826408569	0.465682988900122	0.134	0.057	1	Control3	mpp2b	mpp2b
cebpd	0.000867075726129301	-0.434951004231912	0.429	0.648	1	Control3	cebpd	cebpd
mfng	0.00086793735730227	-0.544964827271355	0.062	0.188	1	Control3	mfng	mfng
TMCC1	0.00087342608907925	0.443974552296818	0.125	0.053	1	Control3	TMCC1	TMCC1
il15	0.000877882345843348	-0.298823819172108	0.098	0.25	1	Control3	il15	il15
tmem108	0.000878198920549298	-0.279691222267732	0.009	0.108	1	Control3	tmem108	tmem108
ENSDARG00000105507zgc:112234	0.000884803018131508	-0.293563632154086	0.009	0.108	1	Control3	ENSDARG00000105507zgc:112234	ENSDARG00000105507 - zgc:112234
ctdspla	0.000891661780236139	0.815173356674169	0.473	0.432	1	Control3	ctdspla	ctdspla
ENSDARG00000089087hbba1	0.000900357464140149	-3.91141610096423	0.375	0.247	1	Control3	ENSDARG00000089087hbba1	ENSDARG00000089087 - hbba1
hadh	0.000900740867969227	-0.259575712177202	0.036	0.154	1	Control3	hadh	hadh
si:ch211-108d22.2	0.000905196625232961	-0.299500282232594	0.036	0.152	1	Control3	si:ch211-108d22.2	si:ch211-108d22.2
snx27b	0.000910618262642818	-0.269306563394206	0.036	0.154	1	Control3	snx27b	snx27b
ENSDARG00000056091cttnbp2nlb	0.00091759322193415	-0.415066367673531	0.196	0.369	1	Control3	ENSDARG00000056091cttnbp2nlb	ENSDARG00000056091 - cttnbp2nlb
si:ch211-145b13.6	0.000917864830475966	-0.642045628867837	0.089	0.221	1	Control3	si:ch211-145b13.6	si:ch211-145b13.6
clec14a	0.000939736495269365	-0.447308441846945	0.08	0.217	1	Control3	clec14a	clec14a
ENSDARG00000091513C1H3orf70	0.000943344767471878	0.446980861631371	0.134	0.059	1	Control3	ENSDARG00000091513C1H3orf70	ENSDARG00000091513 - C1H3orf70
inhbb	0.000946310672872233	0.76593399255155	0.107	0.042	1	Control3	inhbb	inhbb
ENSDARG00000052462pisd	0.000958172668358657	-0.307622716045581	0.036	0.154	1	Control3	ENSDARG00000052462pisd	ENSDARG00000052462 - pisd
ENSDARG00000098726rptor	0.000966271142712241	-0.279981498951697	0.054	0.179	1	Control3	ENSDARG00000098726rptor	ENSDARG00000098726 - rptor
si:dkey-23a13.2	0.000967548673791969	-0.764910403408595	0.089	0.22	1	Control3	si:dkey-23a13.2	si:dkey-23a13.2
neo1a	0.00097381194664593	-0.493372961645744	0.188	0.353	1	Control3	neo1a	neo1a
si:dkey-19b23.8	0.000978995053607833	-0.678239399784517	0.098	0.235	1	Control3	si:dkey-19b23.8	si:dkey-19b23.8
prr12b	0.00098440940990146	-0.283742508328164	0.08	0.222	1	Control3	prr12b	prr12b
cox8b	0.000991897229862145	-0.29564086695912	0.009	0.106	1	Control3	cox8b	cox8b
itgb1b	0.00100925223835145	0.607045854090995	0.214	0.123	1	Control3	itgb1b	itgb1b
TUBB4B	0.00100943069492335	-0.446871818768427	0.009	0.105	1	Control3	TUBB4B	TUBB4B
gng3	0.00102008684313306	-0.624129481491974	0.009	0.105	1	Control3	gng3	gng3
ENSDARG00000037781acss2	0.00102161766202917	-0.261744849468188	0.009	0.105	1	Control3	ENSDARG00000037781acss2	ENSDARG00000037781 - acss2
usp2a	0.0010262984808298	-0.317712900741988	0.027	0.139	1	Control3	usp2a	usp2a
ENSDARG00000013174nkd3	0.00104300568134079	0.728570281494793	0.259	0.167	1	Control3	ENSDARG00000013174nkd3	ENSDARG00000013174 - nkd3
yrk	0.00106956859124502	-0.6155998787106	0.125	0.258	1	Control3	yrk	yrk
cox6b1	0.00107136169897581	-0.326002323067131	0.018	0.119	1	Control3	cox6b1	cox6b1
atp5mc1	0.00109073241270668	0.65563955538447	0.411	0.325	1	Control3	atp5mc1	atp5mc1
ENSDARG00000020009bmp2k	0.00109487983307155	0.684348132005482	0.321	0.231	1	Control3	ENSDARG00000020009bmp2k	ENSDARG00000020009 - bmp2k
ENSDARG00000029510timm17a	0.00109647894189373	0.605125375058786	0.214	0.125	1	Control3	ENSDARG00000029510timm17a	ENSDARG00000029510 - timm17a
FAT4	0.00112659100327444	-0.351752057543939	0.018	0.12	1	Control3	FAT4	FAT4
zfp36l1b	0.00114347803304741	-0.356813143067448	0.259	0.47	1	Control3	zfp36l1b	zfp36l1b
itgb1a	0.00114850322537653	0.723590490443735	0.259	0.167	1	Control3	itgb1a	itgb1a
slc9a3r1b	0.00115176398796611	-0.590164840966951	0.161	0.303	1	Control3	slc9a3r1b	slc9a3r1b
si:ch211-132g1.3	0.00115924577925545	0.688012045435459	0.393	0.321	1	Control3	si:ch211-132g1.3	si:ch211-132g1.3
si:zfos-464b6.2	0.00117306275359658	0.561305135230582	0.268	0.17	1	Control3	si:zfos-464b6.2	si:zfos-464b6.2
arvcfb	0.00118196536612649	-0.521477650860237	0.286	0.493	1	Control3	arvcfb	arvcfb
fnbp1a	0.00118366585306482	-0.271972524024365	0.009	0.104	1	Control3	fnbp1a	fnbp1a
smarca4a	0.00119753979162237	-0.285350505655219	0.062	0.19	1	Control3	smarca4a	smarca4a
bckdhbl	0.00121438244209566	-0.454466163191641	0.107	0.25	1	Control3	bckdhbl	bckdhbl
cycsb	0.00123224108772426	0.561686283158588	0.321	0.221	1	Control3	cycsb	cycsb
mapre3b	0.00126313432183845	0.60705443851403	0.214	0.125	1	Control3	mapre3b	mapre3b
RASSF5	0.00127371656281541	-0.362444648126659	0.009	0.102	1	Control3	RASSF5	RASSF5
ppic	0.00127562421453813	-0.276095851769099	0.009	0.102	1	Control3	ppic	ppic
ponzr1	0.00128066777961161	-0.453970157229117	0.054	0.172	1	Control3	ponzr1	ponzr1
ENSDARG00000041323csdc2a	0.00129079415038777	-0.35797204202732	0.018	0.119	1	Control3	ENSDARG00000041323csdc2a	ENSDARG00000041323 - csdc2a
hipk3b	0.00130587693372112	0.667249793744623	0.393	0.318	1	Control3	hipk3b	hipk3b
cgnl1	0.00131479879726664	-0.327599554297608	0.152	0.32	1	Control3	cgnl1	cgnl1
ca2	0.00131665702800383	-0.734759108362395	0.018	0.117	1	Control3	ca2	ca2
ptk7a	0.00132651947538273	-0.288541308168696	0.125	0.282	1	Control3	ptk7a	ptk7a
enpp5	0.00132935518605927	-0.307844828376815	0.036	0.148	1	Control3	enpp5	enpp5
si:dkey-16l2.20	0.00134573107711447	-0.266816759173702	0.018	0.118	1	Control3	si:dkey-16l2.20	si:dkey-16l2.20
prkacaa	0.00137093959308016	0.628046721621641	0.42	0.364	1	Control3	prkacaa	prkacaa
si:dkeyp-115e12.6	0.00137693394524527	0.606728622969329	0.205	0.116	1	Control3	si:dkeyp-115e12.6	si:dkeyp-115e12.6
notch1b	0.00141480259014114	0.661065283974161	0.509	0.453	1	Control3	notch1b	notch1b
ENSDARG00000041691bhlhe41	0.0014309486191168	-0.317619782484687	0.045	0.162	1	Control3	ENSDARG00000041691bhlhe41	ENSDARG00000041691 - bhlhe41
rab7b	0.00144357524660032	0.593981649786518	0.179	0.096	1	Control3	rab7b	rab7b
ldlrad2	0.00145681937771419	-0.572254414936221	0.009	0.1	1	Control3	ldlrad2	ldlrad2
arhgap27l	0.00146489871194028	-0.266875563333356	0.036	0.147	1	Control3	arhgap27l	arhgap27l
id2b	0.00147289776622902	-0.562138461524548	0.018	0.116	1	Control3	id2b	id2b
apex1	0.0014838378093351	-0.252153457176177	0.036	0.145	1	Control3	apex1	apex1
sema4bb	0.00148427970400079	-0.251133535595373	0.045	0.161	1	Control3	sema4bb	sema4bb
cd9a	0.00148645610718849	-0.323692749795051	0.036	0.146	1	Control3	cd9a	cd9a
ccn1	0.00148735776614378	0.431764236577074	0.188	0.098	1	Control3	ccn1	ccn1
lmo2	0.00150379854301543	-0.265253767196961	0.08	0.213	1	Control3	lmo2	lmo2
uck2a	0.00150440044683853	-0.294089028253246	0.08	0.215	1	Control3	uck2a	uck2a
tbx3a	0.00152724082168375	-0.399079720535492	0.036	0.143	1	Control3	tbx3a	tbx3a
elavl3	0.00153307569407723	-0.953328191521681	0.08	0.204	1	Control3	elavl3	elavl3
cox6a1	0.0015455972211694	0.478336072670777	0.634	0.656	1	Control3	cox6a1	cox6a1
trim69	0.0015578258632999	0.728411190199289	0.312	0.221	1	Control3	trim69	trim69
lhfpl2b	0.00156454762526088	-0.269981678393247	0.018	0.116	1	Control3	lhfpl2b	lhfpl2b
cirbpa	0.00161032138344017	-0.346484524330481	0.58	0.793	1	Control3	cirbpa	cirbpa
efemp2b	0.00164193543611126	-0.306777626242789	0.062	0.186	1	Control3	efemp2b	efemp2b
GCA	0.00166156129045813	0.66954576188296	0.482	0.448	1	Control3	GCA	GCA
calm1b	0.00168284765678657	-0.49133784648564	0.045	0.157	1	Control3	calm1b	calm1b
ctsf	0.00171704406242045	-0.466938753276674	0.259	0.447	1	Control3	ctsf	ctsf
cotl1	0.00172485644744428	-0.521721189178077	0.018	0.114	1	Control3	cotl1	cotl1
hdac4	0.00172532189693913	-0.285877794990256	0.17	0.346	1	Control3	hdac4	hdac4
ENSDARG00000035870laptm4b	0.00173079550887036	-0.581457720449356	0.125	0.267	1	Control3	ENSDARG00000035870laptm4b	ENSDARG00000035870 - laptm4b
marcksb	0.00173894446924196	-0.575688722748736	0.089	0.218	1	Control3	marcksb	marcksb
CABZ01074307.1	0.00174939658792387	0.615079234667665	0.42	0.36	1	Control3	CABZ01074307.1	CABZ01074307.1
kdm6bb	0.0017510015977997	-0.323114663023268	0.107	0.253	1	Control3	kdm6bb	kdm6bb
st6gal1	0.00177091190607115	-0.40632228948602	0.018	0.114	1	Control3	st6gal1	st6gal1
ENSDARG00000099411zgc:158343	0.00177346848534742	0.307793268989962	0.116	0.049	1	Control3	ENSDARG00000099411zgc:158343	ENSDARG00000099411 - zgc:158343
gnb1b	0.00179119404446399	0.448513447952921	0.643	0.68	1	Control3	gnb1b	gnb1b
ENSDARG00000057767nudt4a	0.00179560313769111	-0.268367681703192	0.018	0.114	1	Control3	ENSDARG00000057767nudt4a	ENSDARG00000057767 - nudt4a
r3hdm1	0.0018690082788968	-0.310672881915606	0.018	0.114	1	Control3	r3hdm1	r3hdm1
rapgef2	0.00187682932903271	0.792107281235326	0.312	0.232	1	Control3	rapgef2	rapgef2
sncgb	0.00187934010490612	-1.04328053592883	0.027	0.126	1	Control3	sncgb	sncgb
mex3b	0.00191122755154767	-0.329040991879019	0.036	0.141	1	Control3	mex3b	mex3b
ENSDARG00000070787jupa	0.00191987811723895	-0.266624026708884	0.179	0.349	1	Control3	ENSDARG00000070787jupa	ENSDARG00000070787 - jupa
ENSDARG00000032083dpysl2b	0.00193605573527879	0.535694203554318	0.473	0.404	1	Control3	ENSDARG00000032083dpysl2b	ENSDARG00000032083 - dpysl2b
kdrl	0.00198117517732849	-1.65970224486054	0.688	0.407	1	Control3	kdrl	kdrl
pnpla7a	0.00200883289616116	-0.262194678367779	0.125	0.275	1	Control3	pnpla7a	pnpla7a
ENSDARG00000077176zgc:174888	0.00204324969655963	-0.358863335589674	0.08	0.208	1	Control3	ENSDARG00000077176zgc:174888	ENSDARG00000077176 - zgc:174888
ENSDARG00000071353	0.00205556789288987	-0.305930184004697	0.018	0.111	1	Control3	ENSDARG00000071353	ENSDARG00000071353 -
inpp5ka	0.00205942303785381	0.630049302338608	0.232	0.149	1	Control3	inpp5ka	inpp5ka
cox7a2a	0.00206878010685013	0.666358088719696	0.393	0.332	1	Control3	cox7a2a	cox7a2a
si:ch211-156j16.1	0.00207888108391245	-0.475247041402875	0.098	0.229	1	Control3	si:ch211-156j16.1	si:ch211-156j16.1
ankle2	0.0020809793911796	0.47664997065181	0.143	0.07	1	Control3	ankle2	ankle2
bco2a	0.00209766900896199	-0.271747221533119	0.062	0.184	1	Control3	bco2a	bco2a
CABZ01092982.2	0.00211508827530646	0.565064441043393	0.473	0.425	1	Control3	CABZ01092982.2	CABZ01092982.2
traf6	0.00213433412727576	0.607078365165907	0.179	0.1	1	Control3	traf6	traf6
ENSDARG00000053358basp1	0.00213619169308367	-0.691469914385118	0.036	0.138	1	Control3	ENSDARG00000053358basp1	ENSDARG00000053358 - basp1
klf9	0.00215006743453206	-0.351570981294992	0.241	0.431	1	Control3	klf9	klf9
phldb2b	0.00216351847789237	-0.258086585145478	0.027	0.125	1	Control3	phldb2b	phldb2b
ENSDARG00000059093ank1a	0.00216766322478477	-0.311440006721074	0.018	0.111	1	Control3	ENSDARG00000059093ank1a	ENSDARG00000059093 - ank1a
rhot1a	0.00216907707229534	0.446523140405668	0.17	0.09	1	Control3	rhot1a	rhot1a
ubc	0.00219817148970957	0.272513129462098	0.812	0.765	1	Control3	ubc	ubc
calr	0.00221584483785877	-0.266265979524167	0.062	0.182	1	Control3	calr	calr
ppp1r13l	0.00227395381087286	-0.252349755699458	0.045	0.154	1	Control3	ppp1r13l	ppp1r13l
bicd2	0.0022941543327937	-0.25951451888455	0.062	0.18	1	Control3	bicd2	bicd2
marveld1	0.00229684616460702	0.421006676728209	0.116	0.052	1	Control3	marveld1	marveld1
slc1a3a	0.00234784782981812	-0.277915884199302	0.027	0.125	1	Control3	slc1a3a	slc1a3a
fkbp9	0.00240468920121283	0.433320877297129	0.161	0.084	1	Control3	fkbp9	fkbp9
ENSDARG00000021389jag2b	0.00243329413126904	-0.254581616935425	0.054	0.167	1	Control3	ENSDARG00000021389jag2b	ENSDARG00000021389 - jag2b
psen1	0.00244117627124231	-0.251593865003568	0.045	0.153	1	Control3	psen1	psen1
gab2	0.00248852348925358	0.397610305624235	0.152	0.076	1	Control3	gab2	gab2
ENSDARG00000104555sh2d3cb	0.00257592392895179	0.657316786642942	0.304	0.222	1	Control3	ENSDARG00000104555sh2d3cb	ENSDARG00000104555 - sh2d3cb
ENSDARG00000059738ptprsa	0.0025789727357983	0.726131199169794	0.268	0.189	1	Control3	ENSDARG00000059738ptprsa	ENSDARG00000059738 - ptprsa
cyth3a	0.00259118581799505	0.510856351972324	0.259	0.169	1	Control3	cyth3a	cyth3a
sh3gl3a	0.00261829702464711	-0.366374910826263	0.152	0.298	1	Control3	sh3gl3a	sh3gl3a
rab1ab	0.00263318075677041	0.706585912918204	0.33	0.255	1	Control3	rab1ab	rab1ab
uchl1	0.00264007947082062	0.283731429632847	0.125	0.055	1	Control3	uchl1	uchl1
scarb2a	0.00264465932580309	0.279397746167832	0.473	0.37	1	Control3	scarb2a	scarb2a
si:dkey-42i9.6	0.00265935702070546	0.651441964720558	0.366	0.299	1	Control3	si:dkey-42i9.6	si:dkey-42i9.6
ENSDARG00000044254anxa3b	0.00268862660759338	0.652148179579176	0.438	0.39	1	Control3	ENSDARG00000044254anxa3b	ENSDARG00000044254 - anxa3b
kiaa1549la	0.00274732471734271	-0.404404652087899	0.018	0.108	1	Control3	kiaa1549la	kiaa1549la
CABZ01074397.1	0.00274813114030067	0.762958967946159	0.357	0.287	1	Control3	CABZ01074397.1	CABZ01074397.1
cxcl12a	0.00277117178866202	-1.06903383729237	0.045	0.15	1	Control3	cxcl12a	cxcl12a
ppm1la	0.00277431287139543	0.555990558639626	0.304	0.218	1	Control3	ppm1la	ppm1la
si:ch211-66e2.3	0.00277486282416849	-0.31184755061341	0.036	0.136	1	Control3	si:ch211-66e2.3	si:ch211-66e2.3
prodha	0.00279562681180149	-0.356637822633538	0.268	0.464	1	Control3	prodha	prodha
jun	0.00283936677726697	-0.25062669033586	0.286	0.469	1	Control3	jun	jun
ENSDARG00000086996si:ch73-234b20.5	0.00284312280140711	-0.334521183990391	0.08	0.199	1	Control3	ENSDARG00000086996si:ch73-234b20.5	ENSDARG00000086996 - si:ch73-234b20.5
ddr1	0.00286679190460471	-0.284189497511236	0.036	0.137	1	Control3	ddr1	ddr1
fam102aa	0.0028993404660579	0.498368243794561	0.161	0.085	1	Control3	fam102aa	fam102aa
ENSDARG00000060004fzd7a	0.00294233949261166	-0.294203241004754	0.018	0.107	1	Control3	ENSDARG00000060004fzd7a	ENSDARG00000060004 - fzd7a
slc6a9	0.00295893560025878	-0.465648830481324	0.071	0.186	1	Control3	slc6a9	slc6a9
ENSDARG00000076592man1b1b	0.00296375892125935	0.617498795317148	0.196	0.116	1	Control3	ENSDARG00000076592man1b1b	ENSDARG00000076592 - man1b1b
atp5l	0.00297023945256027	0.434957532836998	0.643	0.682	1	Control3	atp5l	atp5l
rassf8b	0.0029969415776679	0.661761976622271	0.25	0.17	1	Control3	rassf8b	rassf8b
si:dkeyp-97a10.2	0.00303288235287627	-0.337737153901115	0.054	0.158	1	Control3	si:dkeyp-97a10.2	si:dkeyp-97a10.2
atp6v1h	0.00307377663286703	-0.260863939166059	0.08	0.202	1	Control3	atp6v1h	atp6v1h
cpxm1a	0.00309095017082995	0.41886230889707	0.107	0.046	1	Control3	cpxm1a	cpxm1a
ENSDARG00000069920cox17	0.00310676944310739	0.822555420865436	0.339	0.281	1	Control3	ENSDARG00000069920cox17	ENSDARG00000069920 - cox17
coro2bb	0.00320777159752704	-0.388520159940426	0.089	0.208	1	Control3	coro2bb	coro2bb
bri3	0.00323929633868571	0.696101911383725	0.357	0.292	1	Control3	bri3	bri3
si:ch211-248e11.2	0.00325000535237738	-0.432758669556612	0.089	0.208	1	Control3	si:ch211-248e11.2	si:ch211-248e11.2
ch25h	0.00334330482587883	-0.767980572100247	0.027	0.116	1	Control3	ch25h	ch25h
cd302	0.00335725075328575	-0.615986779253483	0.277	0.429	1	Control3	cd302	cd302
FQ311908.1	0.00338624088766042	-0.326177661084007	0.08	0.198	1	Control3	FQ311908.1	FQ311908.1
zbtb47b	0.00342307260939124	0.369282339254741	0.107	0.047	1	Control3	zbtb47b	zbtb47b
nrp1b	0.00343086412469129	-0.33555437926395	0.045	0.145	1	Control3	nrp1b	nrp1b
samd10b	0.00343223310847381	-0.396515036009788	0.027	0.12	1	Control3	samd10b	samd10b
rca2.2	0.00352023103201931	-0.880910361404333	0.125	0.239	1	Control3	rca2.2	rca2.2
stx8	0.00362787252116233	0.490870948088853	0.125	0.061	1	Control3	stx8	stx8
ENSDARG00000027065slc38a3a	0.00366471015280932	-0.731166369551354	0.429	0.537	1	Control3	ENSDARG00000027065slc38a3a	ENSDARG00000027065 - slc38a3a
prickle1b	0.00369655848887177	-0.50115117983103	0.107	0.229	1	Control3	prickle1b	prickle1b
LRATD2	0.00376937352493956	-0.28972134991916	0.062	0.172	1	Control3	LRATD2	LRATD2
ENSDARG00000029402sort1a	0.00380237165162632	0.68384367215061	0.411	0.348	1	Control3	ENSDARG00000029402sort1a	ENSDARG00000029402 - sort1a
ccm2l	0.00384766175172656	-0.283366942217809	0.054	0.159	1	Control3	ccm2l	ccm2l
ywhah	0.00385534421743413	-0.35977841069044	0.071	0.188	1	Control3	ywhah	ywhah
bcorl1	0.00385658753613025	-0.26420330453686	0.018	0.101	1	Control3	bcorl1	bcorl1
cdk5r1b	0.00388741934483095	-0.350519829299363	0.018	0.102	1	Control3	cdk5r1b	cdk5r1b
ENSDARG00000056559ccz1	0.00390020656857138	0.570685202651794	0.214	0.136	1	Control3	ENSDARG00000056559ccz1	ENSDARG00000056559 - ccz1
ENSDARG00000057921ccdc136b	0.00390061260020025	0.550076209853956	0.17	0.094	1	Control3	ENSDARG00000057921ccdc136b	ENSDARG00000057921 - ccdc136b
prelid3b	0.0039039585391135	0.77051846272982	0.312	0.243	1	Control3	prelid3b	prelid3b
nav3	0.00391497655413887	0.723961890961002	0.143	0.074	1	Control3	nav3	nav3
tnr	0.00391731337543996	-0.519767931063675	0.018	0.1	1	Control3	tnr	tnr
nbeaa	0.00395235118648016	-0.394187356306863	0.018	0.101	1	Control3	nbeaa	nbeaa
ggctb	0.00401407691683782	-1.17636334130655	0.018	0.102	1	Control3	ggctb	ggctb
atp5fa1	0.00409992402965354	0.338670311204547	0.679	0.711	1	Control3	atp5fa1	atp5fa1
klf17	0.00411307626055872	-0.2544695702921	0.018	0.102	1	Control3	klf17	klf17
scarf1	0.0041952467049897	-0.279278077767585	0.036	0.128	1	Control3	scarf1	scarf1
plxna1a	0.00419901402567107	0.269291802105732	0.143	0.071	1	Control3	plxna1a	plxna1a
epn2	0.00422149003819689	0.658212051081079	0.268	0.193	1	Control3	epn2	epn2
clasp2	0.00422506891634191	-0.259222165053968	0.107	0.237	1	Control3	clasp2	clasp2
capns1b	0.0042337917573072	0.703566083597591	0.402	0.355	1	Control3	capns1b	capns1b
ndrg4	0.0044697401924166	0.525629369431134	0.393	0.312	1	Control3	ndrg4	ndrg4
syne1b	0.00446997492916374	-0.304525057227593	0.08	0.193	1	Control3	syne1b	syne1b
cry1a	0.00450160030876901	0.497380670673617	0.643	0.69	1	Control3	cry1a	cry1a
[truncated: 56,578 more rows]

## Sheet: CRTL_C2_FC>0,25
si:dkey-183j2.10	3.69916
gdf10a	3.03986
ptgdsb.1	2.85113
si:ch211-251b21.1	2.69167
s100b	2.60976
mdkb	2.57874
gpr37l1a	2.52929
ttyh3b	2.50886
adgrv1	2.48494
ENSDARG00000100691 - prss35	2.45728
sept5a	2.43072
ptgdsb.2	2.4224
ENSDARG00000004141 - zgc:92630	2.40699
proca1	2.39874
ENSDARG00000053542 - kctd12.2	2.3749
si:dkey-205h13.1	2.35544
cntfr	2.31748
crabp1b	2.23187
lgi1b	2.23142
slit2	2.14864
ENSDARG00000060796 - slc20a2	2.04654
fabp7a	2.03051
coro2ba	2.02
si:ch211-66e2.5	1.99801
gdf10b	1.99516
si:dkey-245n4.2	1.98241
ENSDARG00000021948 - tnc	1.95654
nrcama	1.9544
fgfr2	1.93382
slc1a2b	1.911
mag	1.89164
ENSDARG00000031712 - grm3	1.88132
gpm6bb	1.87387
ENSDARG00000086288 - scg3	1.83829
oprd1a	1.83444
fam43b	1.80286
si:ch211-198m17.1	1.7958
sox2	1.75017
ENSDARG00000042690 - s1pr1	1.75017
cenpp	1.7474
acbd7	1.74552
ncam1a	1.73898
svep1	1.72365
cyp26b1	1.71347
ckbb	1.7006
ENSDARG00000055302 - grid2	1.69046
ppp1r1c	1.68775
ENSDARG00000020239 - lpin1	1.6851
ntm	1.67481
add1	1.66977
fjx1	1.65813
ENSDARG00000000068 - slc9a3r1a	1.6571
ENSDARG00000055455 - gpm6aa	1.64313
myo18aa	1.63602
si:ch211-253b8.5	1.63425
glula	1.63408
usp54b	1.62221
phyhiplb	1.60638
ENSDARG00000069940 - ppap2d	1.59021
vim	1.58833
rhbg	1.5841
hepacama	1.57629
ENSDARG00000075450 - mkxa	1.57061
ENSDARG00000037097 - slc7a2	1.56441
syt11a	1.56367
cacnb4a	1.56035
cadm4	1.55557
adamtsl3	1.5549
srgap3	1.55241
bcan	1.53011
gas1b	1.53006
neo1a	1.52569
sox6	1.5105
ccdc80l1	1.50731
spry2	1.50698
cx43	1.50317
timp4.3	1.50162
hspb1	1.4871
tnika	1.47719
chst7	1.47269
epha4a	1.46628
pald1b	1.46377
samd10b	1.46166
meis1b	1.43749
gria4a	1.42144
smoc2	1.41675
nfixb	1.41533
eml2	1.41076
plekhg7	1.39607
ace	1.39569
sorbs1	1.39447
ENSDARG00000003754 - tspan2a	1.3859
ahcyl1	1.38285
slc6a1a	1.37697
ENSDARG00000041623 - mt2	1.36962
efna1a	1.3671
camk2n1a	1.36634
pacsin1a	1.35818
arvcfb	1.35313
ENSDARG00000004782 - fgfr3	1.3449
smox	1.34247
hspb6	1.34116
ENSDARG00000094973 - wnt16	1.34024
plcd3a	1.33699
sept8b	1.33453
gria2b	1.33063
ENSDARG00000056774 - gpr37l1b	1.32736
tspan5a	1.32455
ENSDARG00000041449 - spred1	1.31979
b3gnt7l	1.31796
cd82a	1.31368
psap	1.31256
grid1b	1.31142
sfxn5b	1.30795
plxnb3	1.30247
FAM163A	1.30072
gpm6ab	1.29749
arrdc3b	1.29663
sox9a	1.29403
ntrk3a	1.29293
kirrel3l	1.29129
pim3	1.28699
b3gat2	1.28035
ENSDARG00000019856 - atp1a1b	1.26724
slc1a3b	1.26514
tlcd2	1.26261
abat	1.26214
eno1b	1.26184
pcdh2g28	1.25815
ppp1r13bb	1.25555
gnai3	1.25552
zic5	1.25454
sez6l	1.24938
id2a	1.24811
ccn4b	1.24802
ENSDARG00000069763 - etv5a	1.24015
nfil3-6	1.23358
si:dkey-242g16.2	1.23143
luzp2	1.22853
ENSDARG00000046150 - b4galnt4a	1.22725
itgav	1.22412
lfng	1.21957
tspan11	1.2098
deptor	1.20176
boc	1.20152
si:ch211-150g13.3	1.19926
rgma	1.1958
ENSDARG00000035868 - spire1a	1.19529
gprc5ba	1.19257
zic1	1.19168
ENSDARG00000027552 - mapk1	1.19132
zic4	1.18709
ciarta	1.18526
s1pr5a	1.17699
zic3	1.1726
dhrs13a.1	1.17197
ndnf	1.16903
agpat3	1.16511
ENSDARG00000056627 - cxcl14	1.16024
pax3a	1.15506
bco2a	1.1531
phgdh	1.13982
ctnna2	1.13255
BCR	1.13164
msi1	1.1289
ENSDARG00000025147 - cd63	1.12863
tent5bb	1.1273
jag1b	1.12547
mlc1	1.12409
ENSDARG00000054619 - fras1	1.12297
sc:d189	1.12035
ENSDARG00000101457 - cdc42ep4a	1.11817
ptprz1b	1.11363
ca4a	1.11329
abcc5	1.11202
anks1aa	1.11201
lratb.1	1.10443
cry2	1.10389
ENSDARG00000036427 - slc3a2a	1.10189
usp43b	1.10029
cd81a	1.09742
epb41l3b	1.08796
mdka	1.08712
nlgn3a	1.08242
dhrs12	1.07977
ENSDARG00000037783 - proza	1.07919
sik2b	1.06949
ENSDARG00000034685 - tmem198b	1.06582
sult6b1	1.0641
ndrg3a	1.06302
tcn2	1.06211
ctsf	1.06162
mob1bb	1.06084
si:dkey-85k7.7	1.05763
ncam1b	1.05345
tenm4	1.05148
ENSDARG00000004218 - rnd1b	1.05114
rdh8a	1.05106
pou3f2a	1.04995
irx5a	1.0474
bcar3	1.04698
ENSDARG00000062968 - sbf1	1.04517
ENSDARG00000055876 - msmo1	1.04316
acsl2	1.04153
tmem47	1.04112
ENSDARG00000039117 - tefa	1.03991
ssbp2	1.03933
CU929544.1	1.0379
klf9	1.03751
pdxka	1.03571
ENSDARG00000017311 - gpsm2	1.03157
mvb12ba	1.03094
patj	1.02893
cttnbp2	1.02349
ENSDARG00000086300 - FAM107A	1.02265
jun	1.02235
mid1ip1l	1.0221
hpcal4	1.02132
ENSDARG00000032618 - mgst1.1	1.01907
s100v2	1.01874
grid1a	1.01701
GARNL3	1.0153
gpr37a	1.01481
usp2a	1.01274
rsrp1	1.01137
ENSDARG00000036299 - nucb2a	1.00896
zic2a	1.00893
ENSDARG00000044601 - rtn4a	1.00553
tspan33a	1.00483
npas1	1.00178
LO018340.1	1.00126
qki2	1.00123
kcnj10a	0.998289
cspg5b	0.996496
msrb2	0.992909
bckdhbl	0.987289
csnk1da	0.985934
nexmifb	0.984999
cacng4b	0.977716
ppm1ba	0.977394
calml4b	0.977382
llgl1	0.974725
clip3	0.971296
wfdc2	0.971243
ephb2b	0.970714
fads2	0.970261
plxnb1b	0.968968
susd5	0.968247
st6gal2a	0.967222
serpina10a	0.966811
ENSDARG00000026395 - rfx4	0.96657
aclya	0.965992
arhgef4	0.96534
capn1a	0.965016
dchs1a	0.962389
mdga1	0.961789
ENSDARG00000032708 - arl4cb	0.961709
rassf7a	0.961507
dhrs11b	0.961462
mylipa	0.961375
hmgb3a	0.955562
fasn	0.955249
phf24	0.954764
lrrc4.1	0.952592
si:dkey-18a10.3	0.951548
cobl	0.949011
ptprua	0.942477
dact1	0.940587
pkib	0.940479
col5a2a	0.93545
dpysl5b	0.933407
sox19b	0.93329
h1-0	0.932705
ENSDARG00000058365 - hspb8	0.930909
ptprz1a	0.928235
efna2a	0.925979
RASSF10	0.92582
ggt5a	0.922824
ENSDARG00000052462 - pisd	0.920824
ENSDARG00000104555 - sh2d3cb	0.91888
psd2	0.918662
igsf21a	0.918185
per2	0.917234
map7d1a	0.917001
zbtb4	0.91424
sdc2	0.905028
ENSDARG00000035949 - tmem106bb	0.902754
cyp51	0.902656
add3a	0.902111
fscn1a	0.901483
nck1a	0.901471
ENSDARG00000021806 - zfp36l2	0.900904
si:ch211-196l7.4	0.900126
si:ch211-195b15.8	0.895303
msra	0.891058
ext1c	0.889671
per1a	0.889222
stk35	0.889085
crot	0.88628
tegt	0.883421
fez1	0.880914
setbp1	0.880716
kif1aa	0.879152
sorl1	0.871315
irx3a	0.867971
pard3bb	0.866004
ciartb	0.865624
creb3l3b	0.865495
ENSDARG00000043514 - si:dkey-239i20.4	0.864285
cldn12	0.858371
syngr2b	0.857541
sc5d	0.854511
si:dkey-178k16.1	0.853996
brinp2	0.852231
prex1	0.850759
fmn2b	0.848513
maptb	0.8472
ENSDARG00000094752 - rpe65b	0.847116
tmem59l	0.84683
jupb	0.841305
col14a1a	0.839001
ENSDARG00000001220 - mycbp2	0.836642
nr1d1	0.835466
letm2	0.833416
zeb2b	0.831623
dock3	0.830868
ptk7a	0.830072
thrab	0.828576
adra1ab	0.828316
creb5b	0.827081
cdh11	0.82678
adamts5	0.820777
itm2cb	0.8198
trabd2b	0.817625
clasp2	0.813614
npnta	0.812861
atp1b4	0.812378
aox6	0.811836
pafah1b1a	0.810315
zgc:194659	0.807439
si:ch1073-303k11.2	0.80715
tefb	0.807101
fbxo36b	0.806786
lrp2a	0.805826
ppp3ca	0.802932
syt14b	0.799307
arhgef10la	0.799178
cthl	0.794539
ENSDARG00000043856 - amd1	0.792381
ENSDARG00000041314 - ndufb9	0.792216
ppp2r2bb	0.792199
si:ch211-254n4.3	0.787555
dedd1	0.787166
cst3	0.785293
brinp1	0.784923
syt11b	0.784248
ahsg1	0.784156
ENSDARG00000012513 - sdcbp2	0.78389
mat2ab	0.782469
pleca	0.781866
jund	0.779193
cped1	0.777754
si:ch211-183d21.1	0.776294
cspg5a	0.775857
ptprfb	0.770671
ENSDARG00000020136 - ptges	0.770372
fynb	0.770216
abhd4	0.76961
porb	0.768074
rit1	0.766573
nr1d2a	0.766362
ENSDARG00000036375 - cyfip2	0.766302
myo16	0.766093
si:ch73-288o11.5	0.766087
gareml	0.764452
astn1	0.762546
arrdc2	0.762113
SSBP4	0.761241
per1b	0.760923
ENSDARG00000038737 - phf20b	0.760066
dock1	0.759578
tmem145	0.75821
ENSDARG00000020764 - slmapb	0.757887
cebpd	0.756705
foxo3b	0.756641
dnajc6	0.755632
sowahab	0.755193
lrrc75ba	0.754828
ENSDARG00000017591 - fat1a	0.75298
CABZ01053976.1	0.752735
zgc:161969	0.750533
ENSDARG00000074624 - si:ch211-198a12.6	0.749664
ENSDARG00000058256 - draxin	0.748328
paics	0.746657
nfixa	0.746466
ppp1r10	0.746192
fam169ab	0.745687
reep5	0.744476
ENSDARG00000005739 - gpm6ba	0.742875
cacng8b	0.742136
msx3	0.741899
tyro3	0.741184
myo6a	0.740729
agmo	0.740505
ENSDARG00000042210 - sema3ab	0.739634
sema6dl	0.738884
CU104709.1	0.738637
sox5	0.738477
chl1b	0.737782
adamtsl7	0.733131
chrm4b	0.731597
gstk1	0.728265
hbp1	0.728068
ENSDARG00000057286 - swap70b	0.727138
fhod3b	0.724173
ENSDARG00000075666 - tsc22d3	0.724076
ENSDARG00000045074 - arl4d	0.722523
myzap	0.722125
CABZ01050249.1	0.721204
ENSDARG00000056481 - vat1	0.719525
mxra8b	0.717775
gpx4a	0.71594
kiaa1549la	0.715009
si:dkeyp-41f9.4	0.712828
ENSDARG00000068701 - gpr85	0.712031
sema4e	0.711062
psat1	0.710605
ENSDARG00000015002 - cdh4	0.709288
irf2bp2a	0.70697
slc25a47a	0.706812
ENSDARG00000099532 - ubl3a	0.706605
per3	0.706373
mgst3b	0.704543
frem2b	0.704416
sorbs2b	0.704113
sox1b	0.704048
smo	0.703612
npy2rl	0.702792
b3glcta	0.702158
ENSDARG00000035610 - zgc:113208	0.700483
tmem106ba	0.698904
farp1	0.697304
ntrk2b	0.694726
ppt1	0.693943
ENSDARG00000036102 - ctdsp2	0.693528
sesn1	0.692317
crtac1a	0.691503
spock2	0.691241
ENSDARG00000059423 - prune2	0.690928
ENSDARG00000012942 - itgb5	0.690188
elmo2	0.689634
pax6b	0.688128
si:dkey-70b23.2	0.68811
arnt2	0.687912
cpdp	0.687465
epha3	0.687395
enpp5	0.686512
si:ch73-274k23.1	0.686282
cry1b	0.685154
nova2	0.684613
anks4b	0.684524
pptc7a	0.683009
ENSDARG00000004597 - lrrc4ba	0.68141
slc39a13	0.680277
wbp2nl	0.679588
gpatch8	0.679272
tafa5b	0.677602
sorcs2	0.676569
ENSDARG00000071095 - abi3bpb	0.675958
zgc:136858	0.673852
ENSDARG00000069600 - zgc:109889	0.673587
hmgcs1	0.673182
negr1	0.672601
SLC35G1	0.67095
tnikb	0.669536
angpt1	0.668313
adgrd2	0.668197
ENSDARG00000058179 - ackr3b	0.667841
ivns1abpa	0.667237
nr1d2b	0.666433
asap2a	0.666168
usp25	0.666138
fosab	0.664788
lrrc58b	0.664573
srebf2	0.664154
ENSDARG00000068996 - hist2h2l	0.663555
nog2	0.662564
raraa	0.661444
LO017650.1	0.659866
fzd3a	0.659796
slc3a2b	0.65948
ENSDARG00000041691 - bhlhe41	0.659328
si:dkeyp-26a9.7	0.659128
ENSDARG00000008720 - lmo3	0.657945
ndfip2	0.656495
nfia	0.65602
pou2f1b	0.655799
si:dkey-196j8.2	0.654128
camk2d1	0.653194
eepd1	0.653175
ENSDARG00000096367 - fnbp1b	0.652437
pam	0.650955
ndst2b	0.650684
nlgn1	0.649873
map4l	0.645708
cry1a	0.644707
nkain2	0.644667
nkain4	0.644454
tspan7b	0.644282
snx27b	0.642966
ENSDARG00000099175 - hmgb1a	0.642885
ENSDARG00000035909 - mfsd2ab	0.641783
ENSDARG00000098386 - ctps1b	0.641563
canx	0.640738
dag1	0.640461
ldha	0.640094
shisa3	0.638968
pou3f3b	0.637194
eef1a1a	0.636932
CABZ01092982.2	0.635799
si:ch211-106h11.1	0.63274
pik3ip1	0.632132
apba2b	0.631734
fzd3b	0.631605
abi1b	0.631343
cers2a	0.63102
si:ch211-266k2.1	0.630414
rnf13	0.629641
epha4l	0.629463
fxyd6l	0.628313
ENSDARG00000019185 - slain1a	0.628149
bicd2	0.626237
fyna	0.626018
ENSDARG00000075540 - FAM107A	0.625137
CSDC2	0.624757
bmp1a	0.624091
skia	0.622376
si:ch211-133n4.4	0.621543
aldocb	0.619452
gpr137c	0.619045
ENSDARG00000115657 - prkcaa	0.618569
ENSDARG00000068995 - h2ax1	0.617241
aqp1a.1	0.617026
itgb4	0.615111
ENSDARG00000028542 - si:ch211-114c12.2	0.614872
sdha	0.614686
zfp36l1b	0.614679
cmbl	0.614092
si:dkey-31j3.11	0.612778
tfe3a	0.612476
prss23	0.611626
dazap2	0.610959
map2k6	0.610422
gnsa	0.608448
cdc14ab	0.607926
fzd2	0.607018
CU984579.1	0.605672
ENSDARG00000004635 - epha7	0.605317
lamb2l	0.60493
tlcd1	0.604867
lrrc58a	0.604274
GPR161	0.603987
atp1b3b	0.602534
ENSDARG00000099124 - f3a	0.601897
ENSDARG00000061099 - nfasca	0.601049
sdr16c5b	0.600186
gyg1b	0.597983
epha4b	0.597877
trarg1a	0.597252
vwa7	0.595496
plxna3	0.593999
SNTA1	0.591853
angpt4	0.591401
ERBB4	0.591324
si:dkey-177p2.6	0.590236
s100a10b	0.589755
ENSDARG00000006399 - ywhae1	0.588706
WSCD1	0.588241
mtss1lb	0.587367
ENSDARG00000022045 - map1ab	0.587365
homer3b	0.586237
cbx7a	0.584536
znrf3	0.583087
amfra	0.582151
si:dkey-9i23.16	0.579021
ENSDARG00000044625 - pcf11	0.578859
fam210b	0.578312
ttyh1	0.577794
hpcal1	0.577294
cyp3c1	0.577233
sgce	0.575845
ENSDARG00000061741 - itpr3	0.575702
rarga	0.575102
slc4a4a	0.573902
sytl1	0.573195
idi1	0.573143
slc48a1a	0.572943
aebp1	0.572637
celsr1b	0.572202
ENSDARG00000098645 - rgn	0.571925
jam3b	0.571369
sufu	0.571231
stx2b	0.570251
bnip3la	0.569102
ENSDARG00000054578 - arl6ip1	0.56868
fut8a	0.568607
ptf1a	0.568543
limch1a	0.568244
eml1	0.56667
gipc2	0.565477
ENSDARG00000003835 - stom	0.565097
CABZ01080702.1	0.564561
ENSDARG00000068401 - yap1	0.564046
fubp3	0.563739
vgll3	0.562394
ENSDARG00000104949 - slc27a1b	0.561628
lrrtm4l1	0.561443
RAMP1	0.560953
ano8b	0.55931
brdt	0.559258
ENSDARG00000053724 - adcyap1r1a	0.55918
lonrf1l	0.558323
tmem63ba	0.558155
ppm1la	0.55683
ENSDARG00000062271 - slc25a15b	0.55551
gli2a	0.555291
higd1a	0.554613
srebf1	0.553157
npc2	0.552413
ENSDARG00000105243 - ogt.1	0.551992
slc25a18	0.55193
hsf2	0.551728
kdsr	0.551007
igf2bp3	0.550389
ENSDARG00000033604 - lrpap1	0.550044
rfx2	0.54979
tcea3	0.548075
cry-dash	0.546912
ENSDARG00000027423 - igf1ra	0.545837
coro1b	0.545319
ENSDARG00000016439 - slc7a1a	0.545206
emc10	0.54505
lnpep	0.543478
ENSDARG00000058102 - sardh	0.543469
ncalda	0.542624
cachd1	0.542463
tiam1b	0.542116
nckap1	0.541977
laynb	0.541644
cd164	0.541035
dhcr24	0.540795
ENSDARG00000022456 - eno1a	0.540736
padi2	0.540313
ndrg2	0.539814
scocb	0.539372
gipr	0.539166
ENSDARG00000068934 - cyp1b1	0.538958
scn1lab	0.538853
marcksl1b	0.538539
ENSDARG00000011459 - gsna	0.538337
ENSDARG00000007195 - grm2b	0.537924
rerea	0.537508
gsto1	0.537305
ENSDARG00000044511 - etv5b	0.536394
atxn1b	0.536019
cdc42ep4b	0.53522
icam3	0.534776
ctnnd2b	0.534656
ENSDARG00000024877 - ptgr1	0.534079
itprid2	0.532274
pip4k2ab	0.53193
ENSDARG00000011498 - si:ch211-212o1.2	0.531623
zgc:171490	0.531418
ENSDARG00000078512 - acaca	0.531399
tob1b	0.531366
suco	0.530633
rnf145a	0.530591
tnfaip8l3	0.529022
clstn1	0.527869
pcyox1	0.527167
pgrmc1	0.52709
gas1a	0.526425
bag6l	0.526139
bmpr1ab	0.525551
lzts1	0.525331
shmt2	0.525218
desi1a	0.523487
shisa9b	0.522911
map6d1	0.52278
hspb7	0.522498
nanos1	0.520483
ENSDARG00000011091 - drd2b	0.520044
sf3b1	0.519984
znf1179	0.518649
rbsn	0.518501
ENSDARG00000035389 - fcho2	0.518059
ldlrad2	0.517491
unc119b	0.516418
grin2ab	0.515662
glg1a	0.515599
vangl2	0.51522
CAMK2N1	0.515059
F2RL2	0.514899
HEPACAM	0.512801
kcnk6	0.512662
ENSDARG00000057698 - ctsd	0.511688
si:ch211-67n3.9	0.511387
si:ch73-52p7.1	0.509386
ccdc85ca	0.508719
roraa	0.508514
ENSDARG00000034785 - dachb	0.507972
ezrb	0.505922
ncam2	0.505716
zgc:123105	0.50537
zbtb16a	0.505248
cnksr2a	0.504938
foxp4	0.504075
trdmt1	0.502917
ENSDARG00000043562 - zgc:65997	0.502561
fam124b	0.502262
ppt2	0.502173
gstr	0.501366
ENSDARG00000069297 - upf3a	0.500601
jakmip2	0.498991
zgc:110796	0.49797
glud1b	0.497766
cnksr2b	0.497063
DOCK4	0.496546
ak4	0.496245
ENSDARG00000000631 - ptpn4a	0.496029
zfp36l1a	0.495953
peli1a	0.495858
phka2	0.495457
isoc2	0.494579
si:ch211-210c8.6	0.4945
ENSDARG00000079618 - sik2a	0.493807
syne1b	0.493047
wipf2b	0.492166
loxl1	0.491715
stox2b	0.491666
tmem17	0.490929
ephx2	0.490825
dtnbp1b	0.489052
FAM167A	0.486629
st8sia6	0.486055
si:ch73-1a9.3	0.485946
dhrs9	0.485474
pcbp4	0.485462
ENSDARG00000034753 - tspan3a	0.484486
galnt7	0.483295
si:ch211-137a8.4	0.483124
kat2b	0.482861
gramd1bb	0.482542
si:ch1073-322p19.1	0.481784
intu	0.481092
CT990561.1	0.480716
abcf2a	0.480484
prlra	0.480441
ENSDARG00000054771 - ghra	0.479104
txndc5	0.478766
TMCC1	0.477819
cpsf2	0.47777
cacng5b	0.477632
hsbp1b	0.477106
shmt1	0.47686
ENSDARG00000017762 - srrt	0.476092
pdk3b	0.475994
ece2b	0.475178
fbrsl1	0.473512
prkab1a	0.472749
ENSDARG00000090764 - bcas3	0.472741
nedd4l	0.472124
tagln3a	0.471562
sh3rf1	0.471351
MDFIC	0.471094
ENSDARG00000002131 - celf2	0.470405
cdo1	0.470143
ENSDARG00000057231 - rorca	0.469577
nr1i2	0.469368
insra	0.468393
ENSDARG00000060559 - dis3	0.468369
pnpla7b	0.468
ngrn	0.467097
tmem37	0.465755
tmx2b	0.465439
ENSDARG00000040248 - crata	0.465174
srsf5a	0.464139
ENSDARG00000075072 - rpap1	0.464115
pfkfb4b	0.463637
uxs1	0.463079
rnf24	0.462932
entpd5b	0.462633
si:ch211-132b12.7	0.462611
sh2d3ca	0.462244
eps15	0.461308
plk2a	0.459255
zmiz2	0.458709
ephb6	0.458133
tle3b	0.457981
faim2a	0.457605
ttyh3a	0.457476
pgm1	0.457257
ENSDARG00000045611 - nfybb	0.456294
rpz5	0.456018
ebp	0.455782
poglut1	0.455309
hexb	0.453289
ENSDARG00000062177 - dcbld2	0.453009
mindy2	0.452512
mettl26	0.452492
hs2st1b	0.452366
gapdhs	0.451305
si:ch211-106h4.5	0.450436
znf219	0.450165
adhfe1	0.448567
rhobtb4	0.448434
ENSDARG00000071021 - papss2a	0.447693
dpyda.1	0.446659
blvra	0.446572
lrfn5b	0.446134
ldlrad3	0.445787
ENSDARG00000035332 - cfap298	0.445436
asb5b	0.445243
ENSDARG00000095312 - sc:d0202	0.443363
fat3a	0.442555
ENSDARG00000079056 - si:ch211-194c3.5	0.440532
gli3	0.439451
lama1	0.439109
hsd17b12a	0.438857
pik3r3a	0.438575
agxt2	0.438372
ENSDARG00000020465 - ewsr1b	0.437524
gnb1a	0.436148
pygmb	0.43498
aff2	0.434779
ENSDARG00000075100 - neo1b	0.434314
ENSDARG00000097017 - mical3a	0.433544
ENSDARG00000033889 - spty2d1	0.433087
zgc:162972	0.43126
scube2	0.431033
ENSDARG00000052734 - hmgcra	0.430985
si:ch211-125m10.6	0.430967
znf292a	0.429905
lrrfip1b	0.429553
osgn1	0.428369
spry4	0.428268
ENSDARG00000042853 - ivd	0.427552
ENSDARG00000044751 - ddt	0.427334
gpx8	0.427025
bmpr1ba	0.426554
ube2j2	0.425306
PLEKHH3	0.425229
strbp	0.424979
phactr4a	0.424916
serinc1	0.423278
abhd14a	0.42282
dynll2b	0.4221
galnt1	0.421344
aldh4a1	0.420421
nufip2	0.419947
ENSDARG00000025859 - lmf2b	0.419315
ENSDARG00000079416 - zgc:174895	0.41913
papss2b	0.418993
adrb2a	0.418875
ENSDARG00000054324 - rerglb	0.418609
rab3ip	0.418362
ENSDARG00000093382 - uqcc3	0.417977
plekha6	0.417394
cdk16	0.417194
ENSDARG00000063011 - antxr2b	0.417069
ENSDARG00000013615 - pbx3b	0.416964
ENSDARG00000097897 - sgip1a	0.416684
tmem198a	0.415732
zgc:171497	0.415207
mid2	0.414671
MACIR	0.414608
ttbk2a	0.414572
slc6a9	0.414277
zgc:171482	0.412551
dock11	0.412253
ENSDARG00000040942 - pnp6	0.410837
fstl4	0.410528
rbm5	0.410281
pou3f3a	0.409105
ENSDARG00000046090 - dhrs11a	0.409086
rasa1b	0.40799
ENSDARG00000109678 - dap1b	0.407791
ENSDARG00000010531 - scamp4	0.407203
cacna2d1a	0.406729
nfs1	0.405321
parla	0.405078
fam171a2a	0.402443
rad51b	0.402342
SAMD5	0.402322
ppp1r9bb	0.400241
tspan12	0.398431
cxxc5a	0.398419
cybrd1	0.397787
ntrk2a	0.396206
slc43a2a	0.396185
pipox	0.395953
cox4i2	0.395514
atp8a1	0.394909
tmem42b	0.394786
ENSDARG00000042518 - hipk2	0.394775
dipk1aa	0.393428
rasgrp4	0.393373
zgc:103438	0.392634
emilin1b	0.391206
pank2	0.390981
ENSDARG00000099042 - cfap157	0.390821
qkib	0.390699
ENSDARG00000056515 - spsb1	0.390203
acsm3	0.38882
adprh	0.388733
hhipl1	0.388584
si:ch211-286b5.5	0.387409
nudt3b	0.387011
tlcd4b	0.386901
pcxa	0.386016
ip6k1	0.384326
si:ch211-106f21.1	0.384045
rnf145b	0.383808
CU856539.1	0.381808
ENSDARG00000045628 - rab34a	0.381347
KIF1C	0.381242
trim2b	0.380987
ENSDARG00000039378 - rcn2	0.379804
ENSDARG00000091624 - ugt2a7	0.379396
ENSDARG00000044142 - acss1	0.379179
rab6ba	0.379005
mboat2a	0.378819
grpel1	0.378648
ENSDARG00000057276 - iqca1	0.378292
sdhaf1	0.377461
CABZ01049847.1	0.377261
ppfia4	0.37722
kaznb	0.377183
CABZ01037174.1	0.377016
sgcb	0.37543
ptprdb	0.374439
si:dkeyp-69c1.9	0.374419
igsf9a	0.373921
si:ch211-155o21.3	0.373649
ENSDARG00000025788 - chp2	0.373297
cep55l	0.372005
ENSDARG00000044492 - ublcp1	0.371729
fndc3bb	0.37163
BX942846.1	0.370283
zgc:110626	0.369653
ccdc173	0.367259
rps27l	0.367073
gpr27	0.366059
acaa1	0.365895
ccdc135	0.36582
ENSDARG00000029356 - mboat1	0.365753
sort1b	0.365454
si:dkey-226m8.10	0.365335
rapgefl1	0.365099
b4galt2	0.363434
zgc:86609	0.363261
gcshb	0.362127
cyp46a1.2	0.362082
HACD4	0.361247
MAPK8IP1	0.358961
zgc:194209	0.358698
NPAS3	0.35807
FQ976913.1	0.356274
pou6f1	0.356241
rnasekb	0.356084
eif4e2	0.35588
antxr1d	0.355651
glra1	0.354276
nfkbiab	0.353341
SLC46A3	0.352997
laptm4a	0.352955
kcna4	0.35275
cpne9	0.352522
ENSDARG00000058394 - tagln3b	0.351484
si:ch211-26b3.4	0.351285
trak1a	0.351269
acyp2	0.351109
ENSDARG00000005853 - slc25a6	0.350902
slc44a5b	0.350599
si:ch211-269k10.2	0.350001
chrdl2	0.349965
TMEM114	0.349907
auts2b	0.349655
tnrc6c1	0.348212
phtf1	0.3479
ENSDARG00000027797 - adcy6b	0.347399
rwdd2b	0.345871
rtn1a	0.345688
ENSDARG00000032272 - sat1b	0.34416
si:ch211-132g1.7	0.342745
cltcl1	0.341525
ENSDARG00000091655 - gcsha	0.341525
si:ch73-352p4.8	0.341068
ttyh2l	0.340034
si:ch211-140m22.7	0.339662
ENSDARG00000097789 - pon3.2	0.339298
ENSDARG00000006514 - her6	0.338384
tent5ba	0.3381
zbtb38	0.337696
hspb15	0.337342
chrm2a	0.333995
il34	0.333283
sox9b	0.331953
prrt1	0.331879
ddx6	0.331361
ENSDARG00000031336 - hsd20b2	0.330458
coq8b	0.329808
ENSDARG00000002549 - eif3eb	0.328931
ca10a	0.328604
spink2.1	0.32669
tmem176	0.325477
ENSDARG00000021590 - magi2a	0.324609
si:zfos-943e10.1	0.324412
emc8	0.324399
blmh	0.324169
st6gal1	0.323975
baiap3	0.322949
wnt7bb	0.322923
jdp2a	0.322903
csmd1a	0.322378
spata13	0.321682
ABCC5	0.321389
tmem178b	0.321317
st6gal2b	0.321157
ctnnal1	0.3207
ENSDARG00000040290 - pon3.2	0.320428
PTPRD	0.320383
rasa4	0.320151
CABZ01044235.1	0.319671
ENSDARG00000034423 - sncga	0.319071
eva1ba	0.318052
rasl11b	0.317792
gpr1	0.316037
crtap	0.315237
katnal1	0.315049
clcn7	0.313957
mcl1b	0.312561
gpsm1a	0.311682
slc29a4	0.311191
gm2a	0.311189
arhgef28a	0.309179
map2	0.308243
mbnl3	0.307831
si:ch211-202f3.4	0.307722
cntn3a.1	0.307497
gpr19	0.306562
ENSDARG00000057805 - mrpl28	0.303545
ppm1lb	0.302689
btbd11b	0.301424
itm2ba	0.301319
erbb4b	0.301202
hspa8b	0.301057
sdr16c5a	0.294549
ptpn4b	0.294208
slc35b1	0.29419
adam19b	0.293557
RERG	0.291817
sec14l8	0.291408
rab20	0.289511
lamp1a	0.289354
si:dkey-66a8.7	0.288203
ENSDARG00000098390 - si:ch211-76m11.8	0.287439
sfxn1	0.287232
arhgap44	0.286319
ankrd27	0.286034
snx9a	0.285825
coa3a	0.28539
ENSDARG00000075513 - ccdc136b	0.285218
ENSDARG00000009930 - cadm2a	0.284968
ENSDARG00000045493 - slc35e3	0.284471
ENSDARG00000020623 - baxa	0.284467
cntn5	0.28349
slc35f1	0.282625
sgtb	0.282236
ubxn11	0.281593
c8g	0.28153
lrp1ab	0.281235
TENT5A	0.275279
wls	0.274624
tspan9a	0.273752
rhoua	0.273511
ENSDARG00000008133 - foxl1	0.272633
smpdl3a	0.272342
olfm1a	0.272038
zic6	0.271642
wdr18	0.269981
ANOS1	0.269388
ENSDARG00000053554 - wdr76	0.266862
adgrb1a	0.263905
ENSDARG00000019392 - stat5a	0.263768
pcdh1a	0.262968
hs6st1a	0.260734
C16H1orf43	0.260729
gal3st4	0.259281
ENSDARG00000001881 - cacnb3a	0.257871
si:dkey-1m11.5	0.257518
si:ch211-180a12.2	0.255864
scube1	0.254951
naglu	0.254899
csrnp1b	0.254368
ENSDARG00000029865 - rassf2a	0.254015
dlgap2a	0.253753
ENSDARG00000009346 - caprin1a	0.25349
abca2	0.253228
zbtb39	0.251532
ret	0.25034

## Sheet: INJU_C2_FC>0,25
si:dkey-183j2.10	3.5807
si:ch211-251b21.1	3.01665
gpr37l1a	2.82389
vim	2.71559
ttyh3b	2.70757
ENSDARG00000053542 - kctd12.2	2.66041
sept5a	2.62095
si:dkey-205h13.1	2.60517
mdkb	2.57272
coro2ba	2.43182
gdf10b	2.41547
gdf10a	2.3648
timp4.3	2.34882
crabp1b	2.33222
slit2	2.23525
fgfr2	2.22227
mag	2.1777
si:ch211-66e2.5	2.09121
s100b	2.0591
cntfr	2.0344
svep1	1.98999
si:ch211-253b8.5	1.96259
gas1b	1.96029
slc1a2b	1.91925
sept8b	1.89298
ENSDARG00000041623 - mt2	1.89071
ENSDARG00000069940 - ppap2d	1.86943
ppp1r1c	1.86521
cadm4	1.86287
id2a	1.86146
cenpp	1.85784
arvcfb	1.85392
lgi1b	1.84697
c4	1.84689
acbd7	1.83094
adgrv1	1.83023
FAM163A	1.82785
sox2	1.79153
myo18aa	1.75783
gpm6bb	1.75289
ndrg3a	1.7355
ace	1.72342
ENSDARG00000042690 - s1pr1	1.71988
ENSDARG00000086288 - scg3	1.70015
ENSDARG00000094973 - wnt16	1.69864
ENSDARG00000075450 - mkxa	1.68029
ENSDARG00000055455 - gpm6aa	1.66228
spry2	1.65176
ENSDARG00000004141 - zgc:92630	1.6331
ENSDARG00000100691 - prss35	1.61836
oprd1a	1.60502
ENSDARG00000058179 - ackr3b	1.60379
ncam1a	1.59097
pax3a	1.58216
ENSDARG00000060796 - slc20a2	1.56279
ENSDARG00000041449 - spred1	1.55399
ahsg1	1.55378
sox9a	1.51922
sfxn5b	1.51635
ENSDARG00000034685 - tmem198b	1.51552
s100v2	1.50192
b3gnt7l	1.49819
jag1b	1.4981
ston2	1.49643
bckdhbl	1.4907
rgma	1.48168
ENSDARG00000056627 - cxcl14	1.48071
bcan	1.4794
ptgdsb.2	1.47908
fjx1	1.47706
ntm	1.47647
agpat3	1.47252
plcd3a	1.46919
ENSDARG00000004782 - fgfr3	1.46244
gpm6ab	1.45136
ENSDARG00000026395 - rfx4	1.45116
mdka	1.43813
tspan5a	1.43623
ptprz1b	1.42965
ENSDARG00000003754 - tspan2a	1.42947
adamtsl3	1.42604
ENSDARG00000021948 - tnc	1.42282
aqp1a.1	1.42225
irx1a	1.42113
ntrk3a	1.41431
zgc:194659	1.40676
nrcama	1.40141
kcnj10a	1.3991
syt11a	1.39585
ckbb	1.39105
hspb1	1.38433
fabp7a	1.37856
fscn1a	1.36801
usp54b	1.36695
ENSDARG00000031712 - grm3	1.35157
zic1	1.33527
chst7	1.32917
gria4a	1.32059
smoc2	1.31406
pald1b	1.30785
cd82a	1.30217
cttnbp2	1.30187
llgl1	1.30175
ENSDARG00000086300 - FAM107A	1.29992
zbtb4	1.29644
cspg5b	1.29623
cacnb4a	1.29541
sox6	1.29478
zic4	1.29278
itgav	1.2863
sez6l	1.28308
ENSDARG00000094752 - rpe65b	1.27107
ENSDARG00000069763 - etv5a	1.27093
usp43b	1.26732
ENSDARG00000055302 - grid2	1.2672
acsl2	1.26041
proca1	1.25946
pax6b	1.25917
ENSDARG00000103181 - si:dkey-34d22.1	1.25505
col5a2a	1.24568
samd10b	1.24398
pdk2a	1.24329
pacsin1a	1.24317
psd2	1.23887
efna1a	1.23208
ctsf	1.23073
ndnf	1.22832
qkia	1.22506
ENSDARG00000037097 - slc7a2	1.22496
plxnb3	1.22191
sc:d189	1.21913
arhgef10la	1.21789
si:dkey-242g16.2	1.21302
add1	1.21032
neo1a	1.20772
srgap3	1.20748
ENSDARG00000025147 - cd63	1.20477
ENSDARG00000046150 - b4galnt4a	1.19217
ENSDARG00000069297 - upf3a	1.19068
st6gal2a	1.18883
ENSDARG00000042210 - sema3ab	1.18791
tnika	1.18679
ENSDARG00000101457 - cdc42ep4a	1.18157
gnai3	1.17602
msrb2	1.17342
cat	1.17236
ENSDARG00000056774 - gpr37l1b	1.16967
dchs1a	1.16499
adamts5	1.16427
sorbs1	1.16424
mtss1lb	1.16397
irx5a	1.16139
ENSDARG00000000068 - slc9a3r1a	1.1603
agmo	1.15955
celsr1b	1.15895
tspan11	1.15872
si:dkey-245n4.2	1.15845
abca1a	1.15737
nupr1a	1.14927
grid1b	1.14214
pdxka	1.12329
LO018340.1	1.12069
msx3	1.11917
myo6a	1.11671
eml2	1.11527
tns1a	1.11482
hpcal4	1.10797
boc	1.10455
gprc5ba	1.1026
si:dkey-178k16.1	1.09738
ptk7a	1.09546
rassf7a	1.09337
epha4l	1.08481
gas1a	1.08439
nog2	1.08172
tafa5b	1.08092
lratb.1	1.07618
si:ch1073-303k11.2	1.07615
nck1a	1.07047
zgc:195173	1.06809
rdh8a	1.05852
ENSDARG00000017311 - gpsm2	1.05796
efna2a	1.05584
si:ch211-254n4.3	1.0526
cst3	1.05186
slc1a3b	1.05109
irx3a	1.05014
ENSDARG00000094965 - nfil3-5	1.04566
ENSDARG00000061351 - tfpi2	1.04437
cobl	1.04416
sgce	1.04067
eno1b	1.04018
s1pr5a	1.03831
msi1	1.03788
si:dkey-188g12.1	1.03561
tcn2	1.03426
pnpla7b	1.03375
MAPK8IP1	1.03334
hepacama	1.03173
ENSDARG00000031095 - veph1	1.03032
prex1	1.0292
mkrn1	1.02624
ENSDARG00000006514 - her6	1.02534
irx2a	1.02506
ENSDARG00000012513 - sdcbp2	1.02433
wfdc2	1.02318
ENSDARG00000058256 - draxin	1.02261
ENSDARG00000062968 - sbf1	1.01949
trabd2b	1.01636
psat1	1.01307
si:dkey-190g11.3	1.01094
tyro3	1.00803
b3gat2	1.00603
anks1aa	1.00521
ENSDARG00000036427 - slc3a2a	1.0037
prrg1	0.993475
plxnb1b	0.989052
si:ch73-274k23.1	0.986368
cyth1b	0.985314
ENSDARG00000012942 - itgb5	0.985174
ppp1r13bb	0.982109
gpr137c	0.981006
marcksl1b	0.98064
tmem47	0.977988
BCR	0.977034
hs2st1b	0.976126
cspg5a	0.975223
nanos1	0.975077
ENSDARG00000032708 - arl4cb	0.970024
sorbs2b	0.966721
tox	0.965089
zgc:136858	0.959987
ENSDARG00000032618 - mgst1.1	0.958391
CU984579.1	0.957185
ENSDARG00000069074 - cry3a	0.95506
ENSDARG00000036375 - cyfip2	0.951767
nt5c2b	0.951518
ca10a	0.948826
nfixb	0.948153
ptgdsb.1	0.948047
en2b	0.947445
lfng	0.946037
clasp2	0.944563
si:ch211-198m17.1	0.944538
SNTA1	0.94195
ENSDARG00000102572 - si:ch211-260e23.9	0.941918
LO017650.1	0.940941
adra1ab	0.939901
nova2	0.939318
hspb15	0.938974
epha4a	0.937594
brinp2	0.937523
lrp2a	0.935996
2022-09-15	0.93544
ivns1abpa	0.933632
gbx1	0.9326
cd81a	0.930658
meis1b	0.927794
ankrd6b	0.927344
ENSDARG00000054749 - lmo4b	0.925827
ube2h	0.923294
mxra5a	0.92265
ENSDARG00000044511 - etv5b	0.920436
pcbp4	0.920112
pcdh2g28	0.919432
ENSDARG00000036102 - ctdsp2	0.918643
gli2a	0.91835
cx43	0.912902
ndrg2	0.912846
ENSDARG00000054420 - rpe65c	0.911835
tegt	0.911004
mvb12ba	0.910526
ext1c	0.909773
fbxo36b	0.907941
ttyh1	0.907795
klhl24b	0.901868
bcar3	0.898864
NPAS3	0.89709
fxyd6l	0.893505
ncam2	0.892702
zic2a	0.889762
cebpd	0.888509
peli1a	0.887947
ENSDARG00000038731 - slc25a36a	0.883563
ENSDARG00000027552 - mapk1	0.882491
dock3	0.880834
canx	0.87662
mylipa	0.875508
mdga1	0.873145
cldn12	0.870358
rbm5	0.870312
glula	0.868718
sorl1	0.864863
sox5	0.863884
wbp2nl	0.863705
si:dkey-9i23.16	0.861374
ENSDARG00000004588 - sox4a	0.859005
camk2n1a	0.858252
arglu1b	0.855883
IGLON5	0.8556
itgb4	0.854231
prss23	0.849407
glud1b	0.849069
gyg1b	0.848005
irf2bp2a	0.845532
chl1b	0.845083
nlgn3a	0.844827
foxp2	0.844046
ENSDARG00000110460 - zgc:174357	0.841897
CU929544.1	0.841464
patj	0.841241
nuak1b	0.840514
irf2bp2b	0.836966
ENSDARG00000029402 - sort1a	0.836569
ENSDARG00000061741 - itpr3	0.836372
zgc:110796	0.836075
C7H16orf87	0.83444
si:ch211-180a12.2	0.833393
psap	0.832816
ENSDARG00000109678 - dap1b	0.832569
slc6a1a	0.830588
dock11	0.829155
ENSDARG00000057433 - st6galnac5b	0.827832
nexmifb	0.826381
slc4a4a	0.825674
ccdc88c	0.824182
pkib	0.823528
dram2b	0.82333
crhb	0.816553
arhgef4	0.81416
zfp36l1a	0.813333
rims1a	0.813255
negr1	0.812792
ajap1	0.810387
mpc2	0.808058
ttyh3a	0.807179
abat	0.805884
arl8a	0.805862
tmem145	0.805838
myo16	0.803768
znf706	0.803163
ncam1b	0.80276
mindy2	0.796368
ENSDARG00000022045 - map1ab	0.79576
fam171a2a	0.795166
eps15	0.794447
ENSDARG00000036299 - nucb2a	0.79415
ptprz1a	0.793294
sdc2	0.792854
znrf3	0.792824
irs1	0.792695
si:ch211-150g13.3	0.792422
jupb	0.792186
ENSDARG00000075540 - FAM107A	0.788009
zic3	0.787476
phf24	0.787448
si:dkey-70b23.2	0.78461
ENSDARG00000027423 - igf1ra	0.784124
apba2b	0.782117
b3glcta	0.780529
npas1	0.776261
phyhiplb	0.776076
nfixa	0.773018
MDFIC	0.771371
si:dkey-42i9.4	0.769509
stx2b	0.767503
ENSDARG00000115657 - prkcaa	0.76626
ENSDARG00000053724 - adcyap1r1a	0.765552
kmt2ca	0.763798
mpc1	0.762824
mlc1	0.762241
ENSDARG00000044073 - fuca2	0.762189
ENSDARG00000097017 - mical3a	0.761378
scube2	0.761314
si:dkey-51a16.9	0.761076
homer3b	0.75957
ENSDARG00000027009 - zgc:85777	0.755124
ENSDARG00000057767 - nudt4a	0.7548
cox4i2	0.75402
igf2bp1	0.753728
paqr6	0.753373
prtfdc1	0.753288
ptprfb	0.751979
ENSDARG00000002131 - celf2	0.75131
ENSDARG00000103316 - si:ch211-212k18.5	0.74915
sema4e	0.744925
syne1b	0.744554
castor2	0.744293
dedd1	0.739942
ENSDARG00000062361 - paxbp1	0.739421
igsf21a	0.739002
tbcelb	0.738704
pof1b	0.737067
cited2	0.736032
fgfr1b	0.734852
si:ch211-183d21.1	0.734278
FEZ2	0.732123
pleca	0.731966
ENSDARG00000075666 - tsc22d3	0.731796
rgs12a	0.728055
dock10	0.726601
cita	0.725897
ctnna2	0.725485
clip3	0.724719
midn	0.722305
foxo3a	0.72119
ENSDARG00000004196 - tnfsf10l	0.720781
sowahab	0.720696
map7d1a	0.720651
ENSDARG00000018693 - cdh2	0.719868
csnk1da	0.719524
qki2	0.717632
nrp2b	0.715297
clcn2b	0.7145
cwc25	0.711066
ephb3a	0.71085
sesn1	0.710697
ENSDARG00000004635 - epha7	0.710267
serpina10a	0.709623
CABZ01053976.1	0.708949
ENSDARG00000054619 - fras1	0.707481
ENSDARG00000057231 - rorca	0.706658
cdkn1d	0.706367
srebf1	0.704274
pafah1b1a	0.704105
mgst3b	0.702596
chdh	0.702422
RASSF10	0.701905
sema6dl	0.701154
ccng2	0.700988
prcp	0.699181
ENSDARG00000018303 - etv4	0.699059
fam43b	0.69783
cyfip1	0.697809
ube2d1b	0.697663
insra	0.695849
zic5	0.695504
ENSDARG00000032324 - epb41l5	0.693665
ENSDARG00000057276 - iqca1	0.693662
porb	0.693608
syngr2b	0.691694
pou3f3b	0.691608
pou3f2a	0.6913
slc15a4	0.690727
capn1a	0.690434
adrb2a	0.690039
pgrmc1	0.689859
epha4b	0.686689
tmem17	0.686094
ENSDARG00000041314 - ndufb9	0.685682
ENSDARG00000093549 - selenop	0.685676
ENSDARG00000034753 - tspan3a	0.682072
kirrel3l	0.681965
aox6	0.681388
fynb	0.68024
ssbp2	0.679326
RAMP1	0.678351
tspan12	0.677159
pygmb	0.674176
lrp12	0.674088
dennd5a	0.673942
zbtb20	0.673882
gnb1a	0.673828
eepd1	0.670224
agxt2	0.667654
tenm4	0.666281
btbd10a	0.666055
pdlim5b	0.666049
ENSDARG00000089643 - mcama	0.665791
ENSDARG00000022832 - bnip4	0.665227
2022-03-05	0.664833
ENSDARG00000046090 - dhrs11a	0.664762
zgc:77439	0.663647
crtac1a	0.662817
ENSDARG00000093931 - rflnb	0.662773
C13H9orf72	0.662678
slc39a13	0.66137
serinc1	0.661263
ERBB4	0.660375
dcun1d2b	0.659816
si:ch211-195b15.8	0.659742
slit1a	0.659371
ptprga	0.653842
pora	0.653062
tlcd5a	0.653006
ENSDARG00000016866 - fam102ab	0.651735
frem2b	0.650773
ENSDARG00000097897 - sgip1a	0.650257
tle2a	0.6488
gria2b	0.648771
npy2rl	0.648676
rnf13	0.647934
rin2	0.64686
nlgn1	0.645782
ENSDARG00000016745 - slc35f6	0.64491
pim3	0.644283
dpysl5b	0.643881
sik2b	0.642918
lmbrd2b	0.642406
fam168a	0.641784
BX571715.1	0.641675
vangl2	0.641143
atxn1b	0.637831
si:dkeyp-44a8.2	0.636842
ENSDARG00000019235 - sema3aa	0.636133
rasa4	0.635458
snx9a	0.634836
trdmt1	0.63468
ENSDARG00000042410 - rab40b	0.633959
unkl	0.633014
ntrk2b	0.632909
ccdc135	0.632851
dag1	0.632048
kiz	0.630701
ENSDARG00000019726 - celsr2	0.629015
bmp1a	0.628828
camk2n2	0.628339
pou3f3a	0.628242
klf8	0.627424
ENSDARG00000003109 - rcan1a	0.625791
ppp2r2bb	0.625121
fam169ab	0.624889
si:ch211-220f16.2	0.622213
ENSDARG00000020239 - lpin1	0.621854
zfand3	0.620569
cybrd1	0.620062
h1-0	0.619918
si:ch211-133n4.4	0.618864
ENSDARG00000040971 - zgc:92606	0.618528
tmem63ba	0.617955
rnf167	0.61765
fzr1b	0.617039
ENSDARG00000099455 - ogt.1	0.616949
faxdc2	0.61654
farp1	0.614423
ints6	0.614404
ENSDARG00000052897 - atxn2	0.614255
ENSDARG00000011925 - spns1	0.6139
fstl4	0.612428
hsbp1b	0.612253
ENSDARG00000029356 - mboat1	0.612142
prlra	0.612131
syt11b	0.61206
CU856539.2	0.611456
aebp1	0.609376
gpx4a	0.609271
rnf145a	0.609051
acin1a	0.608471
dhrs13a.1	0.607458
ENSDARG00000005980 - sfswap	0.606849
tmeff1b	0.60673
prkcda	0.606275
kaznb	0.606181
gpsm1a	0.604551
ENSDARG00000074597 - lzts2a	0.60382
cnnm2b	0.603766
adamtsl7	0.602694
dtnbp1a	0.602067
rps27l	0.601067
mfsd4aa	0.600713
rfx2	0.600431
atcaya	0.598962
plp2	0.597546
rhpn1	0.597325
CABZ01088036.1	0.596392
ank1b	0.594623
skia	0.592506
cacng3b	0.59249
ccn4b	0.592394
ENSDARG00000027234 - ift88	0.592292
pon2	0.59126
dock1	0.590234
ENSDARG00000077582 - ank3b	0.590145
TCF4	0.589122
tmem9b	0.588885
tmem176	0.588742
tnikb	0.588597
ENSDARG00000037783 - proza	0.588144
qkib	0.587882
ENSDARG00000016357 - fmo5	0.587547
yy1b	0.587397
carhsp1	0.587252
plekho2	0.584884
kat2b	0.58483
spata6	0.584186
clk4a	0.582973
unc80	0.582594
ENSDARG00000025788 - chp2	0.581529
si:dkey-85k7.7	0.581107
arhgef18a	0.577775
slc44a5b	0.577039
dtnbp1b	0.57648
cachd1	0.576455
znf219	0.5764
ndfip1l	0.575539
ENSDARG00000062220 - plekha7b	0.574929
eif4ebp3	0.574835
fzd3a	0.574178
jun	0.573824
ENSDARG00000098874 - exoc6b	0.573087
si:ch73-352p4.8	0.571866
epb41l3b	0.570158
si:ch73-362m14.4	0.570058
mxra8b	0.568944
ENSDARG00000101778 - ca5a	0.568392
selenot1a	0.568327
add3a	0.567959
slc25a32a	0.566851
cdc14b	0.566736
si:ch211-137a8.4	0.565914
si:ch211-67n3.9	0.565709
cap1	0.565114
ENSDARG00000035389 - fcho2	0.564045
ENSDARG00000010862 - amt	0.563898
elmsan1b	0.563636
sash1b	0.562719
sec63	0.562194
cgna	0.561836
camk2d1	0.560993
rorcb	0.560777
gkap1	0.560531
si:ch211-140m22.7	0.560066
ENSDARG00000028542 - si:ch211-114c12.2	0.558723
ENSDARG00000052746 - grinab	0.558069
lrrc75ba	0.556198
zfp36l1b	0.555651
ENSDARG00000004218 - rnd1b	0.555572
lamp1b	0.555232
tent5bb	0.555019
srsf11	0.554552
uacab	0.553717
flot2a	0.553594
pigh	0.553506
hpcal1	0.5535
dgkg	0.553452
tnrc6c1	0.553323
ENSDARG00000061718 - znf704	0.553164
gstz1	0.552609
snrnp27	0.552028
gstr	0.551997
trim37	0.551767
antxr1a	0.551629
alms1	0.550804
gchfr	0.550407
ENSDARG00000037528 - si:ch211-191a24.4	0.550093
smg6	0.549604
oxsm	0.549102
rsrp1	0.548984
pak4	0.548722
trib2	0.547921
snx27b	0.547704
ENSDARG00000005350 - dip2ba	0.546809
zgc:113162	0.546684
FBXO48	0.546577
si:ch211-125m10.6	0.54638
tspan33a	0.545856
ppdpfb	0.545391
creb1b	0.545175
ENSDARG00000078789 - tmem184c	0.54468
slc48a1a	0.544335
ENSDARG00000101733 - fam168b	0.54414
cyp3c1	0.544069
emc3	0.543375
ENSDARG00000032868 - pde4ba	0.542503
bmpr2a	0.542387
arl8bb	0.541315
irs2b	0.540956
dnajc6	0.539165
anapc15	0.538873
hbp1	0.538684
zdhhc5a	0.538664
rab11fip1b	0.537929
ENSDARG00000096678 - si:dkey-263j23.1	0.537771
marcksl1a	0.537455
ENSDARG00000044751 - ddt	0.537344
sgcb	0.536794
FOXK2	0.536749
lygl1	0.535918
ankrd46a	0.534789
ENSDARG00000070074 - lrp8	0.533928
ENSDARG00000011091 - drd2b	0.533163
ptpn3	0.53277
ephb6	0.532348
gpatch8	0.532244
tmub1	0.53183
fbxl14b	0.530968
tmem178b	0.53078
nkain2	0.529814
rhobtb4	0.529604
trarg1a	0.529385
retreg2	0.529207
nav2b	0.527946
acadvl	0.526692
arhgap27	0.525547
papola	0.525505
ENSDARG00000042742 - stx6	0.524781
sox19b	0.52475
ENSDARG00000086842 - dap1b	0.524579
st6galnac3	0.523912
trappc8	0.522748
raraa	0.522693
roraa	0.522677
ndufa4l	0.521308
tiam1b	0.520706
ENSDARG00000103253 - zgc:112023	0.520465
ENSDARG00000008487 - dmd	0.519841
lamb2l	0.519736
cdc14ab	0.519285
ascl1a	0.518544
limch1a	0.518264
tmbim4	0.516548
si:ch211-286b5.5	0.515238
bend3	0.515186
cyp2aa7	0.515093
ablim2	0.514796
ENSDARG00000104555 - sh2d3cb	0.514655
pdk3b	0.514644
rarres3l	0.514049
sltm	0.513671
bmpr1ab	0.51325
pcdh19	0.512848
ube2e3	0.512755
taf7	0.512452
lrfn5b	0.512201
pcdh7b	0.511945
ENSDARG00000032272 - sat1b	0.511717
setbp1	0.510313
cacng8b	0.510275
ENSDARG00000090764 - bcas3	0.510213
ENSDARG00000075072 - rpap1	0.510102
zranb2	0.509958
creb3l3b	0.509762
rmdn2	0.509675
fam131c	0.509064
tcf7l1a	0.508961
pank2	0.508445
acsl4b	0.507734
ENSDARG00000070435 - vapb	0.506425
entpd5b	0.50624
ppm1aa	0.506219
ENSDARG00000033020 - ppcdc	0.50415
npc2	0.504071
nckap1	0.503406
dhrs13a.3	0.503364
arid5b	0.502242
icam3	0.502036
ENSDARG00000035732 - arntl1b	0.501715
fam117aa	0.500378
ENSDARG00000079626 - elf2b	0.499475
rnf111	0.498859
ctdspla	0.498745
lmbrd1	0.497827
arfgef1	0.497126
kifap3b	0.496788
kmt5aa	0.496715
taok2a	0.496711
mical3b	0.496693
arl13b	0.496602
antxr1c	0.496506
si:ch211-239j9.1	0.496417
tmem198a	0.496362
acbd5a	0.49635
itprid2	0.495993
ENSDARG00000068628 - rab8b	0.495872
CT990561.1	0.495486
ENSDARG00000095191 - si:dkey-57k2.7	0.495404
tbc1d15	0.494351
mtf1	0.494338
rfx1a	0.49424
rnf121	0.494037
klf15	0.493341
cnksr2b	0.492811
ENSDARG00000015807 - rab22a	0.492542
wdr47a	0.491888
deptor	0.491541
trappc2	0.491228
adcy7	0.491079
si:zfos-80g12.1	0.490505
ENSDARG00000070939 - znf740a	0.490115
ptdss1a	0.489847
ENSDARG00000089204 - smim13	0.489716
hdac9b	0.489377
ppt2	0.488136
akap7	0.487608
ndfip2	0.487115
ENSDARG00000022456 - eno1a	0.48666
heca	0.486474
tnk1	0.485965
lrrtm4l1	0.48567
ppp1r10	0.484904
adnp2a	0.484904
ENSDARG00000062897 - tnksb	0.484848
dipk1c	0.484746
maptb	0.483649
rasa1b	0.481703
CABZ01050249.1	0.481243
cdon	0.480867
ENSDARG00000063011 - antxr2b	0.480519
ENSDARG00000019856 - atp1a1b	0.479731
ENSDARG00000039319 - vps37b	0.479717
rnf166	0.479217
F2RL2	0.479155
enpp5	0.477647
tbp	0.477628
u2surp	0.477463
ENSDARG00000015002 - cdh4	0.477399
aup1	0.477349
ENSDARG00000025032 - nr3c1	0.476555
pard3bb	0.475903
hrasb	0.475526
enah	0.475331
ormdl1	0.474582
june	0.474571
si:dkey-204f11.64	0.474494
ENSDARG00000059902 - vps16	0.474287
fzd1	0.473891
lrrtm2	0.473831
prickle2a	0.472994
ngrn	0.472468
gli3	0.472468
atp1b4	0.472411
nol9	0.472356
ENSDARG00000026801 - stau2	0.472254
spry1	0.471719
ENSDARG00000045706 - tspan9b	0.470978
dennd3a	0.469231
FO834857.1	0.469136
ephb2b	0.468863
ppp1r9bb	0.468705
ENSDARG00000021590 - magi2a	0.468679
ENSDARG00000035562 - mpdu1a	0.46769
sox9b	0.467252
kiaa1549la	0.467165
ada2a	0.466901
ENSDARG00000005853 - slc25a6	0.466791
mpp5a	0.466736
hsbp1l1	0.465145
DHDH	0.464373
crebrf	0.46416
smo	0.464042
sema6e	0.463866
ENSDARG00000035357 - gnb2	0.463322
ENSDARG00000069100 - aldh9a1a.1	0.462331
glb1	0.46229
ENSDARG00000025555 - ormdl3	0.462098
mapre3a	0.461644
ENSDARG00000069855 - pnisr	0.461417
nfu1	0.461414
yaf2	0.461377
CABZ01080702.1	0.461341
ftr52p	0.460383
pcbp2	0.460042
pcdh1a	0.459772
si:dkeyp-51f12.3	0.459426
si:ch211-261d7.6	0.459279
pank1b	0.458858
lactb	0.458136
skp1	0.45794
si:ch211-195e19.1	0.457819
slc49a4	0.457788
pcmtd1	0.456969
fndc5b	0.4569
si:ch211-106f21.1	0.456533
scube1	0.456436
atg5	0.456154
GGT7	0.456068
wls	0.456065
chmp1a	0.455173
cdyl	0.455065
si:ch211-79k12.2	0.454159
mob1bb	0.454147
bach2b	0.453853
cpne2	0.452729
jakmip2	0.452378
lmcd1	0.451301
znf865	0.450299
cep55l	0.45006
ezh1	0.450002
ENSDARG00000055481 - atf7b	0.449275
dlg1l	0.449216
zgc:175284	0.448831
si:dkeyp-67f1.1	0.448735
ENSDARG00000099979 - tgfbr3	0.447925
evi5b	0.447643
ENSDARG00000101726 - ces2b	0.44741
ENSDARG00000031048 - gspt1	0.447407
gnsa	0.447136
tead3b	0.447126
ENSDARG00000057286 - swap70b	0.447067
slc25a48	0.446806
ENSDARG00000093313 - ubb	0.446768
clstn1	0.444399
cln3	0.444104
ENSDARG00000074340 - serf2	0.444092
ENSDARG00000058365 - hspb8	0.443869
smim8	0.443759
ranbp3a	0.443124
ENSDARG00000073926 - synrg	0.442639
dock5	0.442356
cmbl	0.442153
stk17a	0.441792
lama5	0.440192
bach2a	0.439935
ENSDARG00000017710 - ppp1r14ab	0.438447
syne3	0.438197
pcxa	0.437678
rnasekb	0.437127
tmem39b	0.437126
smpdl3a	0.436805
babam2	0.43486
apc2	0.434681
si:ch211-286o17.1	0.433871
stk24b	0.432885
pcyox1	0.432703
ENSDARG00000079470 - cdk17	0.432698
cyp2u1	0.43244
itm2ba	0.432241
tspo	0.432152
ENSDARG00000004597 - lrrc4ba	0.431104
phf2	0.430887
ENSDARG00000056481 - vat1	0.430806
shrprbck1r	0.430799
ankrd10b	0.430405
ENSDARG00000069600 - zgc:109889	0.430224
atg2b	0.42968
gabarapl2	0.429617
ENSDARG00000077004 - aldh1l1	0.429508
ENSDARG00000004158 - tmem63c	0.429174
ATP9A	0.428894
si:ch211-108d22.2	0.428893
ctsba	0.428452
grin3ba	0.4282
hsd17b12b	0.428178
pdpk1a	0.428008
prdm5	0.427449
pdia7	0.426738
tent5ba	0.426736
CYTH2	0.426698
efnb3b	0.426677
kctd3	0.42567
ENSDARG00000012458 - C3H16orf72	0.425655
dlx5a	0.425434
scml2	0.425395
ENSDARG00000099124 - f3a	0.425176
nhsa	0.425021
ENSDARG00000007720 - sub1b	0.424323
ENSDARG00000054344 - gabpb2b	0.424185
si:dkeyp-113d7.1	0.423993
ppic	0.423833
SSBP4	0.423783
scp2b	0.423675
rfx5	0.423513
zbtb22a	0.423345
gm2a	0.422638
bnip3la	0.42232
bcap29	0.422319
cacna2d1a	0.42178
rpz5	0.421548
si:dkey-27p18.2	0.421516
ENSDARG00000037967 - si:dkey-16l2.16	0.421316
ENSDARG00000040111 - pi4kb	0.42103
zgc:162780	0.421013
zcchc2	0.420442
esyt2a	0.419989
dpyda.1	0.419746
ccdc113	0.419622
jund	0.419434
fbxl2	0.419214
pik3r1	0.41889
si:ch211-102c2.8	0.418386
pbxip1b	0.417973
cdc42bpab	0.417637
gak	0.417505
bbx	0.416808
tmem218	0.416643
ENSDARG00000040452 - fam214a	0.416511
ranbp9	0.416103
phkg2	0.415396
sec61b	0.41521
ENSDARG00000035253 - npr3	0.4148
ENSDARG00000041022 - pdcd4b	0.414474
pla2g15	0.414465
gopc	0.413774
ENSDARG00000058102 - sardh	0.41352
ldlrap1a	0.413283
antxr1d	0.413157
ENSDARG00000033307 - igf2b	0.412602
map6d1	0.412388
grid1a	0.411767
si:ch73-236e11.2	0.411279
ccdc80l1	0.410204
prpf6	0.409673
jam3b	0.409534
dmgdh	0.4095
ctu1	0.409088
ephx2	0.408766
rbms1a	0.408577
rbm39a	0.407967
ENSDARG00000075580 - lrch2	0.407676
isoc2	0.407317
ENSDARG00000107096 - castor1	0.406582
eif4g3a	0.406185
hcfc1b	0.406025
gmcl1	0.405968
spock2	0.405705
ctnnal1	0.405581
pbrm1	0.405303
ENSDARG00000022939 - ino80e	0.405205
ENSDARG00000061504 - kdm4c	0.40478
tmem37	0.404453
lrrc7	0.403842
ENSDARG00000056233 - zgc:110591	0.403183
ENSDARG00000019392 - stat5a	0.402438
crebzf	0.402294
pepd	0.402269
rnf165b	0.402258
parla	0.402021
ENSDARG00000060029 - fam160b2	0.401873
ENSDARG00000030064 - plekha1a	0.40156
s100a10b	0.401439
adam19b	0.401187
znf362b	0.400301
pik3ip1	0.400104
tmem168a	0.399372
ATG14	0.398777
ENSDARG00000005739 - gpm6ba	0.398734
ENSDARG00000017591 - fat1a	0.398641
bptf	0.398588
shmt2	0.398466
kcna4	0.398429
emc6	0.397948
rbbp9	0.397657
plpp3	0.396148
elk4	0.396143
hlfa	0.396039
ENSDARG00000070914 - dusp6	0.395729
ENSDARG00000059900 - tbc1d9	0.395142
cdc42ep2	0.394455
si:dkey-253d23.4	0.394418
AL627305.1	0.393802
ENSDARG00000057456 - ppp3ccb	0.393297
ENSDARG00000019185 - slain1a	0.393116
ift172	0.393115
si:dkey-264d12.1	0.392571
ENSDARG00000006399 - ywhae1	0.391706
arl4aa	0.391582
tfpia	0.390999
atrnl1b	0.390564
spry4	0.390503
igf2bp2a	0.390054
tmem86a	0.389766
sgsh	0.389686
CABZ01038524.1	0.389393
calr3a	0.3893
pam	0.389123
ENSDARG00000003899 - zdhhc23b	0.389055
timmdc1	0.389048
ndufb7	0.388279
gareml	0.387724
ENSDARG00000054578 - arl6ip1	0.387691
phactr4a	0.387196
mgaa	0.386098
ENSDARG00000057698 - ctsd	0.385281
znf1035	0.384847
si:dkey-246e1.3	0.38458
dazap2	0.384322
ENSDARG00000020241 - icmt	0.384246
quo	0.384019
stk35l	0.383797
elmo1	0.383621
DOCK4	0.383486
grin2ab	0.383482
ENSDARG00000041750 - ccdc92	0.383397
bahcc1b	0.383352
lzts1	0.383308
foxj1b	0.382653
smad2	0.382578
grhpra	0.382505
lrp5	0.382364
st6gal1	0.382237
gramd1bb	0.382023
smurf2	0.382013
ENSDARG00000076805 - leng8	0.381802
ENSDARG00000104856 - C18H19orf12	0.381789
ENSDARG00000017119 - vps37a	0.381607
ENSDARG00000088357 - acadl	0.381327
acad11	0.381026
maml1	0.38098
tm2d3	0.380284
rps6kc1	0.38024
hadh	0.37962
cdkn1bb	0.379411
tcp11l1	0.378812
ENSDARG00000026482 - arhgap12b	0.378696
si:ch211-106h11.1	0.378666
scn1lab	0.378436
fam219ab	0.377902
ENSDARG00000021380 - ppm1db	0.377669
sgsm1a	0.376731
ahdc1	0.376495
nr2f6b	0.376061
cpne9	0.375763
rbm25a	0.37564
helb	0.374611
bin3	0.37445
cacng4b	0.374412
ENSDARG00000020623 - baxa	0.374102
ENSDARG00000057661 - aldoca	0.373664
fat3a	0.373446
gpc6a	0.373291
tnfrsf11a	0.372814
foxn4	0.372673
mbnl3	0.372606
dhtkd1	0.372207
snapin	0.371822
ENSDARG00000039974 - rai14	0.371693
dpysl3	0.371236
sox1b	0.371125
klf11b	0.370349
creb5b	0.370176
lrrc58b	0.370002
fgfr4	0.369278
nfia	0.369162
sf3b1	0.368922
cyhr1	0.368788
ENSDARG00000030775 - sybl1	0.367985
cdh12a	0.367798
ENSDARG00000071018 - ptena	0.367714
man2c1	0.367693
gpr1	0.367024
ca4a	0.366541
SGMS1	0.365958
COLGALT1	0.365517
wdr35	0.364859
ppp2r3a	0.36463
ahcyl1	0.36461
tgfbr1b	0.364403
tle3b	0.364402
iffo1b	0.364052
gabarapb	0.363378
scara5	0.363374
znf395a	0.363003
CPNE8	0.362282
cnep1r1	0.362098
irx1b	0.361857
ago1	0.361806
si:ch211-149k12.3	0.3612
dlgap1b	0.361092
dcakd	0.360852
phgdh	0.360634
sntb1	0.360003
lonp2	0.359629
doc2d	0.359625
pld3	0.359332
cnksr2a	0.359264
rasgrp4	0.359239
hibadha	0.358589
vps13a	0.357742
pcsk7	0.357345
hadhaa	0.357184
cratb	0.356946
ENSDARG00000089019 - si:ch211-175m2.5	0.356269
bcorl1	0.355716
acacb	0.355519
dab1b	0.35521
slc35e1	0.355058
chn2	0.354579
CAMK2N1	0.354448
gpr155a	0.353636
aplp2	0.353323
zgc:100832	0.353136
acss2l	0.353032
ENSDARG00000008720 - lmo3	0.352746
dusp16	0.352363
shisa9b	0.352345
TTC28	0.351971
acyp1	0.350115
mast3a	0.34908
ENSDARG00000039256 - spega	0.349056
glra1	0.348649
cbfa2t2	0.348619
arhgap44	0.348216
PTPRD	0.347987
mid2	0.347836
ENSDARG00000101034 -	0.347558
ENSDARG00000070478 - amn1	0.346863
tspan7b	0.346784
ppp1r1b	0.346615
sdr16c5a	0.346538
ENSDARG00000005382 - prdm9	0.345797
cpt1ab	0.345337
anxa13	0.345236
atp1b3b	0.345229
adtrp1	0.344839
zgc:55943	0.344599
ppp2r1bb	0.344461
slc44a1b	0.344027
zgc:158689	0.343601
mxd3	0.343345
ENSDARG00000021739 - klhl24a	0.343186
cst14b.1	0.342856
atxn7	0.342498
si:ch211-59d15.9	0.342353
taz	0.341901
thap4	0.341898
cry3b	0.341787
map2	0.341371
pcdh10b	0.340827
LRRC75A	0.340427
si:dkey-6n21.12	0.340407
mplkip	0.340305
ENSDARG00000068404 - tbcb	0.340284
slc25a1b	0.340039
arl4ca	0.339986
srsf2b	0.339679
si:ch211-26b3.4	0.339488
ubtfl	0.338882
large1	0.338783
ENSDARG00000035869 - azin1b	0.337735
luzp2	0.337152
WSCD1	0.33701
ubald1a	0.336516
siah1	0.336117
tmem147	0.335746
tiparp	0.335048
hspa12b	0.334836
rit1	0.334832
zic6	0.33394
ENSDARG00000056726 - mettl7a	0.333814
prrt1	0.333636
atp8a1	0.33299
wasf1	0.332957
ENSDARG00000070600 - dyrk3	0.332336
ENSDARG00000051962 - mmp15a	0.331869
hmgn7	0.331838
ywhag1	0.331832
si:dkey-157g16.6	0.331236
TMEM114	0.330813
kctd9a	0.330629
scarb1	0.329975
fbxo8	0.329688
vgll3	0.329071
cox5b2	0.329022
slc8a2b	0.32877
bco1	0.328112
gcdha	0.32768
kif1aa	0.32756
si:ch211-212k18.9	0.327457
atp8a2	0.327109
cntn1a	0.326984
dynlt1	0.326874
cry4	0.32684
ENSDARG00000059423 - prune2	0.32663
vstm4a	0.326512
hagh	0.326449
vwa7	0.325159
slx1b	0.324913
GARNL3	0.324679
hmga2	0.324173
cpeb3	0.324152
si:ch211-269k10.2	0.324078
si:ch211-196l7.4	0.323737
purab	0.322368
ENSDARG00000056515 - spsb1	0.321848
zgc:153372	0.320453
wnt7aa	0.319905
gpat4	0.319594
ENSDARG00000009930 - cadm2a	0.319406
src	0.319312
acads	0.319097
zgc:110339	0.318955
ENSDARG00000019457 - tfe3b	0.318767
cyp2p10	0.318697
cntn5	0.318675
plk2a	0.317617
si:ch211-102c2.7	0.317599
zgc:158403	0.317261
cept1a	0.316452
ENSDARG00000069328 - si:dkey-12e7.1	0.315957
ENSDARG00000074465 - vps13c	0.315905
gnao1a	0.315666
hebp2	0.314657
GPR161	0.313351
si:ch211-15d5.11	0.310935
galnt7	0.310627
scocb	0.309726
crot	0.309433
ENSDARG00000052462 - pisd	0.309253
ENSDARG00000062138 - ranbp10	0.309113
ENSDARG00000045626 - nek8	0.308886
ENSDARG00000059738 - ptprsa	0.307533
trim107	0.30749
aclya	0.307403
ENSDARG00000045147 - tmem184ba	0.307034
si:ch211-243a20.3	0.306839
MYO9B	0.306407
padi2	0.306324
si:ch1073-287p18.1	0.305967
ppip5k1a	0.305617
panx1a	0.305614
ENSDARG00000007195 - grm2b	0.305278
atp2b4	0.305143
ENSDARG00000031336 - hsd20b2	0.304831
lama1	0.303935
ank2b	0.303547
natd1	0.303361
fasn	0.303184
lmtk2	0.302636
btg1	0.30257
C1H7orf26	0.302549
ENSDARG00000035949 - tmem106bb	0.3021
adgrb1a	0.301202
pax3b	0.300364
ENSDARG00000051953 - ythdc1	0.299048
ENSDARG00000079618 - sik2a	0.298279
ap5b1	0.298275
si:zfos-905g2.1	0.298169
si:ch1073-429i10.3	0.296222
fzd3b	0.295903
si:dkey-220k22.1	0.295117
cfap20	0.295103
ENSDARG00000043658 - cxadr	0.295022
ENSDARG00000032083 - dpysl2b	0.293979
si:dkey-226m8.10	0.293875
tnrc18	0.292573
pfklb	0.291623
gmfb	0.291333
ENSDARG00000011498 - si:ch211-212o1.2	0.291136
ENSDARG00000102061 - b3galt2	0.290878
ENSDARG00000057869 - cdc42l2	0.290632
nipsnap3a	0.289727
zbtb41	0.28965
ccar2	0.28954
ddx6	0.289348
efhc1	0.288951
ube3a	0.288659
nf2a	0.288282
fez1	0.287817
dnah1	0.287592
slc22a23	0.287336
lrrc4.1	0.286958
prnprs3	0.286717
si:dkeyp-69c1.9	0.286377
tpk2	0.286329
vegfab	0.284847
CABZ01049847.1	0.284533
myf5	0.284457
ENSDARG00000013329 - ttc5	0.284455
gpr37a	0.284218
zgc:171482	0.284174
ENSDARG00000062965 - dennd10	0.283834
ENSDARG00000036135 - bbox1	0.283548
ENSDARG00000003963 - traf4a	0.282635
ENSDARG00000105276 - grb2a	0.28188
foxp4	0.281381
ppfia4	0.281365
ENSDARG00000035420 - ophn1	0.281058
zgc:92429	0.280912
mrps18a	0.280635
ENSDARG00000031562 - tada2a	0.280556
vti1b	0.279982
nelfcd	0.279467
ENSDARG00000036811 - ifrd2	0.279232
RAP1GDS1	0.278562
nsrp1	0.277687
csmd1a	0.27711
abca2	0.277075
rps6ka1	0.276908
man2a2	0.276628
sema6ba	0.276356
crebbpa	0.275645
sp3a	0.275469
igsf9a	0.275162
ENSDARG00000076544 - aldh5a1	0.274996
cdc34b	0.274708
RNF5	0.274263
crtc2	0.274259
ENSDARG00000095312 - sc:d0202	0.274001
zgc:153018	0.273656
ndufa10	0.273626
blvra	0.273247
chst14	0.272566
cyp39a1	0.271867
CABZ01068358.1	0.271572
ppp1r3cb	0.271225
laynb	0.270978
ENSDARG00000031985 - ptpa	0.270834
tm7sf3	0.269838
zgc:103438	0.269543
C11H6orf120	0.268862
gramd4a	0.267503
ENSDARG00000069378 - pard6a	0.267447
wnt7bb	0.267348
ENSDARG00000104085 - abcd3a	0.266692
CABZ01117348.1	0.266529
ENSDARG00000069037 - akip1	0.266234
lrrc3ca	0.265985
tagln3a	0.265914
si:dkey-22n8.3	0.265203
ubxn11	0.264623
tlcd4b	0.264541
ENSDARG00000056211 - ogfod2	0.264103
yju2	0.262546
ENSDARG00000057805 - mrpl28	0.26254
apba1a	0.261408
zgc:153981	0.260853
rad50	0.260849
apex2	0.260717
si:dkey-31j3.11	0.26055
ints12	0.25984
ank3a	0.259789
C19H6orf62	0.259421
ENSDARG00000018328 - rhocb	0.259184
KIF1C	0.258483
atg10	0.258437
slc51a	0.258112
slc25a18	0.257711
fign	0.257468
gnb4b	0.257401
pip4p1b	0.257183
col4a6	0.256237
si:dkey-10p5.10	0.255906
wdr59	0.255526
rfx3	0.255352
fuca1.2	0.254635
creld1b	0.253994
plagl2	0.253799
syn2b	0.253631
ctnnd2b	0.253407
ENSDARG00000044083 - peli1b	0.251786
si:ch211-51f19.1	0.251655
rhbdd2	0.251164
sytl1	0.25052
ENSDARG00000057625 - dusp14	0.250317

## Sheet: COMMON_CRTL_INJU_C2
vim	1.58833	2.71559	1.12727
ENSDARG00000058179 - ackr3b	0.667841	1.60379	0.935948
timp4.3	1.50162	2.34882	0.847199
aqp1a.1	0.617026	1.42225	0.805223
ahsg1	0.784156	1.55378	0.769619
ENSDARG00000069297 - upf3a	0.500601	1.19068	0.690076
ENSDARG00000006514 - her6	0.338384	1.02534	0.686958
MAPK8IP1	0.358961	1.03334	0.674383
ndrg3a	1.06302	1.7355	0.672478
ca10a	0.328604	0.948826	0.620222
id2a	1.24811	1.86146	0.613342
hspb15	0.337342	0.938974	0.601632
zgc:194659	0.807439	1.40676	0.599321
celsr1b	0.572202	1.15895	0.58675
si:ch211-180a12.2	0.255864	0.833393	0.577529
mtss1lb	0.587367	1.16397	0.576608
pax6b	0.688128	1.25917	0.571038
pnpla7b	0.468	1.03375	0.565754
sept8b	1.33453	1.89298	0.558446
gas1a	0.526425	1.08439	0.557963
NPAS3	0.35807	0.89709	0.53902
FAM163A	1.30072	1.82785	0.527132
hs2st1b	0.452366	0.976126	0.52376
ENSDARG00000041623 - mt2	1.36962	1.89071	0.521088
bckdhbl	0.987289	1.4907	0.50341
arvcfb	1.35313	1.85392	0.50079
ENSDARG00000026395 - rfx4	0.96657	1.45116	0.48459
s100v2	1.01874	1.50192	0.483186
fscn1a	0.901483	1.36801	0.46653
sgce	0.575845	1.04067	0.464823
rbm5	0.410281	0.870312	0.460031
epha4l	0.629463	1.08481	0.455344
nanos1	0.520483	0.975077	0.454594
ENSDARG00000034685 - tmem198b	1.06582	1.51552	0.449699
ENSDARG00000042210 - sema3ab	0.739634	1.18791	0.448276
marcksl1b	0.538539	0.98064	0.442101
pcbp4	0.485462	0.920112	0.43465
gas1b	1.53006	1.96029	0.430229
pax3a	1.15506	1.58216	0.427098
ENSDARG00000109678 - dap1b	0.407791	0.832569	0.424778
ENSDARG00000094752 - rpe65b	0.847116	1.27107	0.423949
gdf10b	1.99516	2.41547	0.420309
nog2	0.662564	1.08172	0.41916
agmo	0.740505	1.15955	0.419048
arhgef10la	0.799178	1.21789	0.418715
dock11	0.412253	0.829155	0.416902
coro2ba	2.02	2.43182	0.411817
tafa5b	0.677602	1.08092	0.403319
kcnj10a	0.998289	1.3991	0.40081
fam171a2a	0.402443	0.795166	0.392723
peli1a	0.495858	0.887947	0.392089
ncam2	0.505716	0.892702	0.386986
ENSDARG00000044511 - etv5b	0.536394	0.920436	0.384042
zbtb4	0.91424	1.29644	0.382204
msx3	0.741899	1.11917	0.377267
myo6a	0.740729	1.11671	0.37598
ndrg2	0.539814	0.912846	0.373033
jag1b	1.12547	1.4981	0.372628
gli2a	0.555291	0.91835	0.36306
gpr137c	0.619045	0.981006	0.361961
cox4i2	0.395514	0.75402	0.358506
ENSDARG00000094973 - wnt16	1.34024	1.69864	0.358396
CU984579.1	0.605672	0.957185	0.351513
glud1b	0.497766	0.849069	0.351303
mdka	1.08712	1.43813	0.35101
SNTA1	0.591853	0.94195	0.350097
ttyh3a	0.457476	0.807179	0.349702
snx9a	0.285825	0.634836	0.349011
mindy2	0.452512	0.796368	0.343856
adamts5	0.820777	1.16427	0.343488
zgc:110796	0.49797	0.836075	0.338105
eps15	0.461308	0.794447	0.333138
scube2	0.431033	0.761314	0.330281
ttyh1	0.577794	0.907795	0.330001
si:ch211-253b8.5	1.63425	1.96259	0.32834
ENSDARG00000097017 - mical3a	0.433544	0.761378	0.327834
ace	1.39569	1.72342	0.32773
llgl1	0.974725	1.30175	0.327022
si:ch211-251b21.1	2.69167	3.01665	0.324981
ENSDARG00000056627 - cxcl14	1.16024	1.48071	0.320465
psd2	0.918662	1.23887	0.320204
zfp36l1a	0.495953	0.813333	0.31738
ptprz1b	1.11363	1.42965	0.316014
ENSDARG00000057276 - iqca1	0.378292	0.693662	0.315369
rasa4	0.320151	0.635458	0.315307
col5a2a	0.93545	1.24568	0.310228
agpat3	1.16511	1.47252	0.307409
cadm4	1.55557	1.86287	0.307297
psat1	0.710605	1.01307	0.302466
MDFIC	0.471094	0.771371	0.300277
si:ch73-274k23.1	0.686282	0.986368	0.300085
cspg5b	0.996496	1.29623	0.299732
ENSDARG00000012942 - itgb5	0.690188	0.985174	0.294986
gpr37l1a	2.52929	2.82389	0.294603
gpsm1a	0.311682	0.604551	0.292869
fgfr2	1.93382	2.22227	0.288446
zgc:136858	0.673852	0.959987	0.286135
mag	1.89164	2.1777	0.286058
rgma	1.1958	1.48168	0.285882
ENSDARG00000053542 - kctd12.2	2.3749	2.66041	0.285514
si:dkey-9i23.16	0.579021	0.861374	0.282353
LO017650.1	0.659866	0.940941	0.281075
ENSDARG00000002131 - celf2	0.470405	0.75131	0.280904
ENSDARG00000069940 - ppap2d	1.59021	1.86943	0.279228
tspan12	0.398431	0.677159	0.278728
cttnbp2	1.02349	1.30187	0.278375
ENSDARG00000086300 - FAM107A	1.02265	1.29992	0.277273
ENSDARG00000058256 - draxin	0.748328	1.02261	0.274281
adrb2a	0.418875	0.690039	0.271164
si:ch1073-303k11.2	0.80715	1.07615	0.269004
ccdc135	0.36582	0.632851	0.267031
tyro3	0.741184	1.00803	0.266849
cst3	0.785293	1.05186	0.266564
ivns1abpa	0.667237	0.933632	0.266395
svep1	1.72365	1.98999	0.266344
ptk7a	0.830072	1.09546	0.26539
fxyd6l	0.628313	0.893505	0.265191
si:ch211-254n4.3	0.787555	1.0526	0.265045
tmem176	0.325477	0.588742	0.263265
sorbs2b	0.704113	0.966721	0.262608
ENSDARG00000061741 - itpr3	0.575702	0.836372	0.260671
ENSDARG00000046090 - dhrs11a	0.409086	0.664762	0.255676
nova2	0.684613	0.939318	0.254706
slc4a4a	0.573902	0.825674	0.251772
syne1b	0.493047	0.744554	0.251507
gyg1b	0.597983	0.848005	0.250022
si:dkey-205h13.1	2.35544	2.60517	0.249729
ENSDARG00000029356 - mboat1	0.365753	0.612142	0.246389
si:dkey-178k16.1	0.853996	1.09738	0.24338
ENSDARG00000012513 - sdcbp2	0.78389	1.02433	0.240442
pygmb	0.43498	0.674176	0.239196
itgb4	0.615111	0.854231	0.239119
ENSDARG00000027423 - igf1ra	0.545837	0.784124	0.238288
serinc1	0.423278	0.661263	0.237985
prss23	0.611626	0.849407	0.237781
gnb1a	0.436148	0.673828	0.23768
ENSDARG00000057231 - rorca	0.469577	0.706658	0.237081
canx	0.640738	0.87662	0.235881
ENSDARG00000041449 - spred1	1.31979	1.55399	0.234204
rps27l	0.367073	0.601067	0.233995
ENSDARG00000097897 - sgip1a	0.416684	0.650257	0.233574
si:ch73-352p4.8	0.341068	0.571866	0.230799
agxt2	0.438372	0.667654	0.229282
kaznb	0.377183	0.606181	0.228998
insra	0.468393	0.695849	0.227457
slc44a5b	0.350599	0.577039	0.22644
sox9a	1.29403	1.51922	0.225189
ENSDARG00000036102 - ctdsp2	0.693528	0.918643	0.225115
cybrd1	0.397787	0.620062	0.222275
st6gal2a	0.967222	1.18883	0.221607
si:ch211-140m22.7	0.339662	0.560066	0.220404
pou3f3a	0.409105	0.628242	0.219137
acsl2	1.04153	1.26041	0.218874
znrf3	0.583087	0.792824	0.209737
tmem178b	0.321317	0.53078	0.209463
sfxn5b	1.30795	1.51635	0.208409
ENSDARG00000022045 - map1ab	0.587365	0.79576	0.208395
ENSDARG00000025788 - chp2	0.373297	0.581529	0.208232
ENSDARG00000053724 - adcyap1r1a	0.55918	0.765552	0.206371
tnrc6c1	0.348212	0.553323	0.205111
dchs1a	0.962389	1.16499	0.202596
fstl4	0.410528	0.612428	0.2019
scube1	0.254951	0.456436	0.201485
cspg5a	0.775857	0.975223	0.199366
trabd2b	0.817625	1.01636	0.198736
ttyh3b	2.50886	2.70757	0.198714
ENSDARG00000034753 - tspan3a	0.484486	0.682072	0.197586
stx2b	0.570251	0.767503	0.197252
qkib	0.390699	0.587882	0.197183
pcdh1a	0.262968	0.459772	0.196804
tmem17	0.490929	0.686094	0.195164
sept5a	2.43072	2.62095	0.190235
ENSDARG00000036375 - cyfip2	0.766302	0.951767	0.185465
wbp2nl	0.679588	0.863705	0.184117
irx3a	0.867971	1.05014	0.182166
wls	0.274624	0.456065	0.181441
msrb2	0.992909	1.17342	0.180515
b3gnt7l	1.31796	1.49819	0.180228
prex1	0.850759	1.0292	0.178441
ppp1r1c	1.68775	1.86521	0.177463
homer3b	0.586237	0.75957	0.173333
ctsf	1.06162	1.23073	0.16911
nck1a	0.901471	1.07047	0.168999
ENSDARG00000032272 - sat1b	0.34416	0.511717	0.167557
usp43b	1.10029	1.26732	0.167022
smpdl3a	0.272342	0.436805	0.164463
ENSDARG00000075540 - FAM107A	0.625137	0.788009	0.162872
pgrmc1	0.52709	0.689859	0.162769
sgcb	0.37543	0.536794	0.161363
gpm6ab	1.29749	1.45136	0.153875
srebf1	0.553157	0.704274	0.151117
apba2b	0.631734	0.782117	0.150383
ENSDARG00000115657 - prkcaa	0.618569	0.76626	0.147692
spry2	1.50698	1.65176	0.144774
ENSDARG00000021590 - magi2a	0.324609	0.468679	0.14407
zic1	1.19168	1.33527	0.143589
negr1	0.672601	0.812792	0.140191
ENSDARG00000019392 - stat5a	0.263768	0.402438	0.13867
irf2bp2a	0.70697	0.845532	0.138562
sox9b	0.331953	0.467252	0.135299
hsbp1b	0.477106	0.612253	0.135147
plcd3a	1.33699	1.46919	0.132204
rassf7a	0.961507	1.09337	0.131861
cebpd	0.756705	0.888509	0.131804
trdmt1	0.502917	0.63468	0.131763
prlra	0.480441	0.612131	0.13169
clasp2	0.813614	0.944563	0.130949
itm2ba	0.301319	0.432241	0.130922
lrp2a	0.805826	0.935996	0.13017
efna2a	0.925979	1.05584	0.129856
si:ch211-286b5.5	0.387409	0.515238	0.127829
znf219	0.450165	0.5764	0.126236
vangl2	0.51522	0.641143	0.125923
sox5	0.738477	0.863884	0.125408
myo18aa	1.63602	1.75783	0.121809
ntrk3a	1.29293	1.41431	0.121379
LO018340.1	1.00126	1.12069	0.119437
ENSDARG00000004782 - fgfr3	1.3449	1.46244	0.11754
pank2	0.390981	0.508445	0.117463
RAMP1	0.560953	0.678351	0.117398
ENSDARG00000005853 - slc25a6	0.350902	0.466791	0.115889
si:ch211-125m10.6	0.430967	0.54638	0.115413
irx5a	1.0474	1.16139	0.113993
tspan5a	1.32455	1.43623	0.11168
adra1ab	0.828316	0.939901	0.111585
gm2a	0.311189	0.422638	0.111449
cenpp	1.7474	1.85784	0.110437
ENSDARG00000044751 - ddt	0.427334	0.537344	0.11001
ENSDARG00000075450 - mkxa	1.57061	1.68029	0.109681
adam19b	0.293557	0.401187	0.10763
chl1b	0.737782	0.845083	0.107301
zic4	1.18709	1.29278	0.105689
ENSDARG00000004635 - epha7	0.605317	0.710267	0.10495
kat2b	0.482861	0.58483	0.101969
atxn1b	0.536019	0.637831	0.101812
fbxo36b	0.806786	0.907941	0.101155
crabp1b	2.23187	2.33222	0.100345
sc:d189	1.12035	1.21913	0.0987795
si:dkey-70b23.2	0.68811	0.78461	0.0965001
cobl	0.949011	1.04416	0.0951472
si:ch211-66e2.5	1.99801	2.09121	0.0931971
ENSDARG00000020623 - baxa	0.284467	0.374102	0.089635
epha4b	0.597877	0.686689	0.0888122
tent5ba	0.3381	0.426736	0.0886363
pdxka	1.03571	1.12329	0.0875778
dtnbp1b	0.489052	0.57648	0.0874277
hpcal4	1.02132	1.10797	0.086649
slit2	2.14864	2.23525	0.0866153
acbd7	1.74552	1.83094	0.0854175
brinp2	0.852231	0.937523	0.0852919
ctnnal1	0.3207	0.405581	0.0848808
si:ch211-137a8.4	0.483124	0.565914	0.0827909
rhobtb4	0.448434	0.529604	0.0811705
rnasekb	0.356084	0.437127	0.0810433
tmem198a	0.415732	0.496362	0.0806304
rnf145a	0.530591	0.609051	0.0784602
b3glcta	0.702158	0.780529	0.0783706
cep55l	0.372005	0.45006	0.0780555
ENSDARG00000025147 - cd63	1.12863	1.20477	0.076137
ephb6	0.458133	0.532348	0.074215
rasa1b	0.40799	0.481703	0.0737122
si:ch211-106f21.1	0.384045	0.456533	0.0724878
ERBB4	0.591324	0.660375	0.06905
ppp1r9bb	0.400241	0.468705	0.0684643
lrfn5b	0.446134	0.512201	0.0660675
mbnl3	0.307831	0.372606	0.0647753
ENSDARG00000063011 - antxr2b	0.417069	0.480519	0.0634495
ENSDARG00000101457 - cdc42ep4a	1.11817	1.18157	0.0634013
zic6	0.271642	0.33394	0.0622976
itgav	1.22412	1.2863	0.062179
arhgap44	0.286319	0.348216	0.0618967
tmem63ba	0.558155	0.617955	0.0598002
ndnf	1.16903	1.22832	0.0592888
st6gal1	0.323975	0.382237	0.0582618
antxr1d	0.355651	0.413157	0.0575054
pou3f3b	0.637194	0.691608	0.0544142
si:ch211-67n3.9	0.511387	0.565709	0.054322
sdr16c5a	0.294549	0.346538	0.0519891
wfdc2	0.971243	1.02318	0.0519418
pcxa	0.386016	0.437678	0.0516615
gpr1	0.316037	0.367024	0.0509861
rfx2	0.54979	0.600431	0.0506409
gstr	0.501366	0.551997	0.0506313
dock3	0.830868	0.880834	0.049966
tmem145	0.75821	0.805838	0.0476281
ENSDARG00000075072 - rpap1	0.464115	0.510102	0.0459872
ENSDARG00000035389 - fcho2	0.518059	0.564045	0.0459856
kcna4	0.35275	0.398429	0.0456789
entpd5b	0.462633	0.50624	0.0436068
ENSDARG00000003754 - tspan2a	1.3859	1.42947	0.0435623
sox2	1.75017	1.79153	0.0413539
pdk3b	0.475994	0.514644	0.0386506
myo16	0.766093	0.803768	0.0376755
ENSDARG00000090764 - bcas3	0.472741	0.510213	0.0374718
adgrb1a	0.263905	0.301202	0.0372969
aebp1	0.572637	0.609376	0.0367386
cntn5	0.28349	0.318675	0.0351845
ENSDARG00000009930 - cadm2a	0.284968	0.319406	0.0344373
cachd1	0.542463	0.576455	0.0339919
sema4e	0.711062	0.744925	0.033863
sez6l	1.24938	1.28308	0.0336973
map2	0.308243	0.341371	0.0331278
gli3	0.439451	0.472468	0.0330167
ENSDARG00000069763 - etv5a	1.24015	1.27093	0.0307745
PTPRD	0.320383	0.347987	0.0276042
tegt	0.883421	0.911004	0.0275828
nfixa	0.746466	0.773018	0.0265517
ENSDARG00000017311 - gpsm2	1.03157	1.05796	0.0263985
abca2	0.253228	0.277075	0.0238466
cpne9	0.352522	0.375763	0.0232409
ext1c	0.889671	0.909773	0.020102
plxnb1b	0.968968	0.989052	0.0200838
ENSDARG00000055455 - gpm6aa	1.64313	1.66228	0.0191455
sesn1	0.692317	0.710697	0.0183809
rnf13	0.629641	0.647934	0.0182937
eepd1	0.653175	0.670224	0.0170492
cacna2d1a	0.406729	0.42178	0.0150507
CT990561.1	0.480716	0.495486	0.0147702
roraa	0.508514	0.522677	0.0141634
ENSDARG00000011091 - drd2b	0.520044	0.533163	0.0131195
cldn12	0.858371	0.870358	0.0119869
ENSDARG00000032708 - arl4cb	0.961709	0.970024	0.00831478
slc1a2b	1.911	1.91925	0.0082517
ENSDARG00000075666 - tsc22d3	0.724076	0.731796	0.00771982
rdh8a	1.05106	1.05852	0.00746029
ngrn	0.467097	0.472468	0.00537146
bmp1a	0.624091	0.628828	0.00473661
prrt1	0.331879	0.333636	0.00175746
mgst3b	0.704543	0.702596	-0.00194696
si:ch211-133n4.4	0.621543	0.618864	-0.00267892
parla	0.405078	0.402021	-0.00305672
nlgn1	0.649873	0.645782	-0.00409105
cnksr2b	0.497063	0.492811	-0.00425231
glra1	0.354276	0.348649	-0.00562692
mdkb	2.57874	2.57272	-0.00602199
sorl1	0.871315	0.864863	-0.00645138
dag1	0.640461	0.632048	-0.00841263
cd82a	1.31368	1.30217	-0.0115163
si:ch211-26b3.4	0.351285	0.339488	-0.011797
bmpr1ab	0.525551	0.51325	-0.0123012
ppt2	0.502173	0.488136	-0.0140378
ubxn11	0.281593	0.264623	-0.0169695
si:dkey-242g16.2	1.23143	1.21302	-0.018417
ptprfb	0.770671	0.751979	-0.0186916
slc39a13	0.680277	0.66137	-0.0189064
TMEM114	0.349907	0.330813	-0.0190938
tiam1b	0.542116	0.520706	-0.0214091
hpcal1	0.577294	0.5535	-0.023794
ENSDARG00000031336 - hsd20b2	0.330458	0.304831	-0.025627
ENSDARG00000062968 - sbf1	1.04517	1.01949	-0.0256789
si:ch211-269k10.2	0.350001	0.324078	-0.0259223
dpyda.1	0.446659	0.419746	-0.0269122
tcn2	1.06211	1.03426	-0.0278528
lratb.1	1.10443	1.07618	-0.0282499
slc48a1a	0.572943	0.544335	-0.0286074
crtac1a	0.691503	0.662817	-0.0286858
skia	0.622376	0.592506	-0.0298704
ENSDARG00000042690 - s1pr1	1.75017	1.71988	-0.0302845
icam3	0.534776	0.502036	-0.0327399
cyp3c1	0.577233	0.544069	-0.0331644
rasgrp4	0.393373	0.359239	-0.0341334
rpz5	0.456018	0.421548	-0.0344708
sowahab	0.755193	0.720696	-0.0344975
ENSDARG00000046150 - b4galnt4a	1.22725	1.19217	-0.0350732
F2RL2	0.514899	0.479155	-0.0357438
itprid2	0.532274	0.495993	-0.0362805
phactr4a	0.424916	0.387196	-0.0377203
sema6dl	0.738884	0.701154	-0.0377294
spry4	0.428268	0.390503	-0.0377654
nckap1	0.541977	0.503406	-0.0385703
ENSDARG00000057805 - mrpl28	0.303545	0.26254	-0.0410056
ddx6	0.331361	0.289348	-0.0420136
si:ch211-183d21.1	0.776294	0.734278	-0.0420158
CABZ01053976.1	0.752735	0.708949	-0.0437861
csmd1a	0.322378	0.27711	-0.0452674
jakmip2	0.498991	0.452378	-0.046613
dedd1	0.787166	0.739942	-0.0472248
npc2	0.552413	0.504071	-0.048342
jupb	0.841305	0.792186	-0.0491187
pleca	0.781866	0.731966	-0.0498998
limch1a	0.568244	0.518264	-0.0499801
bcan	1.53011	1.4794	-0.050713
tspan11	1.2098	1.15872	-0.051079
frem2b	0.704416	0.650773	-0.0536432
ENSDARG00000022456 - eno1a	0.540736	0.48666	-0.0540757
npy2rl	0.702792	0.648676	-0.0541155
wnt7bb	0.322923	0.267348	-0.0555752
ENSDARG00000028542 - si:ch211-114c12.2	0.614872	0.558723	-0.0561486
zfp36l1b	0.614679	0.555651	-0.0590283
ENSDARG00000032618 - mgst1.1	1.01907	0.958391	-0.0606842
tmem37	0.465755	0.404453	-0.0613016
ntrk2b	0.694726	0.632909	-0.0618169
atp8a1	0.394909	0.33299	-0.0619193
tmem47	1.04112	0.977988	-0.0631296
mid2	0.414671	0.347836	-0.0668347
trarg1a	0.597252	0.529385	-0.0678673
ENSDARG00000056515 - spsb1	0.390203	0.321848	-0.0683544
fat3a	0.442555	0.373446	-0.0691096
si:dkey-226m8.10	0.365335	0.293875	-0.0714602
porb	0.768074	0.693608	-0.0744662
lrrtm4l1	0.561443	0.48567	-0.0757725
gnai3	1.25552	1.17602	-0.0794991
plxnb3	1.30247	1.22191	-0.0805591
tnikb	0.669536	0.588597	-0.0809381
ephx2	0.490825	0.408766	-0.0820593
farp1	0.697304	0.614423	-0.0828802
clstn1	0.527869	0.444399	-0.0834701
lamb2l	0.60493	0.519736	-0.085194
fzd3a	0.659796	0.574178	-0.0856174
mylipa	0.961375	0.875508	-0.0858665
isoc2	0.494579	0.407317	-0.0872619
si:dkeyp-69c1.9	0.374419	0.286377	-0.0880414
cdc14ab	0.607926	0.519285	-0.0886413
mdga1	0.961789	0.873145	-0.0886445
gprc5ba	1.19257	1.1026	-0.0899745
fynb	0.770216	0.68024	-0.089976
msi1	1.1289	1.03788	-0.0910199
camk2d1	0.653194	0.560993	-0.0922013
CABZ01049847.1	0.377261	0.284533	-0.0927281
tle3b	0.457981	0.364402	-0.0935794
pcyox1	0.527167	0.432703	-0.0944644
snx27b	0.642966	0.547704	-0.0952622
ppfia4	0.37722	0.281365	-0.095855
boc	1.20152	1.10455	-0.0969649
ENSDARG00000036427 - slc3a2a	1.10189	1.0037	-0.098188
igsf9a	0.373921	0.275162	-0.098759
gramd1bb	0.482542	0.382023	-0.100518
gria4a	1.42144	1.32059	-0.100855
smoc2	1.41675	1.31406	-0.102693
hspb1	1.4871	1.38433	-0.102766
CABZ01080702.1	0.564561	0.461341	-0.10322
pafah1b1a	0.810315	0.704105	-0.10621
ENSDARG00000041314 - ndufb9	0.792216	0.685682	-0.106534
gpx4a	0.71594	0.609271	-0.106669
anks1aa	1.11201	1.00521	-0.106797
map6d1	0.52278	0.412388	-0.110392
sdc2	0.905028	0.792854	-0.112173
DOCK4	0.496546	0.383486	-0.11306
nkain2	0.644667	0.529814	-0.114854
pacsin1a	1.35818	1.24317	-0.115003
pkib	0.940479	0.823528	-0.116951
si:dkey-183j2.10	3.69916	3.5807	-0.118467
zic2a	1.00893	0.889762	-0.11917
mvb12ba	1.03094	0.910526	-0.120419
fam169ab	0.745687	0.624889	-0.120798
gpm6bb	1.87387	1.75289	-0.12098
tlcd4b	0.386901	0.264541	-0.12236
KIF1C	0.381242	0.258483	-0.122759
zgc:103438	0.392634	0.269543	-0.123091
ENSDARG00000057698 - ctsd	0.511688	0.385281	-0.126407
shmt2	0.525218	0.398466	-0.126752
zgc:171482	0.412551	0.284174	-0.128376
adamtsl3	1.5549	1.42604	-0.128863
ENSDARG00000058102 - sardh	0.543469	0.41352	-0.129948
adamtsl7	0.733131	0.602694	-0.130436
aox6	0.811836	0.681388	-0.130448
grin2ab	0.515662	0.383482	-0.13218
ptprz1a	0.928235	0.793294	-0.134941
efna1a	1.3671	1.23208	-0.135014
lama1	0.439109	0.303935	-0.135174
ENSDARG00000086288 - scg3	1.83829	1.70015	-0.138144
s1pr5a	1.17699	1.03831	-0.138686
raraa	0.661444	0.522693	-0.138751
plk2a	0.459255	0.317617	-0.141638
lzts1	0.525331	0.383308	-0.142023
chst7	1.47269	1.32917	-0.143514
cnksr2a	0.504938	0.359264	-0.145674
bnip3la	0.569102	0.42232	-0.146782
gpatch8	0.679272	0.532244	-0.147028
ncam1a	1.73898	1.59097	-0.148005
bcar3	1.04698	0.898864	-0.148118
mxra8b	0.717775	0.568944	-0.148831
sf3b1	0.519984	0.368922	-0.151062
arhgef4	0.96534	0.81416	-0.151179
BCR	1.13164	0.977034	-0.154607
pald1b	1.46377	1.30785	-0.15592
ENSDARG00000056774 - gpr37l1b	1.32736	1.16967	-0.157688
nexmifb	0.984999	0.826381	-0.158618
scn1lab	0.538853	0.378436	-0.160417
CAMK2N1	0.515059	0.354448	-0.16061
gnsa	0.608448	0.447136	-0.161311
jam3b	0.571369	0.409534	-0.161836
syngr2b	0.857541	0.691694	-0.165847
cd81a	1.09742	0.930658	-0.166765
ppp2r2bb	0.792199	0.625121	-0.167078
phf24	0.954764	0.787448	-0.167317
syt11a	1.56367	1.39585	-0.167815
grid1b	1.31142	1.14214	-0.169278
dock1	0.759578	0.590234	-0.169344
ENSDARG00000095312 - sc:d0202	0.443363	0.274001	-0.169362
ndfip2	0.656495	0.487115	-0.169379
shisa9b	0.522911	0.352345	-0.170566
cmbl	0.614092	0.442153	-0.171939
syt11b	0.784248	0.61206	-0.172188
galnt7	0.483295	0.310627	-0.172667
blvra	0.446572	0.273247	-0.173324
ENSDARG00000099124 - f3a	0.601897	0.425176	-0.176721
igsf21a	0.918185	0.739002	-0.179183
ENSDARG00000054578 - arl6ip1	0.56868	0.387691	-0.180989
fjx1	1.65813	1.47706	-0.18107
patj	1.02893	0.841241	-0.187691
s100a10b	0.589755	0.401439	-0.188315
hbp1	0.728068	0.538684	-0.189384
ENSDARG00000079618 - sik2a	0.493807	0.298279	-0.195528
map7d1a	0.917001	0.720651	-0.19635
CU929544.1	1.0379	0.841464	-0.196435
ENSDARG00000006399 - ywhae1	0.588706	0.391706	-0.197
ntm	1.67481	1.47647	-0.198344
lrrc75ba	0.754828	0.556198	-0.19863
tagln3a	0.471562	0.265914	-0.205648
enpp5	0.686512	0.477647	-0.208865
slc1a3b	1.26514	1.05109	-0.214056
ENSDARG00000036299 - nucb2a	1.00896	0.79415	-0.214809
sox6	1.5105	1.29478	-0.215723
dnajc6	0.755632	0.539165	-0.216467
samd10b	1.46166	1.24398	-0.21768
eno1b	1.26184	1.04018	-0.221664
foxp4	0.504075	0.281381	-0.222695
RASSF10	0.92582	0.701905	-0.223915
npas1	1.00178	0.776261	-0.22552
dazap2	0.610959	0.384322	-0.226638
oprd1a	1.83444	1.60502	-0.229416
scocb	0.539372	0.309726	-0.229646
sorbs1	1.39447	1.16424	-0.230225
cacng8b	0.742136	0.510275	-0.231861
ENSDARG00000015002 - cdh4	0.709288	0.477399	-0.231888
pik3ip1	0.632132	0.400104	-0.232028
ENSDARG00000007195 - grm2b	0.537924	0.305278	-0.232646
vgll3	0.562394	0.329071	-0.233323
padi2	0.540313	0.306324	-0.233989
ENSDARG00000019185 - slain1a	0.628149	0.393116	-0.235032
si:ch211-195b15.8	0.895303	0.659742	-0.23556
nlgn3a	1.08242	0.844827	-0.237591
smo	0.703612	0.464042	-0.23957
CABZ01050249.1	0.721204	0.481243	-0.239961
ENSDARG00000011498 - si:ch211-212o1.2	0.531623	0.291136	-0.240487
ENSDARG00000069600 - zgc:109889	0.673587	0.430224	-0.243363
clip3	0.971296	0.724719	-0.246577
kiaa1549la	0.715009	0.467165	-0.247844
ENSDARG00000004597 - lrrc4ba	0.68141	0.431104	-0.250306
ncam1b	1.05345	0.80276	-0.250686
WSCD1	0.588241	0.33701	-0.251231
si:ch211-106h11.1	0.63274	0.378666	-0.254074
usp54b	1.62221	1.36695	-0.255257
serpina10a	0.966811	0.709623	-0.257187
atp1b3b	0.602534	0.345229	-0.257305
ppp1r10	0.746192	0.484904	-0.261288
pam	0.650955	0.389123	-0.261832
cacnb4a	1.56035	1.29541	-0.264936
csnk1da	0.985934	0.719524	-0.26641
vwa7	0.595496	0.325159	-0.270337
laynb	0.541644	0.270978	-0.270666
ppp1r13bb	1.25555	0.982109	-0.273445
lfng	1.21957	0.946037	-0.273536
b3gat2	1.28035	1.00603	-0.274316
capn1a	0.965016	0.690434	-0.274582
ENSDARG00000057286 - swap70b	0.727138	0.447067	-0.28007
ctnnd2b	0.534656	0.253407	-0.281249
cntfr	2.31748	2.0344	-0.283076
qki2	1.00123	0.717632	-0.283602
spock2	0.691241	0.405705	-0.285536
nfia	0.65602	0.369162	-0.286858
ENSDARG00000056481 - vat1	0.719525	0.430806	-0.288718
dpysl5b	0.933407	0.643881	-0.289526
tnika	1.47719	1.18679	-0.290402
GPR161	0.603987	0.313351	-0.290636
slc25a18	0.55193	0.257711	-0.29422
lrrc58b	0.664573	0.370002	-0.294571
eml2	1.41076	1.11527	-0.295486
tspan7b	0.644282	0.346784	-0.297497
ENSDARG00000008720 - lmo3	0.657945	0.352746	-0.305199
ENSDARG00000027552 - mapk1	1.19132	0.882491	-0.308825
ckbb	1.7006	1.39105	-0.309553
h1-0	0.932705	0.619918	-0.312787
neo1a	1.52569	1.20772	-0.317975
sytl1	0.573195	0.25052	-0.322674
sox1b	0.704048	0.371125	-0.332922
add3a	0.902111	0.567959	-0.334152
fzd3b	0.631605	0.295903	-0.335702
SSBP4	0.761241	0.423783	-0.337459
pcdh2g28	1.25815	0.919432	-0.338722
ENSDARG00000037097 - slc7a2	1.56441	1.22496	-0.339446
atp1b4	0.812378	0.472411	-0.339967
ENSDARG00000005739 - gpm6ba	0.742875	0.398734	-0.344141
srgap3	1.55241	1.20748	-0.344933
si:dkey-31j3.11	0.612778	0.26055	-0.352228
ENSDARG00000017591 - fat1a	0.75298	0.398641	-0.354339
creb3l3b	0.865495	0.509762	-0.355732
pou3f2a	1.04995	0.6913	-0.358646
jund	0.779193	0.419434	-0.359759
ssbp2	1.03933	0.679326	-0.360008
mlc1	1.12409	0.762241	-0.361852
maptb	0.8472	0.483649	-0.363551
ENSDARG00000059423 - prune2	0.690928	0.32663	-0.364298
setbp1	0.880716	0.510313	-0.370403
gareml	0.764452	0.387724	-0.376728
lgi1b	2.23142	1.84697	-0.384454
zic3	1.1726	0.787476	-0.385124
tenm4	1.05148	0.666281	-0.385198
pard3bb	0.866004	0.475903	-0.390101
ENSDARG00000104555 - sh2d3cb	0.91888	0.514655	-0.404225
si:ch211-150g13.3	1.19926	0.792422	-0.406835
ctnna2	1.13255	0.725485	-0.407061
sox19b	0.93329	0.52475	-0.40854
ENSDARG00000054619 - fras1	1.12297	0.707481	-0.415491
ENSDARG00000055302 - grid2	1.69046	1.2672	-0.423269
sik2b	1.06949	0.642918	-0.426569
rit1	0.766573	0.334832	-0.431741
jun	1.02235	0.573824	-0.448524
abat	1.26214	0.805884	-0.456254
creb5b	0.827081	0.370176	-0.456904
tspan33a	1.00483	0.545856	-0.458978
add1	1.66977	1.21032	-0.459442
rsrp1	1.01137	0.548984	-0.462385
nfixb	1.41533	0.948153	-0.467175
si:dkey-85k7.7	1.05763	0.581107	-0.476519
psap	1.31256	0.832816	-0.479741
ENSDARG00000060796 - slc20a2	2.04654	1.56279	-0.483749
ENSDARG00000058365 - hspb8	0.930909	0.443869	-0.48704
ENSDARG00000037783 - proza	1.07919	0.588144	-0.491043
ENSDARG00000004218 - rnd1b	1.05114	0.555572	-0.495569
ENSDARG00000000068 - slc9a3r1a	1.6571	1.1603	-0.4968
ephb2b	0.970714	0.468863	-0.501851
camk2n1a	1.36634	0.858252	-0.508087
meis1b	1.43749	0.927794	-0.509697
epb41l3b	1.08796	0.570158	-0.517798
epha4a	1.46628	0.937594	-0.528688
ENSDARG00000031712 - grm3	1.88132	1.35157	-0.529745
ENSDARG00000021948 - tnc	1.95654	1.42282	-0.53372
hepacama	1.57629	1.03173	-0.544564
slc6a1a	1.37697	0.830588	-0.546383
s100b	2.60976	2.0591	-0.55066
kif1aa	0.879152	0.32756	-0.551592
nrcama	1.9544	1.40141	-0.552991
zic5	1.25454	0.695504	-0.559032
dhrs13a.1	1.17197	0.607458	-0.564512
tent5bb	1.1273	0.555019	-0.572283
si:ch211-196l7.4	0.900126	0.323737	-0.57639
crot	0.88628	0.309433	-0.576847
cx43	1.50317	0.912902	-0.590269
fez1	0.880914	0.287817	-0.593097
ENSDARG00000035949 - tmem106bb	0.902754	0.3021	-0.600654
cacng4b	0.977716	0.374412	-0.603304
grid1a	1.01701	0.411767	-0.605245
mob1bb	1.06084	0.454147	-0.606697
kirrel3l	1.29129	0.681965	-0.609326
ENSDARG00000052462 - pisd	0.920824	0.309253	-0.611571
pim3	1.28699	0.644283	-0.642708
fabp7a	2.03051	1.37856	-0.651949
fasn	0.955249	0.303184	-0.652065
adgrv1	2.48494	1.83023	-0.654708
ccn4b	1.24802	0.592394	-0.655628
aclya	0.965992	0.307403	-0.65859
lrrc4.1	0.952592	0.286958	-0.665633
gdf10a	3.03986	2.3648	-0.675056
gria2b	1.33063	0.648771	-0.68186
GARNL3	1.0153	0.324679	-0.690623
deptor	1.20176	0.491541	-0.710218
gpr37a	1.01481	0.284218	-0.73059
ca4a	1.11329	0.366541	-0.746753
glula	1.63408	0.868718	-0.765362
ENSDARG00000004141 - zgc:92630	2.40699	1.6331	-0.773893
phgdh	1.13982	0.360634	-0.779182
ENSDARG00000019856 - atp1a1b	1.26724	0.479731	-0.787513
si:dkey-245n4.2	1.98241	1.15845	-0.823959
phyhiplb	1.60638	0.776076	-0.830304
ENSDARG00000100691 - prss35	2.45728	1.61836	-0.838912
si:ch211-198m17.1	1.7958	0.944538	-0.851263
luzp2	1.22853	0.337152	-0.891382
ptgdsb.2	2.4224	1.47908	-0.943322
ahcyl1	1.38285	0.36461	-1.01824
ENSDARG00000020239 - lpin1	1.6851	0.621854	-1.06325
ccdc80l1	1.50731	0.410204	-1.09711
fam43b	1.80286	0.69783	-1.10503
proca1	2.39874	1.25946	-1.13929
ptgdsb.1	2.85113	0.948047	-1.90309
						a

## Sheet: SPECIF_INJU_C2
c4	1.84689
ston2	1.49643
irx1a	1.42113
ENSDARG00000103181 - si:dkey-34d22.1	1.25505
pdk2a	1.24329
qkia	1.22506
cat	1.17236
abca1a	1.15737
nupr1a	1.14927
tns1a	1.11482
zgc:195173	1.06809
ENSDARG00000094965 - nfil3-5	1.04566
ENSDARG00000061351 - tfpi2	1.04437
si:dkey-188g12.1	1.03561
ENSDARG00000031095 - veph1	1.03032
mkrn1	1.02624
irx2a	1.02506
si:dkey-190g11.3	1.01094
prrg1	0.993475
cyth1b	0.985314
tox	0.965089
ENSDARG00000069074 - cry3a	0.95506
nt5c2b	0.951518
en2b	0.947445
ENSDARG00000102572 - si:ch211-260e23.9	0.941918
gbx1	0.9326
ankrd6b	0.927344
ENSDARG00000054749 - lmo4b	0.925827
ube2h	0.923294
mxra5a	0.92265
ENSDARG00000054420 - rpe65c	0.911835
klhl24b	0.901868
ENSDARG00000038731 - slc25a36a	0.883563
ENSDARG00000004588 - sox4a	0.859005
arglu1b	0.855883
IGLON5	0.8556
foxp2	0.844046
ENSDARG00000110460 - zgc:174357	0.841897
nuak1b	0.840514
irf2bp2b	0.836966
ENSDARG00000029402 - sort1a	0.836569
C7H16orf87	0.83444
ENSDARG00000057433 - st6galnac5b	0.827832
ccdc88c	0.824182
dram2b	0.82333
crhb	0.816553
rims1a	0.813255
ajap1	0.810387
mpc2	0.808058
arl8a	0.805862
znf706	0.803163
irs1	0.792695
si:dkey-42i9.4	0.769509
kmt2ca	0.763798
mpc1	0.762824
ENSDARG00000044073 - fuca2	0.762189
si:dkey-51a16.9	0.761076
ENSDARG00000027009 - zgc:85777	0.755124
ENSDARG00000057767 - nudt4a	0.7548
igf2bp1	0.753728
paqr6	0.753373
prtfdc1	0.753288
ENSDARG00000103316 - si:ch211-212k18.5	0.74915
castor2	0.744293
ENSDARG00000062361 - paxbp1	0.739421
tbcelb	0.738704
pof1b	0.737067
cited2	0.736032
fgfr1b	0.734852
FEZ2	0.732123
rgs12a	0.728055
dock10	0.726601
cita	0.725897
midn	0.722305
foxo3a	0.72119
ENSDARG00000004196 - tnfsf10l	0.720781
ENSDARG00000018693 - cdh2	0.719868
nrp2b	0.715297
clcn2b	0.7145
cwc25	0.711066
ephb3a	0.71085
cdkn1d	0.706367
chdh	0.702422
ccng2	0.700988
prcp	0.699181
ENSDARG00000018303 - etv4	0.699059
cyfip1	0.697809
ube2d1b	0.697663
ENSDARG00000032324 - epb41l5	0.693665
slc15a4	0.690727
ENSDARG00000093549 - selenop	0.685676
lrp12	0.674088
dennd5a	0.673942
zbtb20	0.673882
btbd10a	0.666055
pdlim5b	0.666049
ENSDARG00000089643 - mcama	0.665791
ENSDARG00000022832 - bnip4	0.665227
zgc:77439	0.663647
ENSDARG00000093931 - rflnb	0.662773
C13H9orf72	0.662678
dcun1d2b	0.659816
slit1a	0.659371
ptprga	0.653842
pora	0.653062
tlcd5a	0.653006
ENSDARG00000016866 - fam102ab	0.651735
tle2a	0.6488
rin2	0.64686
ENSDARG00000016745 - slc35f6	0.64491
lmbrd2b	0.642406
fam168a	0.641784
BX571715.1	0.641675
si:dkeyp-44a8.2	0.636842
ENSDARG00000019235 - sema3aa	0.636133
ENSDARG00000042410 - rab40b	0.633959
unkl	0.633014
kiz	0.630701
ENSDARG00000019726 - celsr2	0.629015
camk2n2	0.628339
klf8	0.627424
ENSDARG00000003109 - rcan1a	0.625791
si:ch211-220f16.2	0.622213
zfand3	0.620569
ENSDARG00000040971 - zgc:92606	0.618528
rnf167	0.61765
fzr1b	0.617039
ENSDARG00000099455 - ogt.1	0.616949
faxdc2	0.61654
ints6	0.614404
ENSDARG00000052897 - atxn2	0.614255
ENSDARG00000011925 - spns1	0.6139
CU856539.2	0.611456
acin1a	0.608471
ENSDARG00000005980 - sfswap	0.606849
tmeff1b	0.60673
prkcda	0.606275
ENSDARG00000074597 - lzts2a	0.60382
cnnm2b	0.603766
dtnbp1a	0.602067
mfsd4aa	0.600713
atcaya	0.598962
plp2	0.597546
rhpn1	0.597325
CABZ01088036.1	0.596392
ank1b	0.594623
cacng3b	0.59249
ENSDARG00000027234 - ift88	0.592292
pon2	0.59126
ENSDARG00000077582 - ank3b	0.590145
TCF4	0.589122
tmem9b	0.588885
ENSDARG00000016357 - fmo5	0.587547
yy1b	0.587397
carhsp1	0.587252
plekho2	0.584884
spata6	0.584186
clk4a	0.582973
unc80	0.582594
arhgef18a	0.577775
ndfip1l	0.575539
ENSDARG00000062220 - plekha7b	0.574929
eif4ebp3	0.574835
ENSDARG00000098874 - exoc6b	0.573087
si:ch73-362m14.4	0.570058
ENSDARG00000101778 - ca5a	0.568392
selenot1a	0.568327
slc25a32a	0.566851
cdc14b	0.566736
cap1	0.565114
ENSDARG00000010862 - amt	0.563898
elmsan1b	0.563636
sash1b	0.562719
sec63	0.562194
cgna	0.561836
rorcb	0.560777
gkap1	0.560531
ENSDARG00000052746 - grinab	0.558069
lamp1b	0.555232
srsf11	0.554552
uacab	0.553717
flot2a	0.553594
pigh	0.553506
dgkg	0.553452
ENSDARG00000061718 - znf704	0.553164
gstz1	0.552609
snrnp27	0.552028
trim37	0.551767
antxr1a	0.551629
alms1	0.550804
gchfr	0.550407
ENSDARG00000037528 - si:ch211-191a24.4	0.550093
smg6	0.549604
oxsm	0.549102
pak4	0.548722
trib2	0.547921
ENSDARG00000005350 - dip2ba	0.546809
zgc:113162	0.546684
FBXO48	0.546577
ppdpfb	0.545391
creb1b	0.545175
ENSDARG00000078789 - tmem184c	0.54468
ENSDARG00000101733 - fam168b	0.54414
emc3	0.543375
ENSDARG00000032868 - pde4ba	0.542503
bmpr2a	0.542387
arl8bb	0.541315
irs2b	0.540956
anapc15	0.538873
zdhhc5a	0.538664
rab11fip1b	0.537929
ENSDARG00000096678 - si:dkey-263j23.1	0.537771
marcksl1a	0.537455
FOXK2	0.536749
lygl1	0.535918
ankrd46a	0.534789
ENSDARG00000070074 - lrp8	0.533928
ptpn3	0.53277
tmub1	0.53183
fbxl14b	0.530968
retreg2	0.529207
nav2b	0.527946
acadvl	0.526692
arhgap27	0.525547
papola	0.525505
ENSDARG00000042742 - stx6	0.524781
ENSDARG00000086842 - dap1b	0.524579
st6galnac3	0.523912
trappc8	0.522748
ndufa4l	0.521308
ENSDARG00000103253 - zgc:112023	0.520465
ENSDARG00000008487 - dmd	0.519841
ascl1a	0.518544
tmbim4	0.516548
bend3	0.515186
cyp2aa7	0.515093
ablim2	0.514796
rarres3l	0.514049
sltm	0.513671
pcdh19	0.512848
ube2e3	0.512755
taf7	0.512452
pcdh7b	0.511945
zranb2	0.509958
rmdn2	0.509675
fam131c	0.509064
tcf7l1a	0.508961
acsl4b	0.507734
ENSDARG00000070435 - vapb	0.506425
ppm1aa	0.506219
ENSDARG00000033020 - ppcdc	0.50415
dhrs13a.3	0.503364
arid5b	0.502242
ENSDARG00000035732 - arntl1b	0.501715
fam117aa	0.500378
ENSDARG00000079626 - elf2b	0.499475
rnf111	0.498859
ctdspla	0.498745
lmbrd1	0.497827
arfgef1	0.497126
kifap3b	0.496788
kmt5aa	0.496715
taok2a	0.496711
mical3b	0.496693
arl13b	0.496602
antxr1c	0.496506
si:ch211-239j9.1	0.496417
acbd5a	0.49635
ENSDARG00000068628 - rab8b	0.495872
ENSDARG00000095191 - si:dkey-57k2.7	0.495404
tbc1d15	0.494351
mtf1	0.494338
rfx1a	0.49424
rnf121	0.494037
klf15	0.493341
ENSDARG00000015807 - rab22a	0.492542
wdr47a	0.491888
trappc2	0.491228
adcy7	0.491079
si:zfos-80g12.1	0.490505
ENSDARG00000070939 - znf740a	0.490115
ptdss1a	0.489847
ENSDARG00000089204 - smim13	0.489716
hdac9b	0.489377
akap7	0.487608
heca	0.486474
tnk1	0.485965
adnp2a	0.484904
ENSDARG00000062897 - tnksb	0.484848
dipk1c	0.484746
cdon	0.480867
ENSDARG00000039319 - vps37b	0.479717
rnf166	0.479217
tbp	0.477628
u2surp	0.477463
aup1	0.477349
ENSDARG00000025032 - nr3c1	0.476555
hrasb	0.475526
enah	0.475331
ormdl1	0.474582
june	0.474571
si:dkey-204f11.64	0.474494
ENSDARG00000059902 - vps16	0.474287
fzd1	0.473891
lrrtm2	0.473831
prickle2a	0.472994
nol9	0.472356
ENSDARG00000026801 - stau2	0.472254
spry1	0.471719
ENSDARG00000045706 - tspan9b	0.470978
dennd3a	0.469231
FO834857.1	0.469136
ENSDARG00000035562 - mpdu1a	0.46769
ada2a	0.466901
mpp5a	0.466736
hsbp1l1	0.465145
DHDH	0.464373
crebrf	0.46416
sema6e	0.463866
ENSDARG00000035357 - gnb2	0.463322
ENSDARG00000069100 - aldh9a1a.1	0.462331
glb1	0.46229
ENSDARG00000025555 - ormdl3	0.462098
mapre3a	0.461644
ENSDARG00000069855 - pnisr	0.461417
nfu1	0.461414
yaf2	0.461377
ftr52p	0.460383
pcbp2	0.460042
si:dkeyp-51f12.3	0.459426
si:ch211-261d7.6	0.459279
pank1b	0.458858
lactb	0.458136
skp1	0.45794
si:ch211-195e19.1	0.457819
slc49a4	0.457788
pcmtd1	0.456969
fndc5b	0.4569
atg5	0.456154
GGT7	0.456068
chmp1a	0.455173
cdyl	0.455065
si:ch211-79k12.2	0.454159
bach2b	0.453853
cpne2	0.452729
lmcd1	0.451301
znf865	0.450299
ezh1	0.450002
ENSDARG00000055481 - atf7b	0.449275
dlg1l	0.449216
zgc:175284	0.448831
si:dkeyp-67f1.1	0.448735
ENSDARG00000099979 - tgfbr3	0.447925
evi5b	0.447643
ENSDARG00000101726 - ces2b	0.44741
ENSDARG00000031048 - gspt1	0.447407
tead3b	0.447126
slc25a48	0.446806
ENSDARG00000093313 - ubb	0.446768
cln3	0.444104
ENSDARG00000074340 - serf2	0.444092
smim8	0.443759
ranbp3a	0.443124
ENSDARG00000073926 - synrg	0.442639
dock5	0.442356
stk17a	0.441792
lama5	0.440192
bach2a	0.439935
ENSDARG00000017710 - ppp1r14ab	0.438447
syne3	0.438197
tmem39b	0.437126
babam2	0.43486
apc2	0.434681
si:ch211-286o17.1	0.433871
stk24b	0.432885
ENSDARG00000079470 - cdk17	0.432698
cyp2u1	0.43244
tspo	0.432152
phf2	0.430887
shrprbck1r	0.430799
ankrd10b	0.430405
atg2b	0.42968
gabarapl2	0.429617
ENSDARG00000077004 - aldh1l1	0.429508
ENSDARG00000004158 - tmem63c	0.429174
ATP9A	0.428894
si:ch211-108d22.2	0.428893
ctsba	0.428452
grin3ba	0.4282
hsd17b12b	0.428178
pdpk1a	0.428008
prdm5	0.427449
pdia7	0.426738
CYTH2	0.426698
efnb3b	0.426677
kctd3	0.42567
ENSDARG00000012458 - C3H16orf72	0.425655
dlx5a	0.425434
scml2	0.425395
nhsa	0.425021
ENSDARG00000007720 - sub1b	0.424323
ENSDARG00000054344 - gabpb2b	0.424185
si:dkeyp-113d7.1	0.423993
ppic	0.423833
scp2b	0.423675
rfx5	0.423513
zbtb22a	0.423345
bcap29	0.422319
si:dkey-27p18.2	0.421516
ENSDARG00000037967 - si:dkey-16l2.16	0.421316
ENSDARG00000040111 - pi4kb	0.42103
zgc:162780	0.421013
zcchc2	0.420442
esyt2a	0.419989
ccdc113	0.419622
fbxl2	0.419214
pik3r1	0.41889
si:ch211-102c2.8	0.418386
pbxip1b	0.417973
cdc42bpab	0.417637
gak	0.417505
bbx	0.416808
tmem218	0.416643
ENSDARG00000040452 - fam214a	0.416511
ranbp9	0.416103
phkg2	0.415396
sec61b	0.41521
ENSDARG00000035253 - npr3	0.4148
ENSDARG00000041022 - pdcd4b	0.414474
pla2g15	0.414465
gopc	0.413774
ldlrap1a	0.413283
ENSDARG00000033307 - igf2b	0.412602
si:ch73-236e11.2	0.411279
prpf6	0.409673
dmgdh	0.4095
ctu1	0.409088
rbms1a	0.408577
rbm39a	0.407967
ENSDARG00000075580 - lrch2	0.407676
ENSDARG00000107096 - castor1	0.406582
eif4g3a	0.406185
hcfc1b	0.406025
gmcl1	0.405968
pbrm1	0.405303
ENSDARG00000022939 - ino80e	0.405205
ENSDARG00000061504 - kdm4c	0.40478
lrrc7	0.403842
ENSDARG00000056233 - zgc:110591	0.403183
crebzf	0.402294
pepd	0.402269
rnf165b	0.402258
ENSDARG00000060029 - fam160b2	0.401873
ENSDARG00000030064 - plekha1a	0.40156
znf362b	0.400301
tmem168a	0.399372
ATG14	0.398777
bptf	0.398588
emc6	0.397948
rbbp9	0.397657
plpp3	0.396148
elk4	0.396143
hlfa	0.396039
ENSDARG00000070914 - dusp6	0.395729
ENSDARG00000059900 - tbc1d9	0.395142
cdc42ep2	0.394455
si:dkey-253d23.4	0.394418
AL627305.1	0.393802
ENSDARG00000057456 - ppp3ccb	0.393297
ift172	0.393115
si:dkey-264d12.1	0.392571
arl4aa	0.391582
tfpia	0.390999
atrnl1b	0.390564
igf2bp2a	0.390054
tmem86a	0.389766
sgsh	0.389686
CABZ01038524.1	0.389393
calr3a	0.3893
ENSDARG00000003899 - zdhhc23b	0.389055
timmdc1	0.389048
ndufb7	0.388279
mgaa	0.386098
znf1035	0.384847
si:dkey-246e1.3	0.38458
ENSDARG00000020241 - icmt	0.384246
quo	0.384019
stk35l	0.383797
elmo1	0.383621
ENSDARG00000041750 - ccdc92	0.383397
bahcc1b	0.383352
foxj1b	0.382653
smad2	0.382578
grhpra	0.382505
lrp5	0.382364
smurf2	0.382013
ENSDARG00000076805 - leng8	0.381802
ENSDARG00000104856 - C18H19orf12	0.381789
ENSDARG00000017119 - vps37a	0.381607
ENSDARG00000088357 - acadl	0.381327
acad11	0.381026
maml1	0.38098
tm2d3	0.380284
rps6kc1	0.38024
hadh	0.37962
cdkn1bb	0.379411
tcp11l1	0.378812
ENSDARG00000026482 - arhgap12b	0.378696
fam219ab	0.377902
ENSDARG00000021380 - ppm1db	0.377669
sgsm1a	0.376731
ahdc1	0.376495
nr2f6b	0.376061
rbm25a	0.37564
helb	0.374611
bin3	0.37445
ENSDARG00000057661 - aldoca	0.373664
gpc6a	0.373291
tnfrsf11a	0.372814
foxn4	0.372673
dhtkd1	0.372207
snapin	0.371822
ENSDARG00000039974 - rai14	0.371693
dpysl3	0.371236
klf11b	0.370349
fgfr4	0.369278
cyhr1	0.368788
ENSDARG00000030775 - sybl1	0.367985
cdh12a	0.367798
ENSDARG00000071018 - ptena	0.367714
man2c1	0.367693
SGMS1	0.365958
COLGALT1	0.365517
wdr35	0.364859
ppp2r3a	0.36463
tgfbr1b	0.364403
iffo1b	0.364052
gabarapb	0.363378
scara5	0.363374
znf395a	0.363003
CPNE8	0.362282
cnep1r1	0.362098
irx1b	0.361857
ago1	0.361806
si:ch211-149k12.3	0.3612
dlgap1b	0.361092
dcakd	0.360852
sntb1	0.360003
lonp2	0.359629
doc2d	0.359625
pld3	0.359332
hibadha	0.358589
vps13a	0.357742
pcsk7	0.357345
hadhaa	0.357184
cratb	0.356946
ENSDARG00000089019 - si:ch211-175m2.5	0.356269
bcorl1	0.355716
acacb	0.355519
dab1b	0.35521
slc35e1	0.355058
chn2	0.354579
gpr155a	0.353636
aplp2	0.353323
zgc:100832	0.353136
acss2l	0.353032
dusp16	0.352363
TTC28	0.351971
acyp1	0.350115
mast3a	0.34908
ENSDARG00000039256 - spega	0.349056
cbfa2t2	0.348619
ENSDARG00000101034 -	0.347558
ENSDARG00000070478 - amn1	0.346863
ppp1r1b	0.346615
ENSDARG00000005382 - prdm9	0.345797
cpt1ab	0.345337
anxa13	0.345236
adtrp1	0.344839
zgc:55943	0.344599
ppp2r1bb	0.344461
slc44a1b	0.344027
zgc:158689	0.343601
mxd3	0.343345
ENSDARG00000021739 - klhl24a	0.343186
cst14b.1	0.342856
atxn7	0.342498
si:ch211-59d15.9	0.342353
taz	0.341901
thap4	0.341898
cry3b	0.341787
pcdh10b	0.340827
LRRC75A	0.340427
si:dkey-6n21.12	0.340407
mplkip	0.340305
ENSDARG00000068404 - tbcb	0.340284
slc25a1b	0.340039
arl4ca	0.339986
srsf2b	0.339679
ubtfl	0.338882
large1	0.338783
ENSDARG00000035869 - azin1b	0.337735
ubald1a	0.336516
siah1	0.336117
tmem147	0.335746
tiparp	0.335048
hspa12b	0.334836
ENSDARG00000056726 - mettl7a	0.333814
wasf1	0.332957
ENSDARG00000070600 - dyrk3	0.332336
ENSDARG00000051962 - mmp15a	0.331869
hmgn7	0.331838
ywhag1	0.331832
si:dkey-157g16.6	0.331236
kctd9a	0.330629
scarb1	0.329975
fbxo8	0.329688
cox5b2	0.329022
slc8a2b	0.32877
bco1	0.328112
gcdha	0.32768
si:ch211-212k18.9	0.327457
atp8a2	0.327109
cntn1a	0.326984
dynlt1	0.326874
cry4	0.32684
vstm4a	0.326512
hagh	0.326449
slx1b	0.324913
hmga2	0.324173
cpeb3	0.324152
purab	0.322368
zgc:153372	0.320453
wnt7aa	0.319905
gpat4	0.319594
src	0.319312
acads	0.319097
zgc:110339	0.318955
ENSDARG00000019457 - tfe3b	0.318767
cyp2p10	0.318697
si:ch211-102c2.7	0.317599
zgc:158403	0.317261
cept1a	0.316452
ENSDARG00000069328 - si:dkey-12e7.1	0.315957
ENSDARG00000074465 - vps13c	0.315905
gnao1a	0.315666
hebp2	0.314657
si:ch211-15d5.11	0.310935
ENSDARG00000062138 - ranbp10	0.309113
ENSDARG00000045626 - nek8	0.308886
ENSDARG00000059738 - ptprsa	0.307533
trim107	0.30749
ENSDARG00000045147 - tmem184ba	0.307034
si:ch211-243a20.3	0.306839
MYO9B	0.306407
si:ch1073-287p18.1	0.305967
ppip5k1a	0.305617
panx1a	0.305614
atp2b4	0.305143
ank2b	0.303547
natd1	0.303361
lmtk2	0.302636
btg1	0.30257
C1H7orf26	0.302549
pax3b	0.300364
ENSDARG00000051953 - ythdc1	0.299048
ap5b1	0.298275
si:zfos-905g2.1	0.298169
si:ch1073-429i10.3	0.296222
si:dkey-220k22.1	0.295117
cfap20	0.295103
ENSDARG00000043658 - cxadr	0.295022
ENSDARG00000032083 - dpysl2b	0.293979
tnrc18	0.292573
pfklb	0.291623
gmfb	0.291333
ENSDARG00000102061 - b3galt2	0.290878
ENSDARG00000057869 - cdc42l2	0.290632
nipsnap3a	0.289727
zbtb41	0.28965
ccar2	0.28954
efhc1	0.288951
ube3a	0.288659
nf2a	0.288282
dnah1	0.287592
slc22a23	0.287336
prnprs3	0.286717
tpk2	0.286329
vegfab	0.284847
myf5	0.284457
ENSDARG00000013329 - ttc5	0.284455
ENSDARG00000062965 - dennd10	0.283834
ENSDARG00000036135 - bbox1	0.283548
ENSDARG00000003963 - traf4a	0.282635
ENSDARG00000105276 - grb2a	0.28188
ENSDARG00000035420 - ophn1	0.281058
zgc:92429	0.280912
mrps18a	0.280635
ENSDARG00000031562 - tada2a	0.280556
vti1b	0.279982
nelfcd	0.279467
ENSDARG00000036811 - ifrd2	0.279232
RAP1GDS1	0.278562
nsrp1	0.277687
rps6ka1	0.276908
man2a2	0.276628
sema6ba	0.276356
crebbpa	0.275645
sp3a	0.275469
ENSDARG00000076544 - aldh5a1	0.274996
cdc34b	0.274708
RNF5	0.274263
crtc2	0.274259
zgc:153018	0.273656
ndufa10	0.273626
chst14	0.272566
cyp39a1	0.271867
CABZ01068358.1	0.271572
ppp1r3cb	0.271225
ENSDARG00000031985 - ptpa	0.270834
tm7sf3	0.269838
C11H6orf120	0.268862
gramd4a	0.267503
ENSDARG00000069378 - pard6a	0.267447
ENSDARG00000104085 - abcd3a	0.266692
CABZ01117348.1	0.266529
ENSDARG00000069037 - akip1	0.266234
lrrc3ca	0.265985
si:dkey-22n8.3	0.265203
ENSDARG00000056211 - ogfod2	0.264103
yju2	0.262546
apba1a	0.261408
zgc:153981	0.260853
rad50	0.260849
apex2	0.260717
ints12	0.25984
ank3a	0.259789
C19H6orf62	0.259421
ENSDARG00000018328 - rhocb	0.259184
atg10	0.258437
slc51a	0.258112
fign	0.257468
gnb4b	0.257401
pip4p1b	0.257183
col4a6	0.256237
si:dkey-10p5.10	0.255906
wdr59	0.255526
rfx3	0.255352
fuca1.2	0.254635
creld1b	0.253994
plagl2	0.253799
syn2b	0.253631
ENSDARG00000044083 - peli1b	0.251786
si:ch211-51f19.1	0.251655
rhbdd2	0.251164
ENSDARG00000057625 - dusp14	0.250317

## Sheet: CRTL_C7_FC>0,25
cx43	3.62287
slc1a2b	3.15548
slc6a1b	3.11937
ENSDARG00000040162 - fgfbp3	3.1135
ENSDARG00000041623 - mt2	3.0996
ptgdsb.1	3.09748
glula	3.09281
slc6a11b	3.0788
gpm6bb	3.05904
fabp7a	2.9866
bcan	2.96831
KCNJ10	2.91109
ENSDARG00000019856 - atp1a1b	2.89679
crtac1a	2.89444
ptgdsb.2	2.88145
cyp26b1	2.84644
ENSDARG00000007195 - grm2b	2.81082
ENSDARG00000035870 - laptm4b	2.80583
acsl2	2.71187
rhbg	2.68322
atp1b4	2.62118
ENSDARG00000056774 - gpr37l1b	2.60242
ndrg3a	2.59762
slc4a4a	2.58755
auts2b	2.54114
adamts8a	2.51363
ENSDARG00000045799 - acanb	2.49695
si:ch211-153f2.7	2.49074
s100b	2.44251
chl1b	2.43167
eno1b	2.41513
kirrel3l	2.35769
mboat2b	2.35028
mfge8a	2.34435
sez6l	2.33418
ucp2	2.33347
ENSDARG00000042690 - s1pr1	2.32458
id2b	2.31383
smox	2.30507
luzp2	2.27862
tnr	2.24196
fam43b	2.23846
add1	2.19371
aldocb	2.18973
adgrd2	2.18024
usp2a	2.17899
hepacama	2.16081
mdkb	2.15563
sema4bb	2.1499
acbd7	2.13255
chst7	2.13043
sox9a	2.12191
msrb2	2.11493
kif1aa	2.10116
efhd1	2.07209
ucp1	2.06864
ptprz1a	2.05609
ip6k2a	2.04865
ldlrad2	2.03903
lix1	2.03402
cd81b	2.02804
ENSDARG00000069940 - ppap2d	2.02455
si:ch211-243a20.3	2.0194
ENSDARG00000020239 - lpin1	2.0114
pygmb	2.00351
ckbb	2.00022
mlc1	1.99173
ENSDARG00000053724 - adcyap1r1a	1.98301
zgc:153704	1.9742
pou3f2a	1.94825
tmem47	1.93791
ENSDARG00000036427 - slc3a2a	1.93516
ENSDARG00000060115 - lrrn1	1.92847
ENSDARG00000100691 - prss35	1.92204
hspb15	1.91068
pfklb	1.90806
CABZ01049847.1	1.90699
ntm	1.9001
ENSDARG00000053542 - kctd12.2	1.89082
slc1a3b	1.88743
ENSDARG00000004964 - cyp4t8	1.84698
mid1ip1l	1.82977
ENSDARG00000006514 - her6	1.82837
nrg1	1.80517
ENSDARG00000025147 - cd63	1.80386
slc7a10b	1.78964
ENSDARG00000026599 - en2a	1.78787
pald1b	1.78176
syt11a	1.78095
sox19b	1.77928
cspg5b	1.77826
gapdhs	1.77483
ENSDARG00000010770 - sox19a	1.77289
tlcd2	1.76968
ENSDARG00000057698 - ctsd	1.76937
gyg1b	1.76918
spock2	1.76519
phgdh	1.75868
sox3	1.75799
wnt7aa	1.74898
psap	1.73118
rnf24	1.72832
foxb1a	1.71188
ctsf	1.71091
mat2ab	1.71081
arg2	1.70494
cd81a	1.70109
SLC6A13	1.68498
dcn	1.68354
si:ch211-66e2.5	1.67819
mdka	1.67084
ttyh3b	1.66882
ENSDARG00000054420 - rpe65c	1.66594
ntn5	1.66497
ENSDARG00000035868 - spire1a	1.65881
ENSDARG00000086288 - scg3	1.64833
tspan33a	1.64493
dipk1c	1.64364
prodha	1.63756
si:dkeyp-73d8.8	1.63253
aqp1a.1	1.62831
ENSDARG00000003835 - stom	1.62511
F2RL2	1.62203
dlgap1b	1.62063
ptn	1.61429
pleca	1.60582
plxnb1b	1.60344
cahz	1.58972
sema4e	1.58456
gstz1	1.5824
st6gal2a	1.5819
enc2	1.58113
ENSDARG00000034007 - prom1b	1.57337
ctnna2	1.57086
en2b	1.56341
ENSDARG00000086300 - FAM107A	1.56072
ENSDARG00000004141 - zgc:92630	1.55963
ivns1abpa	1.55821
mob1bb	1.55716
ivns1abpb	1.55516
si:dkey-6n6.1	1.55346
ak5	1.55229
ENSDARG00000041691 - bhlhe41	1.54375
CU861477.1	1.54171
cdo1	1.53899
ptprfb	1.53502
cd82a	1.52879
FAM184A	1.5253
PAMR1	1.52508
qki2	1.51683
si:dkey-246e1.3	1.51311
tmem145	1.51055
TUBB4B	1.50594
fjx1	1.50223
ENSDARG00000079388 - agrn	1.50218
adra1ab	1.49945
ENSDARG00000027009 - zgc:85777	1.49706
proca1	1.49556
ptprz1b	1.49356
ENSDARG00000069866 - sox1a	1.48985
arhgef4	1.48973
phf24	1.48896
tegt	1.48717
plcd3a	1.47642
ntrk2a	1.47582
meis1b	1.46532
slc6a9	1.46234
ENSDARG00000043322 - gsx2	1.45714
ENSDARG00000032126 - scg5	1.45562
ENSDARG00000033307 - igf2b	1.44901
ENSDARG00000040527 - siae	1.44894
igf1	1.44321
sox5	1.43899
dclk1a	1.4326
ttyh2	1.4324
ENSDARG00000032868 - pde4ba	1.4309
ENSDARG00000104949 - slc27a1b	1.42916
cadm4	1.42712
elovl2	1.41856
ENSDARG00000103316 - si:ch211-212k18.5	1.40165
prss23	1.40124
ENSDARG00000041449 - spred1	1.39854
cadm3	1.3962
lrp1aa	1.39436
hhipl1	1.39232
cyp39a1	1.39184
nlgn3a	1.3911
sox21b	1.39002
apcdd1l	1.38697
cntnap3	1.38469
smoc2	1.38322
gprc5ba	1.38219
mmp15b	1.38007
si:dkey-85k7.7	1.37954
wscd1b	1.37899
cat	1.37332
hspb6	1.36783
agpat3	1.3647
phyhiplb	1.36233
ENSDARG00000031712 - grm3	1.35943
tmx2b	1.35743
si:ch211-220f16.1	1.35584
fzd3b	1.34438
ENSDARG00000043514 - si:dkey-239i20.4	1.34344
dhrs13a.1	1.34336
zfp36l1b	1.3382
CABZ01031870.1	1.32277
dbn1	1.32271
adamts18	1.31799
fam43a	1.31768
adam22	1.31718
ENSDARG00000074597 - lzts2a	1.31658
ENSDARG00000094426 - her4.2	1.31373
lgals2a	1.31214
ncam1a	1.31143
sept8b	1.31044
si:ch211-106f21.1	1.30111
serpina10a	1.29457
slc22a23	1.29442
susd5	1.29005
si:dkey-205h13.1	1.28921
pon2	1.2878
kidins220b	1.28719
timp4.3	1.27803
ptprga	1.26838
dock3	1.26493
wdfy3	1.25939
cldn12	1.25725
vegfd	1.25553
irx3a	1.25507
ptf1a	1.25341
ttyh1	1.25341
pde10a	1.25029
rgma	1.24612
enpp6	1.24378
spry2	1.24375
pfkpb	1.2429
ENSDARG00000029865 - rassf2a	1.23374
lrrc58b	1.22876
aspa	1.22708
sfxn5b	1.22393
ggt5a	1.22268
syne1b	1.22068
ENSDARG00000055302 - grid2	1.21899
ENSDARG00000008720 - lmo3	1.21568
sox2	1.21533
ENSDARG00000070074 - lrp8	1.21182
abcc5	1.20955
sesn3	1.20825
FAT4	1.20682
tmem178b	1.19998
mrap2a	1.19982
eci2	1.19597
zbtb4	1.19545
negr1	1.19407
ncalda	1.19303
dpysl5b	1.19099
ENSDARG00000021948 - tnc	1.19065
nell2a	1.19043
lrp1ab	1.18858
sox6	1.18832
ENSDARG00000088357 - acadl	1.18231
npas1	1.17825
agmo	1.1779
ENSDARG00000043511 - prdx6	1.1737
srgap3	1.17329
klf9	1.17238
ENSDARG00000089878 - nedd9	1.17141
coro2ba	1.16399
cst3	1.16126
ENSDARG00000012942 - itgb5	1.15567
msi1	1.15463
ndfip2	1.1545
slc6a1a	1.15269
fasn	1.15097
canx	1.14936
ENSDARG00000037783 - proza	1.14142
ENSDARG00000099124 - f3a	1.14013
fbxl14b	1.13766
si:dkey-9i23.16	1.13539
pip4k2ab	1.13385
uckl1b	1.13102
ENSDARG00000025375 - idh1	1.12886
cry1b	1.12797
ENSDARG00000022045 - map1ab	1.12742
gpsm1a	1.1231
aldh4a1	1.12161
myorg	1.11986
prex1	1.11936
mgst3b	1.11852
gareml	1.11849
unc80	1.11395
cyp7b1	1.11212
CABZ01080702.1	1.10877
hdac4	1.10723
nova2	1.10188
glud1b	1.10041
mpc2	1.09726
dag1	1.09703
rhpn2	1.0953
mmd2a	1.09406
tob1b	1.0929
tnika	1.09196
cobl	1.09193
ENSDARG00000002021 - pygb	1.09101
pdk2a	1.08932
si:ch211-180a12.2	1.08604
tshz2	1.08353
ENSDARG00000012513 - sdcbp2	1.08133
gpd1b	1.08008
si:dkey-18a10.3	1.07986
gpx4a	1.07962
midn	1.07939
zgc:110796	1.07565
hadhb	1.07459
clasp2	1.07165
scp2a	1.06779
il17rd	1.06676
ENSDARG00000061752 - ripor2	1.06577
nog2	1.06403
ptx3a	1.06187
crema	1.05924
fgfr2	1.05461
ube2h	1.05117
cadm1a	1.05075
dennd5b	1.05071
viml	1.05027
pdxka	1.04926
bco2a	1.04771
sult2st3	1.04578
boc	1.04168
ENSDARG00000053493 - aldh1a2	1.03998
ENSDARG00000039117 - tefa	1.03813
sc:d189	1.03754
coro1b	1.03593
higd1a	1.03534
sult6b1	1.03496
epha4b	1.0329
pgm1	1.03199
lrrc75ba	1.03183
si:dkey-188g12.1	1.02929
lfng	1.02877
pou3f3a	1.02738
ENSDARG00000036299 - nucb2a	1.02717
arhgef10la	1.02538
ENSDARG00000002945 - bgnb	1.02082
itgav	1.0192
fez1	1.01849
tagln3a	1.01798
her8a	1.01534
ENSDARG00000041173 - adra1bb	1.0118
si:ch211-137a8.4	1.0069
si:ch211-106h11.1	1.00566
ENSDARG00000018973 - clptm1	1.00461
en1b	1.00343
plxnb3	0.999856
gli1	0.997734
rnf167	0.994613
ENSDARG00000055876 - msmo1	0.993584
tmem176l.1	0.992487
aldh7a1	0.992272
laptm4a	0.991931
aldh2.1	0.989476
astn1	0.988183
enah	0.987859
cebpd	0.987316
sgms1	0.987303
ENSDARG00000003754 - tspan2a	0.986727
ENSDARG00000056627 - cxcl14	0.985599
ENSDARG00000006299 - arhgef7a	0.985531
ENSDARG00000052462 - pisd	0.98485
pcdh2g28	0.983549
psat1	0.983196
slc1a4	0.98302
tpi1a	0.981853
qkib	0.981752
rsrp1	0.981291
nme7	0.980294
sipa1l2	0.978558
ENSDARG00000016439 - slc7a1a	0.977255
ENSDARG00000054578 - arl6ip1	0.97703
f10	0.973231
decr1	0.969634
nck1a	0.969509
ENSDARG00000015050 - calm3a	0.96933
dab1a	0.966971
acox1	0.966251
ENSDARG00000056206 - camk2g2	0.965893
arhgap27	0.964734
sdc2	0.962769
igfbp5b	0.95998
ccdc146	0.958685
emc7	0.957967
tmeff1b	0.957235
si:ch211-286b5.5	0.957129
id2a	0.955941
ENSDARG00000054858 - tp53bp2b	0.955284
clasp1a	0.955092
ENSDARG00000043395 - crip3	0.953802
gpia	0.953632
ENSDARG00000056726 - mettl7a	0.952483
slc20a1b	0.951155
ENSDARG00000062968 - sbf1	0.948269
lrrc4.1	0.947943
ENSDARG00000021806 - zfp36l2	0.947243
nckap1	0.943708
gpr1	0.943575
klf12b	0.942773
sall2	0.942456
ENSDARG00000062220 - plekha7b	0.942074
add3a	0.941517
ctnnb1	0.938294
ENSDARG00000055455 - gpm6aa	0.936574
itm2cb	0.933582
RALGDS	0.932541
tspan7b	0.932482
jupb	0.931349
sorcs2	0.931298
nr1d1	0.931197
aifm3	0.93055
prom1a	0.92911
ENSDARG00000016357 - fmo5	0.923975
rdh8a	0.923731
gstr	0.9219
ENSDARG00000061351 - tfpi2	0.916414
ephx2	0.915123
plekha6	0.914593
capn1a	0.914575
homer3b	0.913616
crabp1a	0.91314
ENSDARG00000006399 - ywhae1	0.911944
fmn2b	0.910105
ENSDARG00000041314 - ndufb9	0.908263
ahcyl1	0.90732
cyp2p6	0.906484
fam171a2a	0.906216
adcy7	0.90461
ampd2a	0.900188
ek1	0.900082
dazap2	0.89851
ENSDARG00000069970 - lingo2b	0.898071
bdh1	0.895899
plpp3	0.895865
pgrmc1	0.895862
lhfpl2b	0.895342
tmem59l	0.894755
bckdhbl	0.89458
tmem37	0.893415
fgfr1a	0.891339
vstm4a	0.890658
kaznb	0.889487
bicc2	0.889025
rtn3	0.888734
ENSDARG00000025788 - chp2	0.887787
asb5b	0.886219
llgl1	0.882364
crot	0.88232
syt3	0.881713
eef1a1a	0.880348
bcat2	0.879802
ENSDARG00000036135 - bbox1	0.877709
ENSDARG00000040248 - crata	0.87706
mfsd2aa	0.876739
ENSDARG00000056481 - vat1	0.875945
slc25a33	0.875904
gstk1	0.875526
ENSDARG00000056346 - acap1	0.874613
igsf11	0.872933
maptb	0.872237
ENSDARG00000044751 - ddt	0.872005
sh3rf1	0.871362
arvcfb	0.870083
acadm	0.869086
fam210b	0.868854
sdha	0.868105
comta	0.866107
CAMK2N1	0.864244
fgd6	0.86262
ret	0.86227
ENSDARG00000029695 - pgp	0.86159
ctdsp1	0.860353
CABZ01037174.1	0.858639
eci1	0.858139
abat	0.85769
si:ch1073-303k11.2	0.856872
cyfip1	0.856667
pik3r3a	0.854695
kif1ab	0.853935
arrdc3a	0.853888
plxna2	0.851563
id1	0.851207
galnt1	0.851069
gas1b	0.850925
hexb	0.85027
rnf128a	0.850191
slc39a7	0.847303
myca	0.845296
cd164	0.843751
klf15	0.842726
uqcrfs1	0.842539
si:dkey-70b23.2	0.842487
puraa	0.842112
ENSDARG00000060004 - fzd7a	0.8414
hacd2	0.839567
b3gat2	0.83864
acat1	0.837702
ENSDARG00000032618 - mgst1.1	0.837257
ralba	0.836987
si:ch211-102c2.8	0.836575
ENSDARG00000086990 - carmil3	0.835964
pou2f1b	0.835909
ENSDARG00000057286 - swap70b	0.835653
fgf8b	0.83564
emc3	0.835152
foxo3b	0.834227
clip3	0.832662
gnai2a	0.832474
ca4a	0.832231
ENSDARG00000102308 - ttc39c	0.831677
syn2b	0.830373
frem2b	0.8303
FADS6	0.828709
rnf144ab	0.828485
ppp1r13bb	0.828153
smo	0.828119
fads2	0.827741
kcnj10a	0.827629
ENSDARG00000090429 - si:dkeyp-7a3.1	0.827203
ENSDARG00000035949 - tmem106bb	0.826113
gnai3	0.82125
ENSDARG00000034685 - tmem198b	0.820767
rarres3l	0.820665
ENSDARG00000102538 - mccc1	0.819787
cfap45	0.819118
igfbp3	0.818928
lrig1	0.818865
nme5	0.815086
pfkfb4b	0.813927
tnfrsf19	0.813866
wbp2nl	0.813423
CABZ01050249.1	0.813364
RSPH1	0.812754
abca1a	0.812275
arrdc3b	0.809005
ENSDARG00000026395 - rfx4	0.807755
si:ch211-67e16.11	0.804585
mmp14a	0.802985
ENSDARG00000032083 - dpysl2b	0.802963
st6gal1	0.80273
zgc:194659	0.801631
neo1a	0.801513
ENSDARG00000035332 - cfap298	0.801202
ENSDARG00000058966 - zgc:112332	0.800568
bhlhe40	0.800075
ENSDARG00000027065 - slc38a3a	0.798197
plekha5	0.798043
sdhb	0.79705
ppm1ba	0.796721
pcxa	0.796032
aclya	0.795304
faim2a	0.793775
abhd4	0.793325
gcdha	0.792585
cyb5a	0.79232
ptprua	0.791295
rnasekb	0.790795
tfcp2	0.789848
ncam2	0.788702
zgc:195173	0.787851
ENSDARG00000101726 - ces2b	0.785816
gulp1a	0.785454
sdr16c5b	0.784903
ndst3	0.784776
si:ch73-352p4.8	0.782805
tefb	0.782316
slc25a42	0.781384
bnip3la	0.781342
her4.4	0.781182
ENSDARG00000042853 - ivd	0.781084
nr1d2a	0.78017
HACD4	0.780104
tle3b	0.779938
tmbim1a	0.779737
ppt1	0.779341
tnrc6a	0.779279
mtmr10	0.777809
NPAS3	0.777771
zgc:63587	0.776408
setbp1	0.775383
ENSDARG00000070214 - slc41a1	0.775088
hsf2	0.774552
tspan5a	0.773393
mkrn1	0.772957
ENSDARG00000101778 - ca5a	0.772307
emc1	0.771084
ENSDARG00000068996 - hist2h2l	0.770357
slc44a5b	0.769675
cited4a	0.769195
ENSDARG00000041323 - csdc2a	0.768773
nr1d2b	0.768049
ENSDARG00000032272 - sat1b	0.765693
pde3b	0.763874
tob1a	0.763598
cry2	0.763244
usp54b	0.762346
foxj1b	0.762265
akna	0.761601
nfixb	0.761013
zgc:101744	0.760886
her15.1	0.7599
tmem86a	0.759552
aldh6a1	0.759498
ciarta	0.758063
st6galnac3	0.757193
ENSDARG00000103404 - uchl5	0.755911
ENSDARG00000007294 - aco2	0.754738
ENSDARG00000099532 - ubl3a	0.754415
kcnj13	0.753897
nucb1	0.752827
gm2a	0.751616
ENSDARG00000057378 - selenou1a	0.750687
ENSDARG00000076262 - pou3f2b	0.750677
zgc:113162	0.749378
spink2.1	0.74795
ENSDARG00000100057 - ppfibp1b	0.747601
elmsan1b	0.747557
map6a	0.747372
ENSDARG00000038608 - sdhc	0.74704
gnao1a	0.746369
si:dkey-253d23.4	0.746053
ENSDARG00000061741 - itpr3	0.744426
cox4i2	0.743967
cnn3a	0.743087
CABZ01053976.1	0.741967
ENSDARG00000037097 - slc7a2	0.740175
ENSDARG00000026882 - palm1a	0.738339
per2	0.738028
pim3	0.737882
cfap57	0.737532
ahcyl2b	0.737265
vegfba	0.734001
ENSDARG00000017591 - fat1a	0.733278
porb	0.732143
usp43b	0.731691
ENSDARG00000061256 - si:dkey-44g23.5	0.731628
zmp:0000000711	0.729968
foxj1a	0.729321
ENSDARG00000090183 - gapvd1	0.72875
letm2	0.728684
atxn1b	0.728242
tspan11	0.727081
ppp2r2bb	0.725811
diras1a	0.72415
stat3	0.723628
dvl2	0.721073
tmem63ba	0.720296
ENSDARG00000026531 - alcama	0.720116
cox7c	0.719913
pnpla7b	0.7192
prcp	0.719183
ciartb	0.719168
hsdl2	0.718066
si:ch73-52p7.1	0.718029
epha4a	0.717454
CABZ01050944.1	0.717092
paics	0.717046
gpam	0.716871
ENSDARG00000061718 - znf704	0.715354
limch1a	0.71485
ENSDARG00000094752 - rpe65b	0.714799
ENSDARG00000098645 - rgn	0.714702
grin2da	0.714641
sgce	0.714488
rac3b	0.711923
ENSDARG00000016404 - ptch1	0.711611
mrpl17	0.709863
kctd3	0.709461
zfp36l1a	0.708142
sytl1	0.707959
rnf13	0.70749
pdcd6ip	0.706583
ENSDARG00000075917 - cacna1db	0.706579
brox	0.705828
gadd45ba	0.704241
cuedc1b	0.70294
hsbp1b	0.702898
tmeff2a	0.702703
snapin	0.701715
si:dkey-245n4.2	0.701111
roraa	0.698497
ca8	0.696979
tox	0.695167
vamp1	0.693109
sqor	0.692857
ENSDARG00000062177 - dcbld2	0.692659
slc25a36b	0.692289
ENSDARG00000017311 - gpsm2	0.692024
echs1	0.690773
lamp1b	0.690183
acadvl	0.688827
ENSDARG00000043323 - lnx1	0.687769
cab39l	0.687263
ywhag1	0.685887
hspa8b	0.685719
ndufv1	0.682372
ano8b	0.681688
anks1aa	0.68117
si:ch211-250c4.5	0.680836
lbx1b	0.680824
bckdhb	0.680332
emc10	0.680216
sorbs1	0.678972
mmadhc	0.678067
deptor	0.677766
adgrb1a	0.67748
mtss1lb	0.676092
irx5a	0.676042
ell	0.675303
dtx4a	0.674446
ENSDARG00000013928 - plekhb2	0.674375
LO017829.1	0.674327
ubl3b	0.67424
megf10	0.673127
per1a	0.673027
uqcc1	0.672311
pdlim4	0.672221
ak7a	0.671855
pafah1b1b	0.671009
rhpn1	0.669932
enpp5	0.669619
pof1b	0.66868
ENSDARG00000042518 - hipk2	0.66832
tspan31	0.668075
slc25a20	0.667901
slc3a2b	0.667457
spata13	0.666845
ENSDARG00000101457 - cdc42ep4a	0.666254
si:dkey-7j14.6	0.66577
fat3a	0.664561
clstn1	0.664099
pdgfrb	0.663451
lamb2l	0.662875
abi1a	0.662849
uacab	0.662793
rassf7a	0.662267
ndufc2	0.662173
ppt2	0.661512
lrriq1	0.66149
ptchd4	0.658994
glcci1a	0.658699
ENSDARG00000068995 - h2ax1	0.658274
zgc:92287	0.658225
ENSDARG00000022165 - mgst1.2	0.656575
ENSDARG00000061810 - mbd3b	0.656371
lancl1	0.656168
gabarapb	0.653815
ENSDARG00000101471 - fgd4a	0.652936
adrb2a	0.652109
ttyh3a	0.650439
fnbp1l	0.650233
ENSDARG00000112234 - endouc	0.64965
ENSDARG00000040290 - pon3.2	0.649489
ENSDARG00000035562 - mpdu1a	0.649147
rab6ba	0.648125
ENSDARG00000013615 - pbx3b	0.648068
phyh	0.647675
serinc1	0.647084
pank1b	0.647075
cspg5a	0.645241
ENSDARG00000098386 - ctps1b	0.644959
foxp2	0.644612
apc	0.644327
per1b	0.644059
efna3b	0.643446
nfat5b	0.642403
cyp2ad2	0.641784
flrt3	0.641552
cmbl	0.640416
nudt5	0.639862
slc25a18	0.639776
arrb2b	0.638687
ccdc135	0.638436
ENSDARG00000078139 - appl2	0.637427
SAMD12	0.636867
nr1i2	0.636706
si:ch211-132g1.3	0.636345
sema3fb	0.636224
dpp6b	0.635829
ENSDARG00000030961 - ak8	0.633564
ENSDARG00000107096 - castor1	0.632725
hmgb3a	0.632637
gng12a	0.632315
mical1	0.631544
lrrc3b	0.631271
pik3r1	0.631247
glrx5	0.631022
ctdspl2a	0.630072
fam214b	0.629385
lrp2a	0.62752
tcn2	0.626828
st8sia6	0.626774
sdr16c5a	0.625702
nphs1	0.624897
ENSDARG00000104555 - sh2d3cb	0.624156
ENSDARG00000041068 - got2a	0.623915
cdh11	0.623381
arglu1a	0.622576
sipa1l1	0.621986
ENSDARG00000004415 - tcf7l2	0.621496
ENSDARG00000076544 - aldh5a1	0.621243
ptk7a	0.620885
fam131c	0.620643
wipf2b	0.620536
gba	0.620474
ENSDARG00000056691 - cpeb4a	0.620363
ENSDARG00000062330 - si:ch211-233a24.2	0.619408
hsd17b4	0.619211
npdc1b	0.619084
hbp1	0.617939
hsp90aa1.2	0.616909
cry5	0.616578
ENSDARG00000098874 - exoc6b	0.616185
si:ch211-125m10.6	0.614828
aebp2	0.614588
pter	0.614236
nlgn2a	0.613434
ENSDARG00000040555 - bckdha	0.612765
rnf145a	0.612416
man2a2	0.612325
ENSDARG00000022832 - bnip4	0.612056
gramd1bb	0.610731
perp	0.610702
vegfaa	0.610607
grinaa	0.610606
zgc:136858	0.609943
hebp2	0.608308
marcksl1a	0.608225
peli1a	0.606746
jdp2b	0.605514
fut8a	0.605508
zgc:77439	0.605492
lratb.1	0.605421
ift81	0.604403
si:ch211-132b12.7	0.604082
magi1b	0.60399
ENSDARG00000006240 - slc27a1a	0.603779
tnfrsf11a	0.603368
tmem9b	0.60282
slc25a48	0.601758
ENSDARG00000056410 - fdx1	0.601281
rab21	0.599683
pld1a	0.599617
dedd1	0.598154
si:ch211-160o17.4	0.596045
wu:fc21g02	0.595781
zbtb42	0.595767
itpr2	0.595566
gnsa	0.595436
cpdp	0.595132
acaa1	0.594221
fam20cb	0.593385
2022-03-01	0.593266
pum2	0.593257
wasf1	0.593111
FQ377603.1	0.592841
zgc:123105	0.592837
auts2a	0.592469
zdhhc6	0.592383
p2ry1	0.592363
rgs12a	0.591444
clpxa	0.591225
nfil3-6	0.591116
nt5c1bb	0.590038
snx9a	0.58993
ENSDARG00000070571 - inavab	0.589758
ipmkb	0.589333
fbln1	0.589324
ENSDARG00000070961 - lepr	0.588659
rgs12b	0.587821
ifrd1	0.58765
def8	0.586656
mcf2la	0.585105
RAPGEF4	0.584549
arhgap42b	0.582881
pdhx	0.582816
hhatla	0.582459
adamtsl3	0.582414
CABZ01112656.1	0.582272
si:dkey-30e9.7	0.582014
ENSDARG00000032369 - btbd6b	0.581852
mag	0.581717
cbr1	0.581291
ENSDARG00000004158 - tmem63c	0.581161
ddah2	0.581016
slc44a1b	0.58065
slc25a11	0.57967
rmdn1	0.579515
pora	0.579408
st3gal8	0.579105
pltp	0.578564
si:dkey-112e17.1	0.577764
ENSDARG00000045706 - tspan9b	0.577714
atp5f1b	0.577476
si:dkey-4e7.3	0.57715
pacsin1a	0.577004
ENSDARG00000058207 - abi2a	0.576279
pcdh1a	0.57577
eef1a1l2	0.575415
wls	0.574557
pard3bb	0.574185
CR391986.1	0.573759
cped1	0.572414
cyp3c1	0.570987
zic1	0.569969
ENSDARG00000105159 - hdac8	0.56771
hsd17b10	0.566851
chpt1	0.566799
ENSDARG00000016745 - slc35f6	0.566475
ENSDARG00000038040 - tpk1	0.565404
ENSDARG00000062271 - slc25a15b	0.564776
reep5	0.563918
hif1al	0.563147
rcc1	0.56272
mpc1	0.561818
dclk2a	0.561776
surf4l	0.561731
epha3	0.561329
ndufb8	0.561055
nmnat2	0.559974
ENSDARG00000020764 - slmapb	0.55995
ttc19	0.55959
acyp2	0.558937
ndfip1l	0.558693
ENSDARG00000069100 - aldh9a1a.1	0.558552
lrrtm2	0.558466
c3b.1	0.557891
slitrk2	0.557863
iqub	0.55755
ccdc173	0.557514
adtrp1	0.557471
ENSDARG00000037967 - si:dkey-16l2.16	0.557214
ENSDARG00000035869 - azin1b	0.557168
pip5k1bb	0.557028
gnb1a	0.556404
si:ch211-67n3.9	0.556051
igflr1	0.555414
prtfdc1	0.554802
st6gal2b	0.55458
GCA	0.553999
ENSDARG00000045705 - meig1	0.552203
ENSDARG00000103181 - si:dkey-34d22.1	0.551654
MACIR	0.55111
prnprs3	0.550073
cyp2p10	0.550051
ezh1	0.548956
acaa2	0.548802
ENSDARG00000077306 - cutc	0.548766
abca5	0.548672
trps1	0.547673
slc22a21	0.547669
ENSDARG00000089019 - si:ch211-175m2.5	0.547099
ENSDARG00000008487 - dmd	0.546953
tbata	0.546568
gpc1b	0.545505
tpbgb	0.544578
lmna	0.541534
fam219aa	0.54144
ENSDARG00000077176 - zgc:174888	0.541061
si:ch73-1a9.3	0.540701
scocb	0.539718
OSBP2	0.539661
zgc:171490	0.539657
map2k6	0.539502
cpeb3	0.53897
slc25a38a	0.537542
got1	0.537015
ENSDARG00000019185 - slain1a	0.536937
ckap5	0.536733
SPEN	0.536398
skia	0.536054
zgc:162780	0.534926
adgrb3	0.534498
lama1	0.534399
CABZ01068358.1	0.534173
akap7	0.53416
ENSDARG00000057679 - sh2b1	0.534128
si:ch211-212k18.7	0.534047
ENSDARG00000055108 - gde1	0.53261
wdfy1	0.531585
ppm1la	0.531511
agap3	0.531359
mecp2	0.530721
si:ch73-217n20.1	0.530089
ENSDARG00000037545 - mtnr1aa	0.529676
C7H16orf87	0.528323
slc9a7	0.526987
ENSDARG00000042658 - acad8	0.526125
dhrs11b	0.525747
cdc42ep2	0.525553
nebl	0.52486
map3k21	0.524648
ENSDARG00000054400 - si:ch211-198n5.11	0.524417
abhd14b	0.524171
ribc2	0.523727
clcn7	0.522909
rad51b	0.522792
ENSDARG00000034817 - asah1b	0.521463
pparaa	0.52092
lonrf1l	0.518729
ENSDARG00000099175 - hmgb1a	0.518674
si:dkey-196j8.2	0.518015
ENSDARG00000027552 - mapk1	0.517112
ENSDARG00000058370 - ropn1l	0.516406
rybpb	0.516076
faxdc2	0.516036
celsr1b	0.515656
ptch2	0.514542
cbx7a	0.514198
zdhhc18a	0.514032
cry1a	0.512741
mavs	0.512559
pxylp1	0.511333
anxa13	0.511101
tmem106ba	0.510983
mapk15	0.510828
ENSDARG00000009930 - cadm2a	0.510099
itm2ba	0.510081
ENSDARG00000057231 - rorca	0.509135
cblc	0.507724
ENSDARG00000004597 - lrrc4ba	0.50758
mao	0.506527
pkib	0.506191
nfkbiab	0.505186
ppic	0.50509
bloc1s4	0.504994
retsat	0.504287
maco1a	0.504256
ptpreb	0.503719
igsf9a	0.50344
ENSDARG00000040942 - pnp6	0.50275
spock1	0.502411
reep3a	0.502348
ndst1b	0.50172
lrrc7	0.501693
gatd3a	0.501651
itprid2	0.501323
SPAG9	0.501201
ENSDARG00000036754 - hmgn3	0.501132
skp1	0.500362
farp1	0.499849
cbr1l	0.499176
tkfc	0.499136
tmed1b	0.498946
ENSDARG00000069600 - zgc:109889	0.498883
nsd1b	0.498814
fzd1	0.49817
ENSDARG00000099042 - cfap157	0.497227
ENSDARG00000026801 - stau2	0.497091
pdia7	0.495873
ggact.1	0.4954
pcdh7b	0.494936
pebp1	0.494072
asap1b	0.493934
mylipa	0.493312
ncam1b	0.492303
ENSDARG00000038615 - pip4p1a	0.492072
slc16a12b	0.490986
rac3a	0.489918
ctsba	0.489137
angpt4	0.488474
rasl11b	0.48834
amfra	0.487235
ENSDARG00000043658 - cxadr	0.487174
zfyve19	0.486911
si:dkey-1m11.5	0.48667
slc48a1a	0.486361
zmp:0000000729	0.48545
her4.3	0.484065
trappc1	0.483979
gys1	0.483385
mst1ra	0.482971
wdr93	0.482963
pparab	0.482592
ENSDARG00000055543 - appb	0.482122
ENSDARG00000062971 - sdhaf2	0.481918
sh3bgrl	0.481745
sybu	0.481589
aplp2	0.481205
cx27.5	0.479525
ENSDARG00000058892 - cep170ab	0.479212
trib1	0.479098
efna2a	0.478952
TMCC1	0.478228
si:ch211-158d24.2	0.475855
atp6ap1a	0.475577
sirt4	0.475412
ENSDARG00000098984 - pid1	0.474121
pcdh7a	0.474087
ENSDARG00000070371 - kat7a	0.473954
ENSDARG00000032324 - epb41l5	0.473849
map6d1	0.473509
abhd14a	0.473275
CT027815.1	0.472727
armh1	0.471524
dnai1.2	0.471302
ENSDARG00000010553 - mmgt1	0.471057
cfap53	0.469031
sgtb	0.468775
ENSDARG00000018693 - cdh2	0.467269
dhrs9	0.466905
ak3	0.466268
pdgfc	0.466079
sall3b	0.46481
mertka	0.464551
icam3	0.464452
nuak2	0.46432
si:ch73-390p7.2	0.463817
acsl4b	0.463776
ENSDARG00000008192 - pank1a	0.463722
hsd17b12a	0.463573
lrrc4cb	0.463349
pbxip1b	0.463153
sec63	0.462439
cst14b.1	0.460905
ENSDARG00000041078 - chka	0.460095
ENSDARG00000057276 - iqca1	0.46001
mtmr11	0.459861
ttpa	0.459271
ENSDARG00000061120 - slc43a2b	0.458982
ENSDARG00000110581 - mapk4	0.458644
galnt7	0.458261
slc47a1	0.457695
hspd1	0.457225
vamp5	0.457093
aco1	0.457058
fdps	0.456587
myo6a	0.455594
spa17	0.455163
si:dkey-91i10.3	0.45475
ENSDARG00000104085 - abcd3a	0.454354
tyro3	0.454066
pax7b	0.452064
ENSDARG00000045147 - tmem184ba	0.451671
fam184a	0.451249
osbpl1a	0.451
rc3h2	0.450823
scp2b	0.450618
ENSDARG00000097017 - mical3a	0.450389
lhpp	0.449962
si:ch211-196l7.4	0.448649
si:ch211-242b18.1	0.447561
spata6	0.447469
ENSDARG00000037587 -	0.446944
scrn2	0.446174
slc8a2b	0.445971
robo1	0.445858
eef1e1	0.445497
dyrk4	0.445413
ift80	0.444487
wnt7bb	0.443994
FP102018.1	0.443878
nectin3b	0.443571
inhbb	0.441431
gbx1	0.440974
ENSDARG00000063321 - rabl2	0.440667
tex9	0.440613
cybrd1	0.439648
ENSDARG00000018559 - kdm7ab	0.439206
ENSDARG00000079049 - cercam	0.439108
omga	0.438774
ENSDARG00000057767 - nudt4a	0.437851
epha4l	0.437681
scn5lab	0.437157
mast3b	0.435252
mgst2	0.434521
sox1b	0.434106
fam49bb	0.434043
ENSDARG00000060796 - slc20a2	0.433102
fech	0.432515
camk4	0.432458
FRMD1	0.432448
pou3f3b	0.432383
ccdc9b	0.431244
ENSDARG00000109678 - dap1b	0.430095
plxdc2	0.429205
bin3	0.426289
fam169ab	0.425973
lzic	0.425294
ENSDARG00000040005 - scfd2	0.425182
si:ch211-113j14.1	0.424457
enkur	0.423153
efhc1	0.423152
ENSDARG00000098726 - rptor	0.422871
atp8a2	0.42283
clcn5a	0.422413
ENSDARG00000075666 - tsc22d3	0.421821
tescb	0.421816
cntnap1	0.421059
CABZ01092072.2	0.42093
nfia	0.420134
armc3	0.419832
ENSDARG00000027234 - ift88	0.419105
sema3gb	0.418498
tmem35	0.41829
gpc6a	0.418051
ENSDARG00000062479 - vcam1b	0.41731
ttc21b	0.416852
ENSDARG00000009459 - slc35e4	0.415312
ENKD1	0.414323
rereb	0.414081
rasa4	0.413854
dhrs12	0.41362
blvrb	0.413333
chfr	0.412821
si:dkeyp-73d8.6	0.412118
fam20b	0.409002
mettl26	0.408401
ENSDARG00000075345 -	0.408076
zgc:172122	0.407272
gli3	0.406595
acsm3	0.406335
irx2a	0.405721
ENSDARG00000070868 - cfap126	0.405197
ppm1h	0.405067
ENSDARG00000059437 - fktn	0.404979
ENSDARG00000021590 - magi2a	0.403892
plagl2	0.401959
adprh	0.40153
lratd1	0.400961
ENSDARG00000057433 - st6galnac5b	0.40044
sntb1	0.399091
ENSDARG00000005853 - slc25a6	0.398713
dennd5a	0.397056
myo6b	0.396992
bmpr1ab	0.396472
sucla2	0.396458
si:dkey-114c15.5	0.396403
nde1	0.396148
prkcda	0.395652
cntfr	0.395652
ywhaba	0.395329
qdpra	0.395287
lrp11	0.394959
si:ch211-261n11.5	0.394646
MAPK8IP1	0.394549
elmo2	0.394355
acad9	0.393449
CR759843.2	0.393104
grhpra	0.392851
nat16	0.39125
celf1	0.391126
magi1a	0.389589
mapre3b	0.388799
exd3	0.388689
mdh1aa	0.388634
rreb1a	0.388461
ryr3	0.388186
nrip1b	0.387666
ENSDARG00000008133 - foxl1	0.387093
cib2	0.386487
ENSDARG00000069334 - zgc:114045	0.385614
entpd5b	0.385492
si:dkey-79d12.6	0.383882
steap4	0.381672
ENSDARG00000077180 - slc37a4b	0.381165
tlcd5a	0.3808
skila	0.380259
trarg1a	0.380188
ENSDARG00000058371 - krt5	0.379852
ENSDARG00000078966 - rbm15b	0.378541
CU856539.1	0.37852
cxcl12a	0.37764
egln1a	0.37762
pm20d1.2	0.376157
rnaseh1	0.376008
mycbpap	0.375367
ENSDARG00000069946 - itga6b	0.374979
znf532	0.374868
heatr5a	0.373952
fgf13a	0.373885
cpne2	0.37299
slc25a34	0.372767
ENSDARG00000041750 - ccdc92	0.371429
dpyda.1	0.371359
acss3	0.369499
taf6l	0.367787
xpr1a	0.367044
si:dkey-157g16.6	0.365131
si:dkey-10p5.10	0.364885
vezt	0.363696
hsd17b12b	0.362628
igsf9b	0.362368
cdkl1	0.362057
catip	0.361719
commd4	0.361579
stam	0.359602
rps6ka1	0.359585
tsnaxip1	0.357729
slc13a5a	0.357724
si:ch211-15d5.11	0.356598
vwa5a	0.356559
ENSDARG00000034753 - tspan3a	0.356385
ENSDARG00000060847 - setd1ba	0.355773
CT956002.2	0.355344
fndc3ba	0.355259
napaa	0.354763
clgn	0.354411
slc35b2	0.353406
zgc:154125	0.353311
VIT	0.350586
ENSDARG00000099515 - ephx4	0.350404
ENSDARG00000100398 - pax7a	0.350287
grin2ab	0.349797
ifit11	0.348321
RTKN	0.348209
nit2	0.347543
acox3	0.346843
MANEAL	0.346325
GFOD1	0.346245
ENSDARG00000100584 - ccdc40	0.345595
kiaa1549la	0.345053
csmd1a	0.344103
edem2	0.343572
ENSDARG00000074293 - adnpb	0.341766
faxcb	0.341122
ENSDARG00000011537 - ugt2a5	0.34014
ENSDARG00000061445 - adcy6a	0.339431
ENSDARG00000074319 - sall1a	0.339248
ENSDARG00000092976 - si:ch211-127i16.2	0.336167
pon1	0.333545
lsp1b	0.333397
arhgap20b	0.331462
ENSDARG00000061684 - slc25a17	0.329654
ENSDARG00000025555 - ormdl3	0.328097
acot8	0.3271
ENSDARG00000037091 - asah1a	0.326847
sowahca	0.324654
gcat	0.323857
rhoua	0.321976
pxmp4	0.320102
notch3	0.319919
paqr8	0.319847
ENSDARG00000101679 - cfap52	0.319641
atp13a1	0.318396
ENSDARG00000000631 - ptpn4a	0.318324
idua	0.318172
ENSDARG00000104732 - mlycd	0.317638
tcaim	0.317269
pla2r1	0.314914
C9H3orf38	0.314557
ahdc1	0.31405
cyp2u1	0.312346
ENSDARG00000029356 - mboat1	0.310637
ENSDARG00000037528 - si:ch211-191a24.4	0.310324
nrg2b	0.307447
pigq	0.307437
ttc25	0.306944
cfap161	0.304247
SCARF2	0.303831
elfn1b	0.302583
ENSDARG00000113935 - pard3ba	0.302041
vegfc	0.300948
bag6l	0.299945
si:dkey-34e4.1	0.297784
ENSDARG00000070654 - pex5	0.295964
ENSDARG00000100506 - crb1	0.295728
pappab	0.295634
fuz	0.294514
hectd2	0.294095
ENSDARG00000034409 - pik3r3b	0.29335
dnajc16	0.292908
ankhb	0.291147
pou6f1	0.289207
klhl42	0.288702
grm4	0.287473
ostm1	0.285891
cyba	0.285825
aqp11	0.284638
ppp1r14c	0.283866
gpr37l1a	0.281982
ENSDARG00000075100 - neo1b	0.281742
hadhab	0.280764
cnksr2b	0.280567
ccdc80l1	0.279748
b3galt1a	0.278966
gfap	0.277615
mtus1b	0.277051
mb21d2	0.276645
ttc12	0.27565
spag6	0.275436
echdc2	0.274209
cryz	0.273366
gpr27	0.27335
cyp27c1	0.272826
ENSDARG00000059368 - gria4b	0.271219
GFP	0.270523
adcyap1b	0.2698
mxd1	0.269404
tfeb	0.269383
pcdh1g22	0.268831
pipox	0.268504
cdh13	0.267806
ENSDARG00000002546 - rundc3ab	0.267576
ppp1r1b	0.265702
hacd1	0.26512
cep68	0.264352
snx24	0.264022
st6galnac4	0.263028
dock8	0.261518
sfxn1	0.260202
CHST13	0.259032
sertad4	0.258785
si:ch211-152p11.4	0.254892
tdh	0.254217
srgap1a	0.251089
ENSDARG00000087452 - peli3	0.250498

## Sheet: INJU_C7_FC>0,25
slc6a1b	3.76217
ENSDARG00000040162 - fgfbp3	3.49345
glula	3.29538
sox3	3.2558
aqp1a.1	3.0505
cx43	3.03739
fabp7a	3.02744
slc4a4a	3.00488
cyp26b1	2.99219
ptgdsb.2	2.97682
foxb1a	2.95449
crtac1a	2.92489
slc1a2b	2.85961
gpm6bb	2.7607
acsl2	2.7196
ndrg3a	2.69085
adamts8a	2.67892
zgc:153704	2.64656
mfge8a	2.61598
slc6a11b	2.60688
bcan	2.57811
auts2b	2.52956
ENSDARG00000006514 - her6	2.52852
atp1b4	2.47818
kirrel3l	2.46558
ENSDARG00000010770 - sox19a	2.45656
ENSDARG00000042690 - s1pr1	2.44507
chl1b	2.44185
ENSDARG00000035870 - laptm4b	2.40535
mboat2b	2.39963
mlc1	2.39517
slc7a10b	2.37776
sept8b	2.35528
KCNJ10	2.3519
ENSDARG00000056774 - gpr37l1b	2.3316
eno1b	2.3202
ENSDARG00000004964 - cyp4t8	2.30986
si:ch211-66e2.5	2.28764
ENSDARG00000053493 - aldh1a2	2.27189
hspb15	2.24901
nrg1	2.22686
ckbb	2.22064
pygmb	2.20629
CABZ01049847.1	2.20208
chst7	2.1991
sema4e	2.19142
luzp2	2.17767
ENSDARG00000041623 - mt2	2.17539
wnt7aa	2.17033
adgrd2	2.17009
aldocb	2.16392
mdkb	2.1475
si:ch211-153f2.7	2.14261
ldlrad2	2.14016
slc1a3b	2.08927
sez6l	2.07256
ENSDARG00000019856 - atp1a1b	2.07068
dcn	2.05776
msrb2	2.04517
si:ch211-243a20.3	2.02961
s100b	2.01976
mdka	2.00926
ENSDARG00000025147 - cd63	2.00852
tnr	2.00781
ptn	1.99034
si:dkey-85k7.7	1.98283
ENSDARG00000100691 - prss35	1.96946
cyp39a1	1.95207
hepacama	1.94363
tmem47	1.94346
cd82a	1.94044
ENSDARG00000026599 - en2a	1.93302
ptgdsb.1	1.93136
ENSDARG00000043322 - gsx2	1.93061
SLC6A13	1.92657
ENSDARG00000007195 - grm2b	1.92427
ENSDARG00000060115 - lrrn1	1.91626
ntm	1.91543
add1	1.91087
ENSDARG00000069940 - ppap2d	1.89663
agpat3	1.88362
sox19b	1.87755
ttyh2	1.8673
acbd7	1.86423
pfklb	1.86011
timp4.3	1.84747
slitrk2	1.8431
cahz	1.82982
ENSDARG00000021948 - tnc	1.81801
id2a	1.81294
ENSDARG00000053542 - kctd12.2	1.80573
ENSDARG00000069866 - sox1a	1.793
lbx1b	1.79209
pald1b	1.78734
cspg5b	1.78492
si:dkey-246e1.3	1.77579
mob1bb	1.77127
ENSDARG00000036376 - cldn7a	1.76992
tmem145	1.76393
ptprga	1.7627
sox21b	1.75864
efhd1	1.72756
plxnb1b	1.72637
ENSDARG00000057698 - ctsd	1.7258
syt11a	1.70612
spry2	1.69191
phf24	1.68697
st6gal2a	1.6787
ENSDARG00000099124 - f3a	1.67519
psap	1.66749
psat1	1.66545
F2RL2	1.66274
cd81a	1.65639
sema4bb	1.65247
ENSDARG00000036427 - slc3a2a	1.63352
ENSDARG00000034007 - prom1b	1.63171
gstz1	1.62766
spock2	1.62708
ENSDARG00000104949 - slc27a1b	1.6258
ptf1a	1.62433
fbxl14b	1.61649
enpp6	1.61607
sox2	1.61278
abca1a	1.60189
enc2	1.58848
cat	1.58416
cd81b	1.57903
irx3a	1.57491
pdk2a	1.56925
rgma	1.56042
hadhb	1.55412
adra1ab	1.54606
fjx1	1.54438
ptprfb	1.54437
si:ch73-352p4.8	1.54384
ctnna2	1.54366
rhbg	1.5369
dhrs13a.1	1.52964
ttyh1	1.52544
ENSDARG00000032868 - pde4ba	1.52393
sox9a	1.52006
si:dkeyp-73d8.8	1.51978
ctsf	1.51961
ggt5a	1.51533
sfxn5b	1.51296
prss23	1.51045
si:ch211-180a12.2	1.50719
dbn1	1.50488
ek1	1.50355
cadm4	1.49605
sema3fb	1.48881
si:dkey-188g12.1	1.48555
pleca	1.47619
sult2st3	1.46964
tspan5a	1.46789
sox6	1.46378
CABZ01092072.2	1.45407
ENSDARG00000086300 - FAM107A	1.44868
ttyh3a	1.44861
ENSDARG00000053724 - adcyap1r1a	1.442
irx5a	1.44006
kif1aa	1.43665
wscd1b	1.43609
ptprz1b	1.43506
gapdhs	1.43094
slc6a9	1.42895
tegt	1.4277
ret	1.42697
ENSDARG00000004141 - zgc:92630	1.42666
ENSDARG00000041323 - csdc2a	1.42622
FAT4	1.42084
si:ch1073-303k11.2	1.42024
srgap3	1.41916
acaa2	1.41296
sox5	1.41028
en2b	1.40906
vim	1.40033
ENSDARG00000070074 - lrp8	1.40027
dipk1c	1.39823
pltp	1.39409
pon2	1.39389
prex1	1.392
angptl4	1.38879
ENSDARG00000079388 - agrn	1.38816
kcnj10a	1.38058
ptprz1a	1.38027
ip6k2a	1.38009
ak5	1.37731
dag1	1.37569
ENSDARG00000041449 - spred1	1.37411
lrp2a	1.37168
si:dkey-9i23.16	1.37057
lratb.1	1.36978
cst3	1.36848
ENSDARG00000032618 - mgst1.1	1.36816
tmeff1b	1.36813
gpam	1.36309
midn	1.36155
coro2ba	1.35856
pou3f2a	1.35478
zfp36l1b	1.35435
s100v2	1.35248
il17rd	1.35001
arhgap27	1.3481
meis1b	1.34391
tnika	1.34174
elovl2	1.3373
PAMR1	1.33609
pdxka	1.33585
itgav	1.33194
adrb2a	1.32802
ntn5	1.32768
CU861477.1	1.32559
marcksl1b	1.32555
dock3	1.32431
klf15	1.32283
ENSDARG00000056627 - cxcl14	1.32157
ENSDARG00000031712 - grm3	1.31834
add3a	1.31704
viml	1.31489
ucp1	1.31162
ENSDARG00000041173 - adra1bb	1.31156
ENSDARG00000012513 - sdcbp2	1.30932
rnf24	1.30742
mid1ip1l	1.30694
ENSDARG00000054420 - rpe65c	1.30464
msi1	1.30463
slc22a23	1.30288
ENSDARG00000086288 - scg3	1.29336
apcdd1l	1.29289
phgdh	1.28426
sipa1l2	1.28403
tox	1.28066
nlgn3a	1.27723
ENSDARG00000103181 - si:dkey-34d22.1	1.2761
plcd3a	1.27544
ENSDARG00000008720 - lmo3	1.2705
ENSDARG00000045799 - acanb	1.27024
smox	1.26891
fgfr2	1.26709
adamts18	1.26424
gyg1b	1.26326
ENSDARG00000088357 - acadl	1.25691
limch1a	1.25275
cdo1	1.25176
uacab	1.25085
ENSDARG00000034423 - sncga	1.25014
TUBB4B	1.25003
lfng	1.24739
npas1	1.24673
ttyh3b	1.24564
irx2a	1.24425
ENSDARG00000002021 - pygb	1.2429
ENSDARG00000056438 - her9	1.24189
lrp1aa	1.24165
cyp2ad2	1.23827
dab1a	1.23683
kidins220b	1.2357
ENSDARG00000035868 - spire1a	1.2333
ENSDARG00000008487 - dmd	1.22927
ENSDARG00000029402 - sort1a	1.22741
ENSDARG00000025375 - idh1	1.22623
rnasekb	1.2229
FAM184A	1.22155
cntnap3	1.22088
gstk1	1.21572
ENSDARG00000029865 - rassf2a	1.2104
myorg	1.21034
bckdhbl	1.21022
dlgap1b	1.20654
glcci1a	1.20616
gbx1	1.20352
LO017829.1	1.20328
ENSDARG00000003835 - stom	1.2028
robo1	1.20185
cadm3	1.20152
zbtb4	1.20076
ENSDARG00000037783 - proza	1.20057
syne1b	1.19732
brinp2	1.19683
porb	1.19604
ENSDARG00000043511 - prdx6	1.19517
id2b	1.19487
lrrc75ba	1.1936
p2ry1	1.18933
ENSDARG00000012942 - itgb5	1.18796
si:ch211-220f16.1	1.18519
cntfr	1.18487
c4	1.18481
ENSDARG00000056481 - vat1	1.18439
si:ch211-137a8.4	1.18242
tspan33a	1.18198
dclk1a	1.17956
mtss1lb	1.17594
dpysl5b	1.17315
ENSDARG00000040290 - pon3.2	1.16886
foxj1a	1.16746
gareml	1.16698
ENSDARG00000077176 - zgc:174888	1.16632
ENSDARG00000003754 - tspan2a	1.16607
qkib	1.16446
boc	1.16376
qki2	1.16338
rps6ka1	1.16244
pfkpb	1.15094
arvcfb	1.15057
unc80	1.14936
lamb2l	1.14579
arhgef4	1.14251
clasp2	1.14228
ca8	1.13963
cldn12	1.13943
si:ch211-286b5.5	1.13894
en1b	1.1359
ptk7a	1.13457
cyfip1	1.13441
igfbp5b	1.13367
mgst3b	1.13116
ENSDARG00000061351 - tfpi2	1.12938
pgm1	1.12678
cebpd	1.12496
rtn3	1.12428
ENSDARG00000103316 - si:ch211-212k18.5	1.11484
ENSDARG00000062220 - plekha7b	1.11371
slc25a20	1.11242
kcnj13	1.11222
si:ch211-284e13.6	1.1118
amot	1.11133
slc25a18	1.11059
cox4i2	1.10932
coro1b	1.10067
ENSDARG00000044751 - ddt	1.1002
acadvl	1.09754
zgc:110796	1.0958
ENSDARG00000032126 - scg5	1.0942
lhfpl2b	1.09281
nova2	1.09104
lrp1ab	1.09028
steap4	1.0897
pdlim4	1.08955
tle3b	1.08747
glud1b	1.08701
ENSDARG00000002945 - bgnb	1.07708
nck1a	1.07663
pcdh2g28	1.07596
ivns1abpa	1.07104
bicc2	1.0707
ENSDARG00000026395 - rfx4	1.0697
ndst3	1.06748
zgc:195173	1.06385
sdc2	1.06374
ENSDARG00000056726 - mettl7a	1.0622
llgl1	1.06021
slc25a48	1.06002
ncalda	1.05774
si:dkey-205h13.1	1.05736
mtmr10	1.05421
tbata	1.05392
anxa13	1.05266
tmem9b	1.04843
st6gal1	1.04649
canx	1.04595
ENSDARG00000044982 - dhrs3a	1.03536
npc2	1.03208
sorcs2	1.03165
gpsm1a	1.0308
ENSDARG00000076544 - aldh5a1	1.02865
sgms1	1.02611
epha4a	1.02566
ENSDARG00000020239 - lpin1	1.02336
auts2a	1.02137
CABZ01037174.1	1.02101
ENSDARG00000016745 - slc35f6	1.0208
usp43b	1.02036
CABZ01080702.1	1.01799
ENSDARG00000022165 - mgst1.2	1.01624
hadhaa	1.01593
astn1	1.0151
ENSDARG00000055302 - grid2	1.01441
zgc:113162	1.01386
bnip3la	1.01334
pgrmc1	1.01333
zgc:101744	1.01098
ENSDARG00000058256 - draxin	1.01062
zgc:162780	1.00864
bckdhb	1.00807
tmem178b	1.00767
ENSDARG00000061718 - znf704	1.00742
nanos1	1.00624
pof1b	1.00557
tmem86a	1.00457
sgcb	1.00448
lrrc58b	1.00419
hsdl2	1.00249
FADS6	1.0013
negr1	1.00075
laptm4a	0.999346
cobl	0.993219
ENSDARG00000105159 - hdac8	0.992196
eci1	0.989715
mt-atp6	0.98909
wnt7bb	0.986182
pcxa	0.985365
foxo3a	0.985059
ube2h	0.984701
ENSDARG00000099532 - ubl3a	0.982234
agla	0.980415
ncam1a	0.978327
ENSDARG00000036135 - bbox1	0.978061
flrt3	0.97697
igfbp3	0.97671
CABZ01031870.1	0.974574
ccdc173	0.974152
sema3gb	0.973382
gprc5ba	0.972723
emc3	0.971514
CT956002.2	0.969336
RAMP1	0.966868
si:ch211-133n4.4	0.966631
epha4b	0.966296
serinc1	0.965116
ca4a	0.964301
ntrk2a	0.962455
ENSDARG00000036299 - nucb2a	0.961188
ston2	0.960881
ENSDARG00000052462 - pisd	0.95923
si:dkey-204f11.64	0.958951
wdfy3	0.958677
ak7a	0.957769
rnf167	0.955139
galnt7	0.954875
ENSDARG00000090183 - gapvd1	0.951945
emc10	0.950122
cfap45	0.948924
marcksl1a	0.948665
ENSDARG00000057433 - st6galnac5b	0.947241
ivns1abpb	0.945674
stat3	0.944545
purab	0.943342
her8a	0.941522
tpi1a	0.940941
ENSDARG00000093549 - selenop	0.940291
ENSDARG00000022045 - map1ab	0.940094
gas1b	0.940032
adam22	0.938785
adgrb1a	0.937776
ccng2	0.937404
aifm3	0.932692
ENSDARG00000074597 - lzts2a	0.931928
ENSDARG00000075917 - cacna1db	0.931851
ENSDARG00000017311 - gpsm2	0.930796
mertka	0.928136
prkcda	0.926754
zfp36l1a	0.926378
ENSDARG00000032324 - epb41l5	0.926336
hsbp1b	0.926163
frem2b	0.92382
tbl1xr1a	0.923424
aldh4a1	0.922388
si:dkey-6n6.1	0.92208
ENSDARG00000033307 - igf2b	0.920526
phyhiplb	0.919507
ENSDARG00000060004 - fzd7a	0.917742
usp54b	0.917255
tspan7b	0.912057
skia	0.91203
npdc1b	0.909257
rnf13	0.906848
prodha	0.90661
ENSDARG00000054578 - arl6ip1	0.905606
fgf8b	0.90456
ENSDARG00000086990 - carmil3	0.904024
ENSDARG00000101457 - cdc42ep4a	0.902499
ENSDARG00000040527 - siae	0.902283
plppr3a	0.902165
ENSDARG00000016404 - ptch1	0.90155
serpina10a	0.900189
tmem17	0.896685
NPAS3	0.896276
rac3b	0.895859
sall2	0.895759
vamp1	0.894582
ENSDARG00000025679 - comtb	0.893114
aldh2.1	0.890848
elfn1b	0.889765
enosf1	0.889317
LRRC75A	0.887521
id1	0.886973
ccdc146	0.886947
hhipl1	0.886933
fgfr1a	0.886832
ENSDARG00000025788 - chp2	0.885385
fam43b	0.883105
ENSDARG00000018693 - cdh2	0.881156
agmo	0.879644
aspa	0.878291
ENSDARG00000099758 - igf2bp2b	0.877442
fgd6	0.877029
gpr37l1a	0.875159
arhgef10la	0.874727
ENSDARG00000036903 - irak1bp1	0.873036
ENSDARG00000009346 - caprin1a	0.872243
ccdc80l1	0.871637
b3gat2	0.867904
ccdc135	0.863409
arnt2	0.862842
oxsr1b	0.862502
tmem176l.1	0.861977
celsr1b	0.861035
sh3bgrl	0.859878
ctdspl2a	0.857232
smo	0.854517
ENSDARG00000077650 - tnksa	0.853099
zic1	0.851635
plpp3	0.849429
ENSDARG00000027009 - zgc:85777	0.848847
nckap1	0.846054
sc:d189	0.845023
etfb	0.842612
mt-nd1	0.841005
ndnf	0.84094
ENSDARG00000101733 - fam168b	0.840579
zgc:110339	0.840513
vegfd	0.840447
ENSDARG00000035949 - tmem106bb	0.840251
sytl1	0.840226
fam219aa	0.838544
calr	0.837542
gstr	0.837041
ENSDARG00000032369 - btbd6b	0.834793
ENSDARG00000029064 - uqcrq	0.834674
pde10a	0.8309
ormdl1	0.830029
acat1	0.829823
thap4	0.829332
prrg1	0.827414
ptpreb	0.827263
slc48a1a	0.827028
elmo2	0.826897
fmn2b	0.825961
rab6ba	0.825082
eva1ba	0.82399
gnpda2	0.823978
tmed2	0.823918
tmx2b	0.822099
wbp2nl	0.821958
irx1a	0.819875
pbxip1b	0.819678
ENSDARG00000056346 - acap1	0.819647
tshz2	0.817522
ENSDARG00000107096 - castor1	0.817519
lama1	0.816764
ENSDARG00000024116 - vamp8	0.815867
park7	0.815298
plekha5	0.815072
ENSDARG00000094752 - rpe65b	0.814128
spegb	0.813929
fam168a	0.813217
rdh8a	0.811893
fzd10	0.810696
IGLON5	0.809127
si:ch211-67e16.11	0.806627
LO017650.1	0.806182
scamp2	0.804307
adtrp1	0.80141
ENSDARG00000027065 - slc38a3a	0.798722
mylipa	0.795999
MYO9B	0.794774
ENSDARG00000038228 - selenow2a	0.794709
bcar3	0.794553
mmp15b	0.793009
dtx4a	0.792386
capn1a	0.792247
tmem63ba	0.79168
her15.1	0.790515
insra	0.789165
grin2da	0.788117
hhatla	0.786695
cpeb4b	0.786689
cxcl12a	0.784191
lamp1b	0.783674
ENSDARG00000018973 - clptm1	0.78297
gpc1b	0.782427
acox1	0.781663
ENSDARG00000019726 - celsr2	0.780572
fam214b	0.780226
sgce	0.779947
ENSDARG00000019185 - slain1a	0.77766
ENSDARG00000007294 - aco2	0.777224
fzd3b	0.775875
rarres3l	0.77584
emc7	0.775377
ppp1r14c	0.773661
eci2	0.770971
klf12b	0.769157
rhpn2	0.768163
kif1ab	0.766689
ENSDARG00000062978 - ccdc151	0.764775
ENSDARG00000100584 - ccdc40	0.764552
nedd4l	0.763912
ppp1r3cb	0.763703
olfm1b	0.762644
plekhg4	0.761737
dram2b	0.761613
mmp14a	0.760865
nhsa	0.760779
dennd5b	0.76063
ENSDARG00000069549 - zgc:162396	0.760078
acads	0.759293
si:dkey-7j14.6	0.75888
paqr6	0.758386
scocb	0.757506
ak3	0.756747
gli1	0.756572
acacb	0.7562
etfa	0.756174
bco2a	0.751871
cblc	0.75178
ENSDARG00000035184 - tmem150ab	0.751559
adi1	0.751545
cyp2p10	0.751112
ENSDARG00000027234 - ift88	0.750973
fam131c	0.750703
crot	0.750621
mpc2	0.750552
ywhaqb	0.749961
ENSDARG00000055455 - gpm6aa	0.749952
zgc:77439	0.749822
tmem198a	0.748471
ENSDARG00000052746 - grinab	0.74782
slc8a2b	0.747728
tjap1	0.747553
dhrs13a.3	0.747314
rnf7	0.746975
sdr16c5b	0.746768
rest	0.74652
ppt1	0.745935
MAPK8IP1	0.744633
ENSDARG00000034013 - rgmd	0.74435
mpc1	0.742639
dynlt1	0.742179
sdr16c5a	0.742087
iqub	0.741813
ubl3b	0.741295
ctsba	0.740651
cyp7b1	0.740535
acadm	0.74017
ENSDARG00000016357 - fmo5	0.739741
tmbim4	0.739575
dhrs9	0.739304
pnpla7b	0.739106
serinc2l	0.73905
ENSDARG00000061741 - itpr3	0.737163
pde3b	0.737022
rgs12b	0.736692
decr1	0.73614
rab18b	0.736027
ENSDARG00000109678 - dap1b	0.735634
tob1b	0.734123
ncam2	0.733655
gnai3	0.733577
enpp5	0.733355
ctdsplb	0.733166
FEZ2	0.732687
spag6	0.732581
rnf145a	0.731505
metrnla	0.730315
ctdsp1	0.729444
ENSDARG00000054300 - dhrs1	0.728469
egfra	0.726388
maptb	0.725877
CABZ01050944.1	0.725053
gpx4a	0.724645
tmem176l.3a	0.724267
aplp2	0.723786
megf10	0.722434
gm2a	0.721685
tex264a	0.72076
pou3f3a	0.720302
cyp3c1	0.720271
ENSDARG00000004597 - lrrc4ba	0.719637
hsd17b12b	0.719114
papola	0.718108
ENSDARG00000102538 - mccc1	0.717158
ift172	0.715343
ENSDARG00000040555 - bckdha	0.714468
glg1a	0.714368
ENSDARG00000021806 - zfp36l2	0.714301
ENSDARG00000114254 - zgc:91850	0.713895
pcdh1gb2	0.713755
ENSDARG00000043395 - crip3	0.713556
LO018340.1	0.713477
ENSDARG00000037373 - ephb2a	0.712939
tmem37	0.712618
ENSDARG00000028816 - tmed3	0.712439
ENSDARG00000026531 - alcama	0.712072
ENSDARG00000070868 - cfap126	0.711713
ENSDARG00000079470 - cdk17	0.711275
hs6st1a	0.71054
vegfc	0.70916
clstn1	0.708194
nrarpb	0.708182
si:zfos-80g12.1	0.706843
pbx4	0.706252
vstm4a	0.705862
aldh7a1	0.70525
usp2a	0.705197
gramd1bb	0.704571
fbln1	0.704567
abat	0.703683
slc44a1b	0.703467
ENSDARG00000057767 - nudt4a	0.703189
abhd4	0.702948
tcaim	0.702722
prickle2a	0.701882
fam171a2a	0.701429
galnt1	0.701291
nfatc1	0.70109
lrig1	0.700918
ENSDARG00000026882 - palm1a	0.700121
ENSDARG00000009823 - pou3f1	0.699407
cfap57	0.698494
si:ch73-362m14.4	0.697585
gpc4	0.697381
psd2	0.696017
katnal1	0.695991
dazap2	0.695708
hsp90aa1.2	0.695539
bdh1	0.694651
fgfr1b	0.694171
cspp1a	0.693561
tspan7	0.692569
ndufb11	0.69253
si:ch211-106f21.1	0.691953
ENSDARG00000061810 - mbd3b	0.6917
etfdh	0.691301
ephx2	0.690244
ENSDARG00000003269 - clcn3	0.690031
slc39a7	0.689781
si:dkey-91i10.3	0.688589
CAMK2N1	0.688189
SPAG9	0.688181
dnajc12	0.686193
dchs1a	0.6855
ENSDARG00000030961 - ak8	0.685082
ENSDARG00000056206 - camk2g2	0.684793
acot20	0.684732
ENSDARG00000069600 - zgc:109889	0.684181
2022-03-08	0.683035
reep5	0.682509
sh3rf1	0.682504
sesn3	0.682132
ywhaqa	0.681685
si:ch211-149l1.2	0.680237
zgc:194659	0.680056
ENSDARG00000061752 - ripor2	0.679904
CABZ01068358.1	0.67925
rnf128a	0.67894
ENSDARG00000032083 - dpysl2b	0.678871
efna2a	0.678843
ndufc2	0.678661
adprh	0.677836
cnksr2b	0.677138
ENSDARG00000037284 - ptges3a	0.676507
ENSDARG00000099175 - hmgb1a	0.675468
ENSDARG00000051853 - galns	0.675225
lmbrd2b	0.674671
paqr8	0.6732
chst14	0.673005
rlf	0.672225
unc50	0.671888
scarb2c	0.669705
plxnb3	0.668856
prom1a	0.668543
skp1	0.668313
PPM1K	0.667853
pank2	0.667683
si:ch211-39k3.2	0.667478
prkab1b	0.667381
neo1a	0.666804
tnrc6a	0.666528
klf11b	0.66638
ENSDARG00000057231 - rorca	0.666081
ppp1r3da	0.66547
lrrc7	0.665435
foxj1b	0.66543
OSBPL8	0.664871
prtfdc1	0.664478
mccc2	0.663704
slc22a21	0.66354
snx11	0.663329
gnmt	0.662834
bpgm	0.662406
dnai1.2	0.662291
nfia	0.661923
ENSDARG00000037556 - st3gal5	0.661906
nme5	0.661486
igf1	0.660951
gas1a	0.660219
ENSDARG00000093313 - ubb	0.659945
gng12a	0.65987
ENSDARG00000057378 - selenou1a	0.658703
ENSDARG00000061099 - nfasca	0.658465
her4.1	0.658431
hadh	0.657306
hgsnat	0.657164
ENSDARG00000057286 - swap70b	0.656107
glrx5	0.656025
ndufa10	0.655494
gas8	0.65441
eef1a1a	0.654063
ENSDARG00000056467 - tmub2	0.651933
hira	0.650215
dhps	0.649493
gnao1a	0.648835
zmp:0000000711	0.648568
si:dkey-10p5.10	0.6485
lrrtm2	0.648331
ENSDARG00000035253 - npr3	0.647605
otud7b	0.647364
epha3	0.647052
plk2a	0.645409
ENSDARG00000011925 - spns1	0.644387
ENSDARG00000003429 - hnrnpdl	0.643549
vangl2	0.642788
rsph4a	0.642576
abi1b	0.642241
ENSDARG00000060397 - hhip	0.641586
mgst3a	0.641311
daw1	0.641199
armh1	0.640549
ENSDARG00000034685 - tmem198b	0.640057
CHST13	0.639896
ndufa6	0.639467
si:zfos-905g2.1	0.637792
ENSDARG00000042853 - ivd	0.637764
GNPAT	0.637506
atp6v0b	0.637025
ENSDARG00000075450 - mkxa	0.636783
scube2	0.636762
ENSDARG00000005853 - slc25a6	0.636634
ctnnd2b	0.636251
gnsa	0.635716
idua	0.635075
ndufb8	0.635047
vegfab	0.634039
ppt2	0.63325
dclk2a	0.632984
notch3	0.63278
ENSDARG00000007720 - sub1b	0.632558
ccdc85ca	0.631893
gstm.2	0.631801
en1a	0.631743
CCDC39	0.63054
nog2	0.630366
trps1	0.630268
ENSDARG00000016439 - slc7a1a	0.630235
CABZ01055347.1	0.62914
sorbs2b	0.629128
ctsla	0.62804
si:ch211-110e21.3	0.627883
ttc21b	0.627855
srp19	0.62711
ecm1b	0.627055
2022-03-06	0.626483
wipf2b	0.626308
FRMD1	0.625549
gfra1a	0.624921
ENSDARG00000069074 - cry3a	0.623665
tmbim1a	0.621509
aldh6a1	0.619976
proca1	0.61973
ENSDARG00000110460 - zgc:174357	0.619642
cfap99	0.619597
gabbr1b	0.619445
nrip1b	0.619026
ggcx	0.618666
nucb1	0.617761
ENSDARG00000046150 - b4galnt4a	0.616945
mto1	0.61628
ENSDARG00000074319 - sall1a	0.616259
c3b.1	0.615714
sin3b	0.615305
fbxo36b	0.615288
rftn2	0.614367
cyp2ad3	0.613803
pdcd6ip	0.613099
tnrc6c1	0.61271
ENSDARG00000005350 - dip2ba	0.612284
ENSDARG00000027222 - adgrg1	0.611569
mkrn1	0.611154
trib1	0.610719
ENSDARG00000015002 - cdh4	0.610119
abca5	0.609949
arrb2b	0.609388
irs2b	0.609212
ENSDARG00000060626 - dgkaa	0.609207
rapgefl1	0.608891
ENSDARG00000035285 - ncor1	0.607413
ENSDARG00000028542 - si:ch211-114c12.2	0.607297
ldlrap1a	0.607256
CABZ01102240.1	0.607252
mtmr2	0.607188
adgrb3	0.605943
ENSDARG00000043514 - si:dkey-239i20.4	0.605359
fam169ab	0.60522
prcp	0.603951
ENSDARG00000104732 - mlycd	0.603642
zbbx	0.603006
gpr1	0.602761
atxn1b	0.602326
sod1	0.602031
znf1035	0.601809
cry3b	0.601206
sult6b1	0.601187
quo	0.600954
man2a2	0.600525
cspg5a	0.600522
lhpp	0.600317
ndufa11	0.600057
tvp23b	0.599669
ENSDARG00000017591 - fat1a	0.599658
med11	0.59931
tjp1b	0.599241
zdhhc18a	0.599015
mapkbp1	0.597954
ENSDARG00000025555 - ormdl3	0.597707
cntn3b	0.597506
ipmkb	0.596751
mbtd1	0.596402
ENSDARG00000036375 - cyfip2	0.596182
gdi1	0.596048
ENSDARG00000017388 - gstt1b	0.595205
arhgap42b	0.59423
RAPGEF4	0.594218
tpm2	0.593917
ENSDARG00000099042 - cfap157	0.593406
hsd17b4	0.593177
si:ch211-26b3.4	0.592457
map7d1a	0.592137
stox2b	0.592129
ubr4	0.59182
ENSDARG00000069855 - pnisr	0.591435
ENSDARG00000044511 - etv5b	0.590958
2022-03-05	0.590513
vps35	0.590415
cxxc5a	0.590356
frmpd1b	0.590082
dock1	0.589452
tspan11	0.588468
FQ323119.1	0.587986
si:ch73-196l6.5	0.587125
atox1	0.585744
cox5b2	0.585033
rasal2	0.584039
polr2h	0.583933
pld1a	0.583931
samd10b	0.583619
ENSDARG00000056233 - zgc:110591	0.58308
ikzf4	0.582109
zdhhc6	0.581786
wls	0.5817
cuedc1b	0.581337
si:ch211-250c4.5	0.580682
tsnaxip1	0.580554
spink2.1	0.579775
sntb1	0.578557
ENSDARG00000037421 - egr1	0.578385
si:ch211-140m22.7	0.578006
dlg1l	0.577653
ENSDARG00000038731 - slc25a36a	0.577488
emc8	0.576595
angpt1	0.576216
csrnp1a	0.576154
sall3b	0.575459
cln3	0.575058
fhod3b	0.574741
arrdc3a	0.574596
ubxn7	0.574363
phyh	0.573153
ssbp4	0.573013
zgc:154125	0.572533
slc25a36b	0.572195
shroom2a	0.570616
ENSDARG00000092976 - si:ch211-127i16.2	0.570529
cadm1a	0.570378
rpz5	0.569489
vezt	0.568266
acap3a	0.567803
si:ch211-106h11.1	0.567774
echs1	0.567367
arntl1a	0.566555
mpp5a	0.566499
ppp1r9bb	0.565816
cdh13	0.565439
eps15	0.564499
ENSDARG00000041068 - got2a	0.564052
usf3	0.563632
gfap	0.563154
tyro3	0.562979
ENSDARG00000011498 - si:ch211-212o1.2	0.561869
si:ch211-239j9.1	0.561847
slc20a1b	0.560929
chmp6b	0.560825
gulp1a	0.56076
kaznb	0.560739
ENSDARG00000068432 - si:dkey-56m19.5	0.560305
lsm6	0.559558
nr1i2	0.559027
txlng	0.558827
si:ch73-281i18.3	0.558303
tlcd5a	0.55818
sorbs1	0.557982
si:ch211-247n2.1	0.557567
mfsd4aa	0.557545
ENSDARG00000012458 - C3H16orf72	0.557516
ENSDARG00000003822 - ankrd16	0.557383
pdk4	0.555959
pax7b	0.554808
ENSDARG00000058207 - abi2a	0.554166
pipox	0.55408
apba2b	0.553969
VIT	0.552217
SAMD12	0.552164
ENSDARG00000006399 - ywhae1	0.55126
ENSDARG00000055635 - crk	0.550861
RAP1GDS1	0.55067
ENSDARG00000111826 - zgc:174354	0.55041
triob	0.5497
necap1	0.549647
ENSDARG00000095157 - zgc:163080	0.548536
C16H1orf43	0.548056
cbx3b	0.547467
f10	0.54651
map4k5	0.546066
CABZ01053976.1	0.545712
myo6a	0.545519
hlfb	0.544004
usp25	0.543156
bmpr1ab	0.542398
jupb	0.542238
ENSDARG00000071159 - sft2d2b	0.541713
selenot1a	0.541159
nr1h3	0.541027
arhgap33	0.540141
cpt1ab	0.539888
si:dkey-46i9.1	0.53913
sort1b	0.53901
ENSDARG00000055383 - C3H16orf72	0.538976
zgc:63587	0.538967
map2	0.538401
si:ch211-132g1.3	0.537917
pccb	0.537773
reep3b	0.537705
jdp2b	0.536979
ENSDARG00000069090 - atp6v0d1	0.53689
PPP1CA	0.536886
ankrd40	0.536282
syt3	0.536192
rab39bb	0.536157
ENSDARG00000060319 - scn4bb	0.53606
lrrc6	0.535946
rit1	0.534788
dnah6	0.53434
wdsub1	0.533778
ENSDARG00000024124 - sde2	0.533718
atp5fa1	0.533567
ENSDARG00000020008 - vcp	0.53333
ppp1r10	0.533104
grid1b	0.532594
plekha6	0.531031
efcab2	0.530619
C2H14orf119	0.530302
cbr1l	0.52999
zgc:92287	0.529971
taz	0.529855
ENSDARG00000009930 - cadm2a	0.529632
ENSDARG00000102572 - si:ch211-260e23.9	0.529423
ENSDARG00000074244 - arhgef10lb	0.529379
gpc6a	0.529142
ENSDARG00000027992 - hao2	0.528546
ywhabb	0.528249
ENSDARG00000101116 - vps33a	0.527904
ppp2r2bb	0.52777
tmem242	0.527322
rasa4	0.527068
tmem161a	0.526797
ENSDARG00000056557 - copb1	0.526504
ENSDARG00000044073 - fuca2	0.526252
nell2a	0.526244
cpvl	0.525978
ENSDARG00000077004 - aldh1l1	0.525336
mao	0.524529
acaa1	0.524493
cyp2ae1	0.524173
faxca	0.524129
trmt10b	0.523983
si:dkey-79d12.6	0.523582
tmem205	0.523422
naa20	0.523031
galcb	0.522544
ENSDARG00000034817 - asah1b	0.521143
ptpn13	0.519224
psmb7	0.51922
aco1	0.519082
rab5aa	0.518862
zic4	0.518424
stambpl1	0.51818
stx2b	0.517939
fat3a	0.51706
ppip5k1a	0.517036
spata13	0.516947
suclg1	0.516851
CABZ01050249.1	0.515514
bnip1b	0.515491
si:ch211-158d24.2	0.515355
pou2f1b	0.514718
pcdh7b	0.514138
picalmb	0.513641
cst14b.1	0.513342
mob4	0.513334
abcc5	0.51291
prkar1ab	0.512515
CABZ01065131.1	0.512255
rhoac	0.512069
ENSDARG00000060847 - setd1ba	0.511826
tmem161b	0.51131
ENSDARG00000088753 - cfap299	0.511242
kctd5a	0.511
gpia	0.510766
vgll4a	0.510433
ENSDARG00000034753 - tspan3a	0.508904
tiparp	0.508752
ift81	0.508699
C25H11orf49	0.50772
bmp1a	0.507061
ENSDARG00000044142 - acss1	0.507013
ENSDARG00000027595 - selenot1b	0.506432
hsbp1a	0.50609
galnt11	0.506015
tnfrsf11a	0.505301
wbp2	0.504644
ENSDARG00000010717 - chchd10	0.504606
C7H16orf87	0.504302
fnbp1l	0.504234
gdpd5a	0.503747
ENSDARG00000058371 - krt5	0.503668
tpbgb	0.503414
sdhdb	0.503285
cep170aa	0.502119
acox3	0.501686
ENSDARG00000041314 - ndufb9	0.501304
mcf2la	0.501132
dcun1d2b	0.500871
ENSDARG00000030087 - nfkbib	0.500793
ENSDARG00000056099 - gtf2h5	0.500213
socs5a	0.500149
ENSDARG00000006240 - slc27a1a	0.499555
ccdc22	0.499511
cep19	0.498541
si:ch211-276c2.4	0.497989
ENSDARG00000054771 - ghra	0.497444
akna	0.49723
stard13b	0.497204
ENSDARG00000076040 - arl15a	0.496798
ENSDARG00000037980 - elob	0.496767
ENSDARG00000070682 - sdf4	0.49641
erich2	0.496147
ano8b	0.496047
parp16	0.494726
mvb12ba	0.494418
rgs17	0.494408
ints7	0.49438
ENSDARG00000032272 - sat1b	0.492973
bckdk	0.490988
tlcd3a	0.490676
si:ch211-193k19.1	0.489856
si:ch211-281l24.3	0.488781
acsm3	0.488458
snx27a	0.488178
ift57	0.487533
ro60	0.486419
gnb1a	0.485711
slc25a35	0.485333
adcy7	0.485226
cdk13	0.48454
ENSDARG00000004415 - tcf7l2	0.483644
pfkfb4a	0.483576
got1	0.483324
ENSDARG00000071024 - zgc:171679	0.48243
hadhab	0.482067
rab30	0.481871
ENSDARG00000070478 - amn1	0.481447
ampd2a	0.481411
si:dkey-188i13.11	0.480929
fam199x	0.48085
ENSDARG00000045146 - tomm22	0.480768
bin3	0.480496
plxdc2	0.479882
ENSDARG00000062965 - dennd10	0.479652
flr	0.479072
atp6ap1b	0.478667
dcakd	0.478593
ryk	0.478534
lrrc3b	0.478469
ENSDARG00000075072 - rpap1	0.47808
patj	0.477966
wfdc1	0.477884
echdc2	0.477816
emc4	0.477625
ENSDARG00000069545 - atg12	0.47752
mxra8b	0.477358
epha4l	0.477297
ENSDARG00000017612 - pnpo	0.47678
calm1a	0.476714
ENSDARG00000058394 - tagln3b	0.47671
ENSDARG00000033616 - selenon	0.476678
wdr47a	0.476619
ENSDARG00000037283 - plrg1	0.476405
ENSDARG00000057276 - iqca1	0.476272
ENSDARG00000004196 - tnfsf10l	0.476048
si:dkey-54n8.2	0.475103
ttc25	0.474858
cyp2p6	0.474686
syne2b	0.474517
fh	0.474314
otub1b	0.474103
ENSDARG00000104085 - abcd3a	0.4731
spcs2	0.473036
ldlrad3	0.472209
arglu1a	0.471508
ndufv1	0.470772
zmiz1a	0.469923
gpr137c	0.469829
ext1c	0.469668
ENSDARG00000078139 - appl2	0.469645
si:dkey-70b23.2	0.46952
dock7	0.469507
mxd3	0.469485
ENSDARG00000062968 - sbf1	0.469083
brinp1	0.468778
tmx1	0.468082
pard3bb	0.467727
phf21ab	0.467716
cd164	0.467676
ENSDARG00000056619 - arhgap42a	0.467647
aclya	0.466194
ENSDARG00000016059 - rab5b	0.46579
crabp1a	0.465312
bcat2	0.465128
spry1	0.465052
ankrd46a	0.465016
mfsd2aa	0.464552
si:dkey-106g10.7	0.464144
ENSDARG00000112234 - endouc	0.463923
ENSDARG00000071868 - znf711	0.46371
scrn2	0.46369
tead1a	0.463503
lrp12	0.463381
TCERG1L	0.463365
ENSDARG00000089019 - si:ch211-175m2.5	0.463321
derl1	0.46298
tnfrsf19	0.462685
erlec1	0.462166
qdpra	0.461941
ENSDARG00000101679 - cfap52	0.46189
clk4a	0.461757
map2k5	0.461696
lnpk	0.461513
ENSDARG00000071005 - ppp1r3ca	0.460872
uqcc1	0.460715
pias4a	0.460705
cttnbp2	0.460558
lamtor4	0.460357
pigh	0.460251
atraid	0.459566
slc25a34	0.459311
akap7	0.458994
grm4	0.458425
ENSDARG00000069100 - aldh9a1a.1	0.457961
ap2b1	0.457946
ap2m1b	0.457892
tlcd2	0.457537
si:dkey-114c15.5	0.456843
gpr27	0.456694
ift22	0.456616
caska	0.45657
nfat5b	0.456543
rassf7a	0.456496
pank1b	0.455848
dtnba	0.455729
ccdc114	0.455568
si:dkey-27p23.3	0.45543
vps39	0.454541
ndufb10	0.453757
ccdc88c	0.453303
ssrp1b	0.453118
slc49a4	0.453092
rmdn1	0.452607
ENSDARG00000035732 - arntl1b	0.452529
dyrk4	0.45228
ENSDARG00000054858 - tp53bp2b	0.452075
lrriq1	0.451612
ENSDARG00000042856 - itpka	0.451534
pcdh7a	0.451308
ncln	0.45119
mrpl17	0.450519
phf8	0.450064
ENSDARG00000077569 - lrrn3a	0.449951
acbd5a	0.449654
znf652	0.449582
hhat	0.449332
pla2g15	0.448979
ENSDARG00000062593 - stox1	0.44868
ENSDARG00000101778 - ca5a	0.448103
spata17	0.448044
nqo1	0.447548
fundc1	0.445979
st6galnac3	0.445952
osbp	0.445424
tmem59l	0.445149
ak7b	0.445014
CDK18	0.444429
cyp2aa7	0.444342
pxk	0.444124
nsd1b	0.44397
ENSDARG00000052897 - atxn2	0.443373
ppp1r2	0.442998
si:ch73-238c9.1	0.442873
aldh3a2a	0.442676
amer2	0.442475
ENSDARG00000042126 - elmo3	0.442174
psma6a	0.442143
si:dkey-17m8.2	0.442047
pkib	0.441952
si:ch211-102c2.7	0.441683
cnn3a	0.441583
npc1	0.441462
nme7	0.441457
ENSDARG00000002690 - rabif	0.441345
ENSDARG00000074552 - ndufs7	0.441234
rab39ba	0.441075
plagl2	0.440867
mecp2	0.440605
nr2f6b	0.440567
lrrc51	0.440556
arhgap5	0.440297
pou3f3b	0.439886
ENSDARG00000069099 - tmco1	0.439367
yaf2	0.43901
mark3b	0.438447
si:dkey-157g16.6	0.438409
ENSDARG00000039378 - rcn2	0.438076
kat2b	0.437969
bbs7	0.437914
pdhx	0.437755
adgrv1	0.437739
eml2	0.437659
ENSDARG00000021582 - dynlrb1	0.437617
ENSDARG00000097789 - pon3.2	0.437378
plxnb1a	0.437122
drc1	0.437085
ENSDARG00000006299 - arhgef7a	0.436933
atp11a	0.436797
spry4	0.436587
cnot4a	0.43611
bmpr2b	0.436055
prnprs3	0.435159
farp2	0.4347
vps26bl	0.434074
mrpl34	0.433161
ENSDARG00000058730 - rdh10a	0.433061
si:ch211-160o17.4	0.432961
eif4ebp3	0.431725
waslb	0.431683
ENSDARG00000003641 - tfg	0.43136
ENSDARG00000098902 - ubxn8	0.431194
tiam1b	0.431177
grhpra	0.430449
CABZ01071056.1	0.429785
igsf11	0.429286
tram2	0.428956
ldhba	0.428784
ENSDARG00000093978 - zgc:77486	0.428634
ostc	0.428581
ENSDARG00000057011 - dpm1	0.428403
cib2	0.428193
ENSDARG00000098831 - gcdhb	0.427496
glb1l	0.427478
agmat	0.427331
sqor	0.42726
proser1	0.426644
fez1	0.426449
ENSDARG00000054619 - fras1	0.426063
cyp27a7	0.425522
ENSDARG00000037528 - si:ch211-191a24.4	0.425287
nbas	0.425037
zdhhc7	0.42341
clip3	0.423222
CYTH2	0.422841
dhrs4	0.422795
samm50l	0.42227
cdh11	0.422103
igsf9a	0.42199
fndc5b	0.421886
si:dkey-11c5.11	0.42179
actn1	0.42174
ddx3xa	0.421413
mpped2a	0.4212
prkag2a	0.421146
prlhr2a	0.421083
ENSDARG00000023583 - coq9	0.421019
ENSDARG00000014673 - fzd9b	0.420533
fam20cb	0.420208
ENSDARG00000019239 - cul1a	0.419675
ENSDARG00000070721 - vdrb	0.419638
lmbrd1	0.41918
prickle2b	0.41901
si:dkey-29d8.3	0.418751
slc19a1	0.418484
tead3b	0.418439
morn2	0.418401
DHDH	0.418289
tmem59	0.417837
angpt4	0.416512
nphs1	0.416231
brox	0.416017
efna3b	0.415185
lrp4	0.414419
nin	0.414385
C5H9orf78	0.414247
fam50a	0.414222
ENSDARG00000021697 - morn3	0.413973
lzic	0.413884
homer3b	0.413569
tmem168a	0.41332
efna5a	0.413292
sumo3a	0.413218
dip2bb	0.412909
pcmt	0.41277
si:dkey-100n19.2	0.412404
slc25a38a	0.41209
si:ch73-217n20.1	0.412013
hes6	0.411789
ENSDARG00000068934 - cyp1b1	0.411688
si:ch211-113j14.1	0.411583
CABZ01084603.1	0.411495
nol9	0.411484
cdk16	0.4113
pdgfrb	0.410838
clasp1a	0.410832
cdc42bpab	0.410745
ENSDARG00000018296 - rev1	0.410704
paics	0.410697
tpmt.1	0.410569
CR391986.1	0.41049
RSPH1	0.410478
CABZ01055522.1	0.410244
pknox1.2	0.409777
lactb	0.409641
met	0.409593
ENSDARG00000101471 - fgd4a	0.409532
usf1	0.4094
ndst1a	0.409379
smarcd1	0.409219
arfgef1	0.409196
c1galt1c1	0.408893
fam120c	0.408696
plxna2	0.408479
ganab	0.407834
tmem14ca	0.407817
arhgap18	0.407702
sod2	0.407395
slc2a13b	0.406461
gramd4b	0.405899
aqp11	0.405413
aldh18a1	0.404937
cyp2v1	0.404371
ENSDARG00000100718 - me2	0.40402
ENSDARG00000101726 - ces2b	0.403621
phf13	0.403561
ENSDARG00000054937 - badb	0.403376
tmem165	0.40268
mycbpap	0.401693
ift46	0.40167
ctnnal1	0.401013
ENSDARG00000079049 - cercam	0.40065
ENSDARG00000041565 - tnfaip1	0.400538
soul4	0.399728
ENSDARG00000008133 - foxl1	0.398751
ENSDARG00000031968 - cpped1	0.398644
pdia7	0.398258
prox1a	0.397518
glceb	0.397492
mief1	0.39703
dhx36	0.394994
peli1a	0.394788
rasl11b	0.39454
anp32a	0.394398
dnaaf1	0.39433
suclg2	0.393912
nbr1a	0.393779
pter	0.393533
mmadhc	0.393149
dctn5	0.392432
WDR7	0.391969
itprid2	0.391804
ENSDARG00000060383 - mmaa	0.391787
glg1b	0.391755
pcgf5b	0.391605
atp6ap2	0.39082
si:dkeyp-27e10.3	0.390656
bmpr1ba	0.390448
plxna4	0.389789
si:dkey-108k21.10	0.389757
nudt5	0.389586
uckl1b	0.389516
ENSDARG00000056479 - rab1bb	0.389367
ENSDARG00000022218 - uck1	0.388445
hs2st1b	0.388182
sigmar1	0.388084
pdxdc1	0.387963
cyb5a	0.387881
ENSDARG00000056628 - tmem170a	0.38785
ENSDARG00000063011 - antxr2b	0.387843
ube2d1b	0.38775
ENSDARG00000009209 - slc9a6a	0.387611
si:ch73-335l21.1	0.386959
TCF4	0.386896
catip	0.386415
ENSDARG00000070458 - zgc:153292	0.386323
arid1b	0.385812
yipf1	0.385645
trappc5	0.385144
pdpk1b	0.384927
prkx	0.384918
ENSDARG00000056034 - pip4p2	0.384482
snapc3	0.384114
ENSDARG00000062745 - socs5b	0.384051
ENSDARG00000077306 - cutc	0.383953
ift74	0.382828
ubc	0.382513
ENSDARG00000089204 - smim13	0.3824
snx25	0.38148
kcmf1	0.381196
eif4e2	0.380751
phf12a	0.380268
kxd1	0.37963
BX663503.3	0.379509
tead1b	0.379055
slit1a	0.378913
anks1aa	0.378883
ankrd49	0.378595
ENSDARG00000073910 - cinp	0.37859
ATP9A	0.378577
ndufv2	0.378444
ENSDARG00000063321 - rabl2	0.377765
arhgef18a	0.377458
ENSDARG00000089643 - mcama	0.37687
kctd3	0.376193
ENSDARG00000009214 - mfsd13a	0.375914
smurf2	0.375856
anxa11b	0.37584
ENSDARG00000056381 - cfap97	0.375595
clk2a	0.375424
heatr5a	0.375362
prkaa2	0.375265
sppl3	0.375233
ENSDARG00000000631 - ptpn4a	0.374845
mcrs1	0.374774
ppdpfb	0.374575
mark3a	0.374101
smkr1	0.373541
zgc:158564	0.373235
bbs4	0.373146
si:ch73-103b9.2	0.373007
gmfb	0.372629
ENSDARG00000062045 - il1rapl1a	0.372431
rab14l	0.372382
si:ch211-210c8.6	0.372222
nrm	0.372154
HACD4	0.372087
ENSDARG00000023220 - selenot2	0.371967
tfeb	0.370892
rbx1	0.370677
zgc:136493	0.370558
efnb3b	0.370454
gmps	0.370417
ids	0.369864
tkfc	0.368733
ENSDARG00000070214 - slc41a1	0.368576
macrod1	0.367834
C3H17orf75	0.367433
irx3b	0.366811
sult3st1	0.366601
coa7	0.366331
ENSDARG00000028748 - tm9sf3	0.366161
mt-cyb	0.366148
CRAT	0.365724
si:ch211-221j21.3	0.365114
ENSDARG00000089878 - nedd9	0.364719
tmem63a	0.36408
arih2	0.363681
si:dkey-30e9.7	0.363553
syn2b	0.362517
abhd14a	0.362388
tenm3	0.361762
pex11b	0.361537
crocc2	0.361471
ENSDARG00000040942 - pnp6	0.361362
arhgef6	0.360997
garem	0.360151
cx27.5	0.359498
klhl12	0.359343
ccdc15	0.359198
si:dkey-110g7.8	0.359137
ENSDARG00000056840 - otud5b	0.359118
pcdh1g3	0.358466
ENSDARG00000003208 - pomk	0.35843
si:ch211-269k10.2	0.358335
cdc42ep2	0.357607
srsf2b	0.357536
apmap	0.357478
pm20d1.2	0.357431
rereb	0.357414
ENSDARG00000090656 - tomm20a	0.357285
pacrg	0.356741
slc13a5a	0.356399
pxylp1	0.356247
GCA	0.356136
bphl	0.356102
ENSDARG00000013928 - plekhb2	0.355973
si:ch211-149k12.3	0.355651
si:ch211-150o23.3	0.355515
hsbp1l1	0.355435
ENSDARG00000026048 - tsc1a	0.353938
amfra	0.353766
naga	0.353561
ndufb7	0.351764
ppic	0.351714
ENSDARG00000025383 - arl2bp	0.35145
gramd1a	0.351308
ENSDARG00000058102 - sardh	0.350971
si:ch211-130m23.3	0.350675
hspb6	0.35067
fam161b	0.350421
ENSDARG00000057974 - parp12b	0.350338
znf1143	0.35033
hs3st1l2	0.350318
ENSDARG00000111785 - trappc2l	0.350278
fastkd3	0.350228
cyp2ad6	0.350215
faim2a	0.349426
ENSDARG00000016866 - fam102ab	0.349008
glb1	0.348822
rhbdd1	0.348815
kif13a	0.348734
ethe1	0.348574
ENSDARG00000060796 - slc20a2	0.348234
srd5a3	0.347355
camk2g1	0.347052
galk1	0.34703
aass	0.346994
ENSDARG00000098652 - pcdh11	0.346897
ENSDARG00000032005 - ccdc65	0.346808
si:ch211-183d21.1	0.346807
tnpo1	0.346379
ZNF335	0.346219
igflr1	0.345989
tmem132e	0.345822
prkdc	0.345807
ENSDARG00000062271 - slc25a15b	0.345641
rbm25a	0.345465
stx18	0.344815
tsta3	0.344744
gxylt1b	0.34469
her4.4	0.344657
dhrs3b	0.344473
rab3gap2	0.344362
ENSDARG00000028815 - zgc:162945	0.344308
arrb1	0.343655
mosmob	0.343654
slc16a12b	0.343007
CABZ01050062.1	0.342776
si:dkeyp-26a9.7	0.342103
fam210b	0.341923
dact1	0.341804
ndufaf6	0.341726
ing2	0.3415
tcirg1b	0.341136
pmm1	0.340195
ephb2b	0.340016
nt5c1bb	0.339852
arl8ba	0.339625
eml1	0.339559
amdhd2	0.339301
CU856539.1	0.339202
rap2b	0.3385
atf7a	0.338277
ENSDARG00000034893 - rarab	0.338149
fndc3ba	0.338091
si:dkey-117m1.4	0.337821
dhrsx	0.337785
pcdh1a	0.337594
gnb1b	0.337514
dnah1	0.337504
zgc:172182	0.336671
smpdl3a	0.336381
slc25a42	0.336368
ppp1r1b	0.336036
sgpl1	0.3358
snx1b	0.33563
coq8aa	0.335367
map6d1	0.335178
slc47a1	0.334555
ENSDARG00000020764 - slmapb	0.333945
lgals2a	0.333356
chl1a	0.33327
pak4	0.33297
GFOD1	0.332625
chsy1	0.33223
nudt9	0.332046
ENSDARG00000057417 - nudt13	0.331977
dydc2	0.331975
si:dkey-210j14.5	0.331842
efhc1	0.331429
sertad4	0.33072
ENSDARG00000070828 - actl6a	0.330665
ENSDARG00000070961 - lepr	0.33065
si:ch211-201o1.1	0.330025
klhl32	0.32993
retreg3	0.3297
pcdh10b	0.328664
serhl	0.328626
mical1	0.327935
ENSDARG00000006307 - shisa4	0.327794
ENSDARG00000004402 - elovl6	0.327502
cog5	0.327367
vegfba	0.326714
zmp:0000000729	0.326502
ENKD1	0.326264
hibadha	0.325671
nfixb	0.325593
g3bp2	0.32497
adcy2a	0.324487
BX649490.4	0.32447
MACIR	0.324281
tanc2a	0.324018
susd5	0.324014
taf6l	0.323766
ENSDARG00000059432 - fsd1l	0.323381
zgc:171901	0.323124
magi1a	0.322628
rfx7b	0.322166
plcd1a	0.321954
pbx1a	0.321838
itm2cb	0.321385
col8a2	0.321037
znf710b	0.320679
ENSDARG00000095312 - sc:d0202	0.320598
ttc12	0.320311
armc3	0.320292
uap1	0.319998
rabac1	0.319835
rmc1	0.318912
ENSDARG00000011537 - ugt2a5	0.318779
cabcoco1	0.318116
als2a	0.317657
cgna	0.316757
camk4	0.316735
pcyox1l	0.316569
tmem141	0.316444
dpcd	0.316382
ENSDARG00000004158 - tmem63c	0.316175
nck2a	0.316151
itm2ba	0.31609
fmnl2a	0.316019
cox6a1	0.315881
ENSDARG00000059722 - ubac1	0.315359
ical1	0.315151
ENSDARG00000075100 - neo1b	0.314896
yif1a	0.314773
si:ch211-117k10.3	0.314398
cyp2u1	0.314318
sec63	0.314281
mul1a	0.314062
her4.3	0.3135
ENSDARG00000054400 - si:ch211-198n5.11	0.313493
sf3b1	0.313315
ENSDARG00000038040 - tpk1	0.312324
CU928117.1	0.311416
zbtb42	0.310027
ENSDARG00000010515 - dvl1a	0.30902
ccdc169	0.308434
ENSDARG00000059093 - ank1a	0.307871
ENSDARG00000040248 - crata	0.307391
zbtb38	0.307004
acad9	0.306787
akap11	0.306584
ENSDARG00000004218 - rnd1b	0.30657
mxra5a	0.306259
si:dkey-245n4.2	0.306139
si:dkey-51d8.6	0.305807
snx17	0.305416
ccdc103	0.305311
ENSDARG00000078604 - tbc1d10b	0.305104
ENSDARG00000087636 - hmgn6	0.305
mxd1	0.304693
dock8	0.304671
ENSDARG00000021374 - cab39l1	0.304495
cacnb1	0.302439
ENSDARG00000076703 - zfand4	0.301792
kctd15a	0.300964
dcun1d1	0.299999
rsph3	0.299726
alg1	0.299623
pora	0.299463
fam189a2	0.298593
foxp2	0.297865
cep170b	0.297768
dlg5a	0.296944
mboat7	0.296033
egln1a	0.295841
cib1	0.295612
si:dkey-26c10.5	0.294802
ENSDARG00000111129 - acy1	0.294351
cntn5	0.29421
aox6	0.294115
ntn2	0.29406
vamp5	0.293775
mn1a	0.293565
hdhd2	0.292654
ENSDARG00000043854 - ppil4	0.292308
rreb1a	0.292175
pgm3	0.29179
pogza	0.291188
tti2	0.291005
lgalsla	0.290105
rac3a	0.290013
smim8	0.289874
clocka	0.289808
fuz	0.289324
asb5b	0.289297
aff2	0.289039
ENSDARG00000062177 - dcbld2	0.288857
ENSDARG00000058508 - cfap70	0.288601
spock1	0.287953
si:ch211-259g3.4	0.287394
atp2b1a	0.287144
gtf2b	0.286993
eepd1	0.286446
ythdf3	0.286419
yipf3	0.286331
hmgn7	0.285926
BX005085.2	0.285808
slc10a7	0.285508
neu1	0.285024
fndc4b	0.28494
seh1l	0.284732
osbpl1a	0.284107
itgb4	0.283669
klhl20	0.28296
si:dkey-34e4.1	0.282924
yipf2	0.282784
pycr1a	0.282461
afg1lb	0.28209
roraa	0.282018
fgf13a	0.281636
slc44a5b	0.281206
CABZ01088036.1	0.280745
GRM7	0.280359
ENSDARG00000092766 - si:dkeyp-68b7.7	0.280345
ENSDARG00000031336 - hsd20b2	0.280244
sowahca	0.278256
atg3	0.278244
mapk7	0.278088
mt-nd5	0.277961
ENSDARG00000057719 - atl2	0.277856
ENSDARG00000045147 - tmem184ba	0.277444
ENSDARG00000037517 - slc35c2	0.277218
ENSDARG00000069671 - maip1	0.276805
slc35d1a	0.27641
ift27	0.276238
crppa	0.275811
lrp11	0.275562
ppm1h	0.275322
camk2n2	0.275211
ENSDARG00000077434 - mon1bb	0.274949
c8g	0.274459
top3a	0.273805
stk17a	0.273041
hmga2	0.27276
cyb561a3a	0.27274
tsc22d1	0.272052
mest	0.272043
ENSDARG00000033413 - acot18	0.271449
cisd2	0.271311
abi3a	0.271186
cdc123	0.269361
lmbrd2a	0.269056
dhtkd1	0.26872
phc1	0.268569
dld	0.268534
ENSDARG00000101443 - relch	0.268519
ENSDARG00000030775 - sybl1	0.268251
mag	0.267735
st7l	0.267437
dapk1	0.266896
rp2	0.26685
cryz	0.266728
ENSDARG00000037276 - map9	0.266648
slc1a4	0.266609
ENSDARG00000045628 - rab34a	0.266285
si:ch73-25f10.6	0.266271
scn5lab	0.265788
znf292b	0.265284
ENSDARG00000022315 - atp6v1g1	0.264801
GNG12	0.264562
zgc:112148	0.263964
tex9	0.263681
si:dkey-112e17.1	0.263526
nova1	0.263521
mafa	0.263013
si:ch73-37h15.2	0.262811
tmem255a	0.262178
si:ch73-281n10.2	0.261809
ENSDARG00000077583 - b4gat1	0.261285
ENSDARG00000038990 - wnt3	0.260987
tom1	0.260615
nrg3b	0.260371
ENSDARG00000037097 - slc7a2	0.259613
mppe1	0.258977
hectd2	0.258599
lamtor3	0.258349
ENSDARG00000059368 - gria4b	0.257621
zmynd8	0.256547
nav2b	0.255916
csmd1a	0.254866
gatd1	0.25481
ccl19b	0.254627
tuba1a	0.253903
tmco4	0.253511
hoga1	0.253445
gdpd4b	0.253248
ENSDARG00000013329 - ttc5	0.252107
zgc:101569	0.252019
brat1	0.251466
rnf34a	0.251459
trim3b	0.251413
inhbb	0.251129
luc7l3	0.251062
si:ch211-157b11.12	0.250785
lratd1	0.250248
si:ch73-174h16.4	0.250219

## Sheet: COMMON_CRTL_INJU_C7
sox3	1.75799	3.2558	1.49781
aqp1a.1	1.62831	3.0505	1.4222
slitrk2	0.557863	1.8431	1.28524
foxb1a	1.71188	2.95449	1.24261
ENSDARG00000053493 - aldh1a2	1.03998	2.27189	1.23191
lbx1b	0.680824	1.79209	1.11126
sept8b	1.31044	2.35528	1.04484
CABZ01092072.2	0.42093	1.45407	1.03314
acaa2	0.548802	1.41296	0.86416
id2a	0.955941	1.81294	0.856999
sema3fb	0.636224	1.48881	0.852588
irx2a	0.405721	1.24425	0.838529
pltp	0.578564	1.39409	0.815521
rps6ka1	0.359585	1.16244	0.802854
ttyh3a	0.650439	1.44861	0.798175
abca1a	0.812275	1.60189	0.789616
cntfr	0.395652	1.18487	0.789216
lratb.1	0.605421	1.36978	0.76436
irx5a	0.676042	1.44006	0.764019
gbx1	0.440974	1.20352	0.762549
si:ch73-352p4.8	0.782805	1.54384	0.761036
robo1	0.445858	1.20185	0.755992
lrp2a	0.62752	1.37168	0.744156
ENSDARG00000103181 - si:dkey-34d22.1	0.551654	1.2761	0.724445
steap4	0.381672	1.0897	0.708026
ENSDARG00000006514 - her6	1.82837	2.52852	0.700147
tspan5a	0.773393	1.46789	0.694493
ENSDARG00000010770 - sox19a	1.77289	2.45656	0.683672
ENSDARG00000008487 - dmd	0.546953	1.22927	0.682314
psat1	0.983196	1.66545	0.682251
adrb2a	0.652109	1.32802	0.675911
zgc:153704	1.9742	2.64656	0.672358
ENSDARG00000041323 - csdc2a	0.768773	1.42622	0.657442
gpam	0.716871	1.36309	0.646224
slc6a1b	3.11937	3.76217	0.642804
ENSDARG00000021948 - tnc	1.19065	1.81801	0.62736
ENSDARG00000077176 - zgc:174888	0.541061	1.16632	0.625258
CT956002.2	0.355344	0.969336	0.613992
si:ch211-66e2.5	1.67819	2.28764	0.609445
sema4e	1.58456	2.19142	0.606855
ek1	0.900082	1.50355	0.60347
si:dkey-85k7.7	1.37954	1.98283	0.603292
p2ry1	0.592363	1.18933	0.596971
cyp2ad2	0.641784	1.23827	0.596482
gpr37l1a	0.281982	0.875159	0.593177
ccdc80l1	0.279748	0.871637	0.591889
slc7a10b	1.78964	2.37776	0.588117
uacab	0.662793	1.25085	0.588057
elfn1b	0.302583	0.889765	0.587182
tox	0.695167	1.28066	0.585495
timp4.3	1.27803	1.84747	0.569434
ret	0.86227	1.42697	0.564699
si:ch1073-303k11.2	0.856872	1.42024	0.563373
cyp39a1	1.39184	1.95207	0.56023
sema3gb	0.418498	0.973382	0.554884
kcnj10a	0.827629	1.38058	0.55295
glcci1a	0.658699	1.20616	0.547463
ENSDARG00000057433 - st6galnac5b	0.40044	0.947241	0.546801
wnt7bb	0.443994	0.986182	0.542188
anxa13	0.511101	1.05266	0.541564
limch1a	0.71485	1.25275	0.537899
ENSDARG00000099124 - f3a	1.14013	1.67519	0.535069
prkcda	0.395652	0.926754	0.531102
ENSDARG00000032618 - mgst1.1	0.837257	1.36816	0.530903
LO017829.1	0.674327	1.20328	0.528956
ENSDARG00000040290 - pon3.2	0.649489	1.16886	0.519372
agpat3	1.3647	1.88362	0.518924
ptk7a	0.620885	1.13457	0.513688
tbata	0.546568	1.05392	0.507354
mtss1lb	0.676092	1.17594	0.499848
galnt7	0.458261	0.954875	0.496614
ptprga	1.26838	1.7627	0.49432
ppp1r14c	0.283866	0.773661	0.489795
lamb2l	0.662875	1.14579	0.482918
klf15	0.842726	1.32283	0.480104
pdk2a	1.08932	1.56925	0.479933
hadhb	1.07459	1.55412	0.479526
fbxl14b	1.13766	1.61649	0.478834
zgc:162780	0.534926	1.00864	0.473714
ENSDARG00000043322 - gsx2	1.45714	1.93061	0.473468
slc25a18	0.639776	1.11059	0.470814
porb	0.732143	1.19604	0.463898
mertka	0.464551	0.928136	0.463585
ENSDARG00000004964 - cyp4t8	1.84698	2.30986	0.462879
slc25a48	0.601758	1.06002	0.458265
spag6	0.275436	0.732581	0.457145
si:dkey-188g12.1	1.02929	1.48555	0.456264
ENSDARG00000016745 - slc35f6	0.566475	1.0208	0.454323
ENSDARG00000032324 - epb41l5	0.473849	0.926336	0.452487
spry2	1.24375	1.69191	0.448155
tmem9b	0.60282	1.04843	0.445614
slc25a20	0.667901	1.11242	0.444518
ca8	0.696979	1.13963	0.442647
foxj1a	0.729321	1.16746	0.438144
ttyh2	1.4324	1.8673	0.434895
elmo2	0.394355	0.826897	0.432542
rnasekb	0.790795	1.2229	0.432103
auts2a	0.592469	1.02137	0.428898
ENSDARG00000105159 - hdac8	0.56771	0.992196	0.424486
sult2st3	1.04578	1.46964	0.423858
nrg1	1.80517	2.22686	0.421695
wnt7aa	1.74898	2.17033	0.421346
si:ch211-180a12.2	1.08604	1.50719	0.421149
ENSDARG00000100584 - ccdc40	0.345595	0.764552	0.418957
pdlim4	0.672221	1.08955	0.417332
slc4a4a	2.58755	3.00488	0.417329
ccdc173	0.557514	0.974152	0.416638
ENSDARG00000018693 - cdh2	0.467269	0.881156	0.413887
cd82a	1.52879	1.94044	0.411648
tmeff1b	0.957235	1.36813	0.410891
acadvl	0.688827	1.09754	0.408715
vegfc	0.300948	0.70916	0.408213
ENSDARG00000076544 - aldh5a1	0.621243	1.02865	0.407403
cxcl12a	0.37764	0.784191	0.406551
mlc1	1.99173	2.39517	0.403436
sox2	1.21533	1.61278	0.397448
cnksr2b	0.280567	0.677138	0.396571
tcaim	0.317269	0.702722	0.385454
arhgap27	0.964734	1.3481	0.38337
CHST13	0.259032	0.639896	0.380864
ENSDARG00000040162 - fgfbp3	3.1135	3.49345	0.379944
sh3bgrl	0.481745	0.859878	0.378134
ptn	1.61429	1.99034	0.376055
skia	0.536054	0.91203	0.375977
add3a	0.941517	1.31704	0.375523
dcn	1.68354	2.05776	0.374213
enpp6	1.24378	1.61607	0.372293
ptf1a	1.25341	1.62433	0.370924
sox21b	1.39002	1.75864	0.368627
cox4i2	0.743967	1.10932	0.365349
ENSDARG00000022165 - mgst1.2	0.656575	1.01624	0.359666
kcnj13	0.753897	1.11222	0.358327
pbxip1b	0.463153	0.819678	0.356525
hsd17b12b	0.362628	0.719114	0.356486
paqr8	0.319847	0.6732	0.353352
MAPK8IP1	0.394549	0.744633	0.350084
celsr1b	0.515656	0.861035	0.345378
slc48a1a	0.486361	0.827028	0.340667
marcksl1a	0.608225	0.948665	0.34044
gstk1	0.875526	1.21572	0.340189
mdka	1.67084	2.00926	0.338419
hspb15	1.91068	2.24901	0.338325
pof1b	0.66868	1.00557	0.336886
ENSDARG00000056627 - cxcl14	0.985599	1.32157	0.335972
flrt3	0.641552	0.97697	0.335419
ENSDARG00000027234 - ift88	0.419105	0.750973	0.331868
bckdhb	0.680332	1.00807	0.327738
ptpreb	0.503719	0.827263	0.323544
irx3a	1.25507	1.57491	0.319844
serinc1	0.647084	0.965116	0.318032
idua	0.318172	0.635075	0.316903
bckdhbl	0.89458	1.21022	0.315635
rgma	1.24612	1.56042	0.314307
notch3	0.319919	0.63278	0.312861
itgav	1.0192	1.33194	0.312742
ENSDARG00000056481 - vat1	0.875945	1.18439	0.308443
epha4a	0.717454	1.02566	0.308206
tle3b	0.779938	1.08747	0.307533
ENSDARG00000070868 - cfap126	0.405197	0.711713	0.306517
ENSDARG00000109678 - dap1b	0.430095	0.735634	0.305539
sipa1l2	0.978558	1.28403	0.305469
ENSDARG00000069866 - sox1a	1.48985	1.793	0.303154
mylipa	0.493312	0.795999	0.302687
slc8a2b	0.445971	0.747728	0.301757
ENSDARG00000041173 - adra1bb	1.0118	1.31156	0.299761
cdh13	0.267806	0.565439	0.297633
fam219aa	0.54144	0.838544	0.297103
CABZ01049847.1	1.90699	2.20208	0.295087
ggt5a	1.22268	1.51533	0.292656
ENSDARG00000061718 - znf704	0.715354	1.00742	0.292068
ak3	0.466268	0.756747	0.290479
npdc1b	0.619084	0.909257	0.290173
sfxn5b	1.22393	1.51296	0.28903
usp43b	0.731691	1.02036	0.28867
pdxka	1.04926	1.33585	0.286589
ENSDARG00000104732 - mlycd	0.317638	0.603642	0.286004
ak7a	0.671855	0.957769	0.285915
pipox	0.268504	0.55408	0.285577
gfap	0.277615	0.563154	0.285539
hsdl2	0.718066	1.00249	0.28442
si:dkey-10p5.10	0.364885	0.6485	0.283614
il17rd	1.06676	1.35001	0.283252
ndst3	0.784776	1.06748	0.282705
lama1	0.534399	0.816764	0.282365
midn	1.07939	1.36155	0.282157
zic1	0.569969	0.851635	0.281665
arvcfb	0.870083	1.15057	0.280487
dag1	1.09703	1.37569	0.27866
cyfip1	0.856667	1.13441	0.277744
ENSDARG00000074319 - sall1a	0.339248	0.616259	0.277011
mtmr10	0.777809	1.05421	0.2764
adprh	0.40153	0.677836	0.276306
zgc:195173	0.787851	1.06385	0.275997
sox6	1.18832	1.46378	0.275459
prex1	1.11936	1.392	0.272641
dhrs9	0.466905	0.739304	0.272398
ttyh1	1.25341	1.52544	0.272034
mfge8a	2.34435	2.61598	0.271624
emc10	0.680216	0.950122	0.269906
dab1a	0.966971	1.23683	0.269864
ENSDARG00000025555 - ormdl3	0.328097	0.597707	0.26961
ENSDARG00000057767 - nudt4a	0.437851	0.703189	0.265338
viml	1.05027	1.31489	0.264621
zgc:113162	0.749378	1.01386	0.264478
si:dkey-246e1.3	1.51311	1.77579	0.262679
ENSDARG00000026395 - rfx4	0.807755	1.0697	0.26195
adgrb1a	0.67748	0.937776	0.260295
tmem145	1.51055	1.76393	0.253386
ENSDARG00000032369 - btbd6b	0.581852	0.834793	0.252941
ctsba	0.489137	0.740651	0.251514
zgc:101744	0.760886	1.01098	0.250097
tnika	1.09196	1.34174	0.249777
srgap3	1.17329	1.41916	0.245874
tmem86a	0.759552	1.00457	0.245023
cblc	0.507724	0.75178	0.244056
adtrp1	0.557471	0.80141	0.243939
st6gal1	0.80273	1.04649	0.243765
aplp2	0.481205	0.723786	0.242582
nfia	0.420134	0.661923	0.241789
SLC6A13	1.68498	1.92657	0.241598
ENSDARG00000019185 - slain1a	0.536937	0.77766	0.240722
cahz	1.58972	1.82982	0.2401
ENSDARG00000017311 - gpsm2	0.692024	0.930796	0.238772
ENSDARG00000005853 - slc25a6	0.398713	0.636634	0.237921
gpc1b	0.545505	0.782427	0.236922
ENSDARG00000101457 - cdc42ep4a	0.666254	0.902499	0.236245
rtn3	0.888734	1.12428	0.235543
si:dkey-9i23.16	1.13539	1.37057	0.23518
ENSDARG00000092976 - si:ch211-127i16.2	0.336167	0.570529	0.234362
si:dkey-91i10.3	0.45475	0.688589	0.23384
bnip3la	0.781342	1.01334	0.231997
nrip1b	0.387666	0.619026	0.23136
ENSDARG00000044751 - ddt	0.872005	1.1002	0.228197
ENSDARG00000012513 - sdcbp2	1.08133	1.30932	0.227988
ENSDARG00000099532 - ubl3a	0.754415	0.982234	0.227819
ctdspl2a	0.630072	0.857232	0.22716
ENSDARG00000075917 - cacna1db	0.706579	0.931851	0.225272
ccdc135	0.638436	0.863409	0.224974
hsbp1b	0.702898	0.926163	0.223265
ENSDARG00000090183 - gapvd1	0.72875	0.951945	0.223195
tsnaxip1	0.357729	0.580554	0.222825
stat3	0.723628	0.944545	0.220918
ckbb	2.00022	2.22064	0.220416
zgc:154125	0.353311	0.572533	0.219222
lfng	1.02877	1.24739	0.218624
zfp36l1a	0.708142	0.926378	0.218236
scocb	0.539718	0.757506	0.217788
mob1bb	1.55716	1.77127	0.214108
FAT4	1.20682	1.42084	0.214013
ENSDARG00000061351 - tfpi2	0.916414	1.12938	0.212969
fgfr2	1.05461	1.26709	0.21248
ENSDARG00000004597 - lrrc4ba	0.50758	0.719637	0.212057
ttc21b	0.416852	0.627855	0.211003
cat	1.37332	1.58416	0.210836
cst3	1.16126	1.36848	0.207225
ENSDARG00000025147 - cd63	1.80386	2.00852	0.204659
vezt	0.363696	0.568266	0.20457
hhatla	0.582459	0.786695	0.204236
echdc2	0.274209	0.477816	0.203607
pygmb	2.00351	2.20629	0.202779
glula	3.09281	3.29538	0.202574
slc1a3b	1.88743	2.08927	0.201841
VIT	0.350586	0.552217	0.201631
vamp1	0.693109	0.894582	0.201473
hadhab	0.280764	0.482067	0.201304
cyp2p10	0.550051	0.751112	0.201061
efna2a	0.478952	0.678843	0.199891
rnf13	0.70749	0.906848	0.199357
phf24	1.48896	1.68697	0.198013
lhfpl2b	0.895342	1.09281	0.197464
ENSDARG00000104949 - slc27a1b	1.42916	1.6258	0.196641
coro2ba	1.16399	1.35856	0.194567
FRMD1	0.432448	0.625549	0.193101
dnai1.2	0.471302	0.662291	0.190989
ENSDARG00000016404 - ptch1	0.711611	0.90155	0.189939
pcxa	0.796032	0.985365	0.189332
ENSDARG00000070074 - lrp8	1.21182	1.40027	0.188448
SPAG9	0.501201	0.688181	0.18698
dhrs13a.1	1.34336	1.52964	0.186274
ENSDARG00000069600 - zgc:109889	0.498883	0.684181	0.185298
ENSDARG00000107096 - castor1	0.632725	0.817519	0.184793
iqub	0.55755	0.741813	0.184262
rac3b	0.711923	0.895859	0.183936
gpr27	0.27335	0.456694	0.183345
qkib	0.981752	1.16446	0.182703
dbn1	1.32271	1.50488	0.182162
si:ch211-286b5.5	0.957129	1.13894	0.181807
bicc2	0.889025	1.0707	0.181671
mpc1	0.561818	0.742639	0.180821
sntb1	0.399091	0.578557	0.179466
ENSDARG00000003754 - tspan2a	0.986727	1.16607	0.179345
fam169ab	0.425973	0.60522	0.179248
llgl1	0.882364	1.06021	0.177841
tlcd5a	0.3808	0.55818	0.177381
rab6ba	0.648125	0.825082	0.176957
si:ch211-137a8.4	1.0069	1.18242	0.175517
igfbp5b	0.95998	1.13367	0.173689
FADS6	0.828709	1.0013	0.172586
ENSDARG00000062220 - plekha7b	0.942074	1.11371	0.171632
grm4	0.287473	0.458425	0.170952
armh1	0.471524	0.640549	0.169025
skp1	0.500362	0.668313	0.167951
ttc25	0.306944	0.474858	0.167913
adamts8a	2.51363	2.67892	0.165298
lrrc7	0.501693	0.665435	0.163742
CABZ01037174.1	0.858639	1.02101	0.162373
lrrc75ba	1.03183	1.1936	0.161769
igfbp3	0.818928	0.97671	0.157782
ENSDARG00000057231 - rorca	0.509135	0.666081	0.156946
ENSDARG00000099175 - hmgb1a	0.518674	0.675468	0.156794
ENSDARG00000060847 - setd1ba	0.355773	0.511826	0.156052
usp54b	0.762346	0.917255	0.154909
acox3	0.346843	0.501686	0.154843
ENSDARG00000034753 - tspan3a	0.356385	0.508904	0.152519
ENSDARG00000002021 - pygb	1.09101	1.2429	0.151889
fam214b	0.629385	0.780226	0.150841
lhpp	0.449962	0.600317	0.150354
msi1	1.15463	1.30463	0.149996
cyp3c1	0.570987	0.720271	0.149284
rgs12b	0.587821	0.736692	0.148871
bmpr1ab	0.396472	0.542398	0.145926
cyp26b1	2.84644	2.99219	0.145749
ENSDARG00000026599 - en2a	1.78787	1.93302	0.145152
CABZ01068358.1	0.534173	0.67925	0.145078
zgc:77439	0.605492	0.749822	0.14433
ENSDARG00000101679 - cfap52	0.319641	0.46189	0.142249
si:dkey-79d12.6	0.383882	0.523582	0.1397
cebpd	0.987316	1.12496	0.137645
emc3	0.835152	0.971514	0.136362
en1b	1.00343	1.1359	0.132477
sytl1	0.707959	0.840226	0.132267
ca4a	0.832231	0.964301	0.132069
trib1	0.479098	0.610719	0.131621
eci1	0.858139	0.989715	0.131576
fam131c	0.620643	0.750703	0.13006
cfap45	0.819118	0.948924	0.129806
ENSDARG00000058371 - krt5	0.379852	0.503668	0.123816
plxnb1b	1.60344	1.72637	0.122928
slc44a1b	0.58065	0.703467	0.122817
boc	1.04168	1.16376	0.122085
aqp11	0.284638	0.405413	0.120776
ENSDARG00000042690 - s1pr1	2.32458	2.44507	0.120482
rnf145a	0.612416	0.731505	0.11909
reep5	0.563918	0.682509	0.118591
NPAS3	0.777771	0.896276	0.118505
dtx4a	0.674446	0.792386	0.11794
pgrmc1	0.895862	1.01333	0.117465
sdr16c5a	0.625702	0.742087	0.116385
slc22a21	0.547669	0.66354	0.115872
fbln1	0.589324	0.704567	0.115243
ENSDARG00000037528 - si:ch211-191a24.4	0.310324	0.425287	0.114964
rasa4	0.413854	0.527068	0.113214
gpc6a	0.418051	0.529142	0.11109
sall3b	0.46481	0.575459	0.110649
ENSDARG00000056726 - mettl7a	0.952483	1.0622	0.109719
prtfdc1	0.554802	0.664478	0.109676
prss23	1.40124	1.51045	0.10921
tyro3	0.454066	0.562979	0.108913
kirrel3l	2.35769	2.46558	0.107882
nck1a	0.969509	1.07663	0.107123
pon2	1.2878	1.39389	0.106081
pax7b	0.452064	0.554808	0.102744
ENSDARG00000040555 - bckdha	0.612765	0.714468	0.101703
tfeb	0.269383	0.370892	0.101509
ldlrad2	2.03903	2.14016	0.101122
sdc2	0.962769	1.06374	0.100975
ENSDARG00000036135 - bbox1	0.877709	0.978061	0.100353
sorcs2	0.931298	1.03165	0.100348
ENSDARG00000094752 - rpe65b	0.714799	0.814128	0.0993289
sox19b	1.77928	1.87755	0.0982711
ENSDARG00000025375 - idh1	1.12886	1.22623	0.0973705
st6gal2a	1.5819	1.6787	0.0968076
ENSDARG00000099042 - cfap157	0.497227	0.593406	0.0961787
ptgdsb.2	2.88145	2.97682	0.0953721
pgm1	1.03199	1.12678	0.0947973
gramd1bb	0.610731	0.704571	0.0938396
frem2b	0.8303	0.92382	0.0935208
lamp1b	0.690183	0.783674	0.0934909
ndrg3a	2.59762	2.69085	0.0932348
si:dkey-7j14.6	0.66577	0.75888	0.0931095
ENSDARG00000032868 - pde4ba	1.4309	1.52393	0.0930276
pcdh2g28	0.983549	1.07596	0.0924115
myorg	1.11986	1.21034	0.0904812
myo6a	0.455594	0.545519	0.0899245
lrrtm2	0.558466	0.648331	0.0898643
gas1b	0.850925	0.940032	0.0891068
slc25a34	0.372767	0.459311	0.0865442
epha3	0.561329	0.647052	0.0857226
zdhhc18a	0.514032	0.599015	0.0849829
trps1	0.547673	0.630268	0.082595
acsm3	0.406335	0.488458	0.0821235
hsp90aa1.2	0.616909	0.695539	0.0786304
ENSDARG00000060004 - fzd7a	0.8414	0.917742	0.0763425
ENSDARG00000088357 - acadl	1.18231	1.25691	0.0746016
ndufb8	0.561055	0.635047	0.0739921
grin2da	0.714641	0.788117	0.0734765
si:dkey-157g16.6	0.365131	0.438409	0.0732783
sertad4	0.258785	0.33072	0.0719348
adgrb3	0.534498	0.605943	0.0714448
tmem63ba	0.720296	0.79168	0.0713836
dclk2a	0.561776	0.632984	0.0712085
clasp2	1.07165	1.14228	0.0706273
ppp1r1b	0.265702	0.336036	0.070334
cadm4	1.42712	1.49605	0.0689346
fgf8b	0.83564	0.90456	0.0689194
chst7	2.13043	2.1991	0.068668
npas1	1.17825	1.24673	0.0684779
ENSDARG00000086990 - carmil3	0.835964	0.904024	0.06806
ubl3b	0.67424	0.741295	0.0670553
qdpra	0.395287	0.461941	0.066654
sgce	0.714488	0.779947	0.0654592
coro1b	1.03593	1.10067	0.0647329
enpp5	0.669619	0.733355	0.0637362
aco1	0.457058	0.519082	0.0620247
abca5	0.548672	0.609949	0.0612762
si:dkey-114c15.5	0.396403	0.456843	0.0604394
dock3	1.26493	1.32431	0.0593802
ENSDARG00000037783 - proza	1.14142	1.20057	0.0591545
ENSDARG00000034007 - prom1b	1.57337	1.63171	0.0583369
c3b.1	0.557891	0.615714	0.0578227
wscd1b	1.37899	1.43609	0.0570983
ENSDARG00000000631 - ptpn4a	0.318324	0.374845	0.0565206
ENSDARG00000002945 - bgnb	1.02082	1.07708	0.056259
ENSDARG00000008720 - lmo3	1.21568	1.2705	0.0548204
bin3	0.426289	0.480496	0.0542077
cst14b.1	0.460905	0.513342	0.0524366
ENSDARG00000030961 - ak8	0.633564	0.685082	0.0515187
plxdc2	0.429205	0.479882	0.0506766
mboat2b	2.35028	2.39963	0.0493519
megf10	0.673127	0.722434	0.0493077
gareml	1.11849	1.16698	0.0484875
ENSDARG00000100691 - prss35	1.92204	1.96946	0.0474223
adra1ab	1.49945	1.54606	0.0466111
gstz1	1.5824	1.62766	0.045259
ttc12	0.27565	0.320311	0.0446607
clstn1	0.664099	0.708194	0.0440959
dock8	0.261518	0.304671	0.0431531
fjx1	1.50223	1.54438	0.0421417
cib2	0.386487	0.428193	0.0417059
fabp7a	2.9866	3.02744	0.0408347
F2RL2	1.62203	1.66274	0.0407143
gnsa	0.595436	0.635716	0.0402801
epha4l	0.437681	0.477297	0.039616
si:ch211-158d24.2	0.475855	0.515355	0.0395005
plagl2	0.401959	0.440867	0.0389074
sgms1	0.987303	1.02611	0.0388079
grhpra	0.392851	0.430449	0.0375974
id1	0.851207	0.886973	0.0357658
unc80	1.11395	1.14936	0.0354107
ENSDARG00000061810 - mbd3b	0.656371	0.6917	0.035329
mxd1	0.269404	0.304693	0.0352896
ENSDARG00000075100 - neo1b	0.281742	0.314896	0.0331543
ENSDARG00000012942 - itgb5	1.15567	1.18796	0.0322911
cbr1l	0.499176	0.52999	0.0308148
her15.1	0.7599	0.790515	0.0306154
crtac1a	2.89444	2.92489	0.0304491
b3gat2	0.83864	0.867904	0.0292643
gng12a	0.632315	0.65987	0.0275544
astn1	0.988183	1.0151	0.0269198
smo	0.828119	0.854517	0.0263978
mycbpap	0.375367	0.401693	0.0263256
glrx5	0.631022	0.656025	0.025003
catip	0.361719	0.386415	0.0246961
ENSDARG00000007294 - aco2	0.754738	0.777224	0.0224863
ENSDARG00000043511 - prdx6	1.1737	1.19517	0.0214713
zgc:110796	1.07565	1.0958	0.0201577
pnpla7b	0.7192	0.739106	0.0199065
ENSDARG00000009930 - cadm2a	0.510099	0.529632	0.0195334
pcdh7b	0.494936	0.514138	0.0192021
ENSDARG00000104085 - abcd3a	0.454354	0.4731	0.0187458
mao	0.506527	0.524529	0.0180015
scrn2	0.446174	0.46369	0.0175158
plekha5	0.798043	0.815072	0.0170295
ndufc2	0.662173	0.678661	0.0164885
ENSDARG00000057276 - iqca1	0.46001	0.476272	0.0162616
zfp36l1b	1.3382	1.35435	0.0161577
ntm	1.9001	1.91543	0.0153245
fgd6	0.86262	0.877029	0.0144084
ENSDARG00000035949 - tmem106bb	0.826113	0.840251	0.0141382
mgst3b	1.11852	1.13116	0.0126331
ENSDARG00000008133 - foxl1	0.387093	0.398751	0.0116582
arhgap42b	0.582881	0.59423	0.011349
si:ch211-243a20.3	2.0194	2.02961	0.0102053
chl1b	2.43167	2.44185	0.0101858
RAPGEF4	0.584549	0.594218	0.00966824
ptprfb	1.53502	1.54437	0.00935469
wbp2nl	0.813423	0.821958	0.00853523
slc22a23	1.29442	1.30288	0.00845494
CABZ01050944.1	0.717092	0.725053	0.00796057
acsl2	2.71187	2.7196	0.00772737
pou3f3b	0.432383	0.439886	0.00750256
ipmkb	0.589333	0.596751	0.00741765
laptm4a	0.991931	0.999346	0.00741547
enc2	1.58113	1.58848	0.00734432
wls	0.574557	0.5817	0.00714296
dyrk4	0.445413	0.45228	0.00686742
cspg5b	1.77826	1.78492	0.00666275
wipf2b	0.620536	0.626308	0.00577212
pald1b	1.78176	1.78734	0.00557769
tmem47	1.93791	1.94346	0.00554218
zbtb4	1.19545	1.20076	0.00530722
aifm3	0.93055	0.932692	0.0021415
si:ch211-67e16.11	0.804585	0.806627	0.00204204
cyp2u1	0.312346	0.314318	0.00197185
heatr5a	0.373952	0.375362	0.00141049
ENSDARG00000027065 - slc38a3a	0.798197	0.798722	0.000525208
ENSDARG00000034817 - asah1b	0.521463	0.521143	-0.000320633
slc13a5a	0.357724	0.356399	-0.00132565
ENSDARG00000025788 - chp2	0.887787	0.885385	-0.00240194
fgfr1a	0.891339	0.886832	-0.00450715
fuz	0.294514	0.289324	-0.00518918
cryz	0.273366	0.266728	-0.00663802
ENSDARG00000061741 - itpr3	0.744426	0.737163	-0.0072627
acat1	0.837702	0.829823	-0.0078792
ENSDARG00000026531 - alcama	0.720116	0.712072	-0.00804387
mdkb	2.15563	2.1475	-0.00812925
adgrd2	2.18024	2.17009	-0.0101511
zdhhc6	0.592383	0.581786	-0.010597
nova2	1.10188	1.09104	-0.0108368
lzic	0.425294	0.413884	-0.0114098
auts2b	2.54114	2.52956	-0.0115797
man2a2	0.612325	0.600525	-0.0117997
ENSDARG00000060115 - lrrn1	1.92847	1.91626	-0.0122147
si:ch211-113j14.1	0.424457	0.411583	-0.012874
glud1b	1.10041	1.08701	-0.0133967
ENSDARG00000059368 - gria4b	0.271219	0.257621	-0.0135982
GFOD1	0.346245	0.332625	-0.0136196
si:dkey-34e4.1	0.297784	0.282924	-0.01486
pld1a	0.599617	0.583931	-0.0156855
fndc3ba	0.355259	0.338091	-0.0171683
dpysl5b	1.19099	1.17315	-0.0178493
pm20d1.2	0.376157	0.357431	-0.018726
tspan7b	0.932482	0.912057	-0.0204251
ENSDARG00000011537 - ugt2a5	0.34014	0.318779	-0.0213608
ENSDARG00000058207 - abi2a	0.576279	0.554166	-0.0221122
pcdh7a	0.474087	0.451308	-0.0227793
ENSDARG00000029865 - rassf2a	1.23374	1.2104	-0.0233489
syne1b	1.22068	1.19732	-0.0233598
C7H16orf87	0.528323	0.504302	-0.0240205
ENSDARG00000041449 - spred1	1.39854	1.37411	-0.0244341
ENSDARG00000052462 - pisd	0.98485	0.95923	-0.0256201
aldocb	2.18973	2.16392	-0.0258043
hsd17b4	0.619211	0.593177	-0.0260339
pde3b	0.763874	0.737022	-0.0268514
ctnna2	1.57086	1.54366	-0.0271994
ppt2	0.661512	0.63325	-0.0282616
sox5	1.43899	1.41028	-0.0287137
arrb2b	0.638687	0.609388	-0.0292991
gm2a	0.751616	0.721685	-0.0299307
slc6a9	1.46234	1.42895	-0.0333852
ppt1	0.779341	0.745935	-0.0334064
hectd2	0.294095	0.258599	-0.0354954
sdr16c5b	0.784903	0.746768	-0.0381342
ENSDARG00000026882 - palm1a	0.738339	0.700121	-0.0382176
ENSDARG00000079049 - cercam	0.439108	0.40065	-0.0384575
cfap57	0.737532	0.698494	-0.0390379
CU856539.1	0.37852	0.339202	-0.0393183
rnf167	0.994613	0.955139	-0.0394736
tpi1a	0.981853	0.940941	-0.0409113
ENSDARG00000031712 - grm3	1.35943	1.31834	-0.0411
tpbgb	0.544578	0.503414	-0.0411638
mmp14a	0.802985	0.760865	-0.0421205
ENSDARG00000057698 - ctsd	1.76937	1.7258	-0.0435682
taf6l	0.367787	0.323766	-0.0440212
cd81a	1.70109	1.65639	-0.0446979
cspg5a	0.645241	0.600522	-0.0447188
rarres3l	0.820665	0.77584	-0.0448247
sowahca	0.324654	0.278256	-0.0463983
plpp3	0.895865	0.849429	-0.0464361
sall2	0.942456	0.895759	-0.046697
pfklb	1.90806	1.86011	-0.0479472
kidins220b	1.28719	1.2357	-0.0514884
got1	0.537015	0.483324	-0.0536914
adamts18	1.31799	1.26424	-0.0537473
nsd1b	0.498814	0.44397	-0.0548436
ENSDARG00000056346 - acap1	0.874613	0.819647	-0.0549664
ncam2	0.788702	0.733655	-0.0550474
rereb	0.414081	0.357414	-0.056667
ptprz1b	1.49356	1.43506	-0.0584977
tegt	1.48717	1.4277	-0.0594684
ENSDARG00000041068 - got2a	0.623915	0.564052	-0.0598635
ENSDARG00000063321 - rabl2	0.440667	0.377765	-0.0629026
psap	1.73118	1.66749	-0.0636883
pkib	0.506191	0.441952	-0.064239
ENSDARG00000036299 - nucb2a	1.02717	0.961188	-0.0659826
ube2h	1.05117	0.984701	-0.0664646
epha4b	1.0329	0.966296	-0.0666043
magi1a	0.389589	0.322628	-0.0669604
jdp2b	0.605514	0.536979	-0.0685354
acaa1	0.594221	0.524493	-0.0697277
msrb2	2.11493	2.04517	-0.0697619
gnb1a	0.556404	0.485711	-0.0706929
ENSDARG00000054578 - arl6ip1	0.97703	0.905606	-0.0714239
ccdc146	0.958685	0.886947	-0.0717375
angpt4	0.488474	0.416512	-0.0719624
her8a	1.01534	0.941522	-0.0738139
phyh	0.647675	0.573153	-0.074522
syt11a	1.78095	1.70612	-0.0748321
akap7	0.53416	0.458994	-0.0751656
nr1i2	0.636706	0.559027	-0.0776789
elovl2	1.41856	1.3373	-0.081263
zmp:0000000711	0.729968	0.648568	-0.0813998
igsf9a	0.50344	0.42199	-0.0814498
egln1a	0.37762	0.295841	-0.0817788
ENSDARG00000089019 - si:ch211-175m2.5	0.547099	0.463321	-0.0837784
mcf2la	0.585105	0.501132	-0.0839726
fmn2b	0.910105	0.825961	-0.0841443
SAMD12	0.636867	0.552164	-0.0847036
gstr	0.9219	0.837041	-0.0848596
ENSDARG00000060796 - slc20a2	0.433102	0.348234	-0.0848682
ENSDARG00000053542 - kctd12.2	1.89082	1.80573	-0.0850861
acad9	0.393449	0.306787	-0.0866621
kif1ab	0.853935	0.766689	-0.0872456
gnai3	0.82125	0.733577	-0.0876724
ENKD1	0.414323	0.326264	-0.0880596
csmd1a	0.344103	0.254866	-0.0892369
mecp2	0.530721	0.440605	-0.0901163
abhd4	0.793325	0.702948	-0.0903774
CABZ01080702.1	1.10877	1.01799	-0.0907868
efhc1	0.423152	0.331429	-0.0917227
pfkpb	1.2429	1.15094	-0.0919619
ENSDARG00000057378 - selenou1a	0.750687	0.658703	-0.0919841
fgf13a	0.373885	0.281636	-0.0922498
gpsm1a	1.1231	1.0308	-0.0922961
pdcd6ip	0.706583	0.613099	-0.0934833
rasl11b	0.48834	0.39454	-0.0938001
apcdd1l	1.38697	1.29289	-0.0940802
eno1b	2.41513	2.3202	-0.0949271
ift81	0.604403	0.508699	-0.0957039
rreb1a	0.388461	0.292175	-0.0962867
foxj1b	0.762265	0.66543	-0.096835
gnao1a	0.746369	0.648835	-0.0975337
pdia7	0.495873	0.398258	-0.0976155
nckap1	0.943708	0.846054	-0.0976535
tnfrsf11a	0.603368	0.505301	-0.0980674
lrp1ab	1.18858	1.09028	-0.0983049
si:ch211-132g1.3	0.636345	0.537917	-0.098428
aldh2.1	0.989476	0.890848	-0.0986282
cobl	1.09193	0.993219	-0.098712
armc3	0.419832	0.320292	-0.0995401
si:ch211-250c4.5	0.680836	0.580682	-0.100154
ENSDARG00000069100 - aldh9a1a.1	0.558552	0.457961	-0.10059
luzp2	2.27862	2.17767	-0.100953
ENSDARG00000102538 - mccc1	0.819787	0.717158	-0.102629
canx	1.14936	1.04595	-0.103416
ENSDARG00000006240 - slc27a1a	0.603779	0.499555	-0.104225
pard3bb	0.574185	0.467727	-0.106458
itprid2	0.501323	0.391804	-0.109519
abhd14a	0.473275	0.362388	-0.110886
rdh8a	0.923731	0.811893	-0.111838
ENSDARG00000086300 - FAM107A	1.56072	1.44868	-0.112044
si:dkeyp-73d8.8	1.63253	1.51978	-0.112751
tnrc6a	0.779279	0.666528	-0.112752
nlgn3a	1.3911	1.27723	-0.113876
ENSDARG00000079388 - agrn	1.50218	1.38816	-0.114023
prnprs3	0.550073	0.435159	-0.114914
prcp	0.719183	0.603951	-0.115232
camk4	0.432458	0.316735	-0.115723
cldn12	1.25725	1.13943	-0.11782
lrig1	0.818865	0.700918	-0.117947
si:ch73-217n20.1	0.530089	0.412013	-0.118076
lrp11	0.394959	0.275562	-0.119396
cx27.5	0.479525	0.359498	-0.120027
slc25a36b	0.692289	0.572195	-0.120095
sorbs1	0.678972	0.557982	-0.12099
meis1b	1.46532	1.34391	-0.121408
zgc:194659	0.801631	0.680056	-0.121575
cuedc1b	0.70294	0.581337	-0.121603
capn1a	0.914575	0.792247	-0.122328
slc47a1	0.457695	0.334555	-0.12314
echs1	0.690773	0.567367	-0.123406
ENSDARG00000032083 - dpysl2b	0.802963	0.678871	-0.124093
slc25a38a	0.537542	0.41209	-0.125452
atxn1b	0.728242	0.602326	-0.125916
rmdn1	0.579515	0.452607	-0.126909
ENSDARG00000069940 - ppap2d	2.02455	1.89663	-0.127928
zgc:92287	0.658225	0.529971	-0.128254
acadm	0.869086	0.74017	-0.128915
pleca	1.60582	1.47619	-0.129634
ppm1h	0.405067	0.275322	-0.129745
tkfc	0.499136	0.368733	-0.130403
tmem176l.1	0.992487	0.861977	-0.13051
ctdsp1	0.860353	0.729444	-0.130909
[truncated: 1,047,893+ more rows]

## Sheet: SPECIF_INJU_C7
ENSDARG00000036376 - cldn7a	1.76992
[truncated: 953 more rows]

[truncated: 4 more sheets: CRTL_C16_FC>0,25, INJU_C16_FC>0,25, COMMON_CRTL_INJU_C16, SPECIF_INJU_C16]
